# Supplementary material for: The impact of specialised gastroenterology services for pelvic radiation disease (PRD): Results from the prospective multi-centre EAGLE study
Source: PLoS One. 2025 Jan 29;20(1):e0303356. doi: 10.1371/journal.pone.0303356 (PMC11778645; doi:10.1371/journal.pone.0303356)
Supplement: S1 Data — (XLSX) [file pone.0303356.s001.xlsx]

## Sheet: Framework Matrix - Onc (HCP)
Participant Type	Participant reference	Barriers to Service	Patients' willingness to join service	Patients' willingness to participate in research	Questionnaires and interviews	Tests and investigations: Care pre EAGLE, Appointments	Tests and investigations: Care pre EAGLE, Referrals	Tests and investigations: Care pre EAGLE, Treatments	Tests and investigations: Care since EAGLE, Appointments	Tests and investigations: Care since EAGLE, Referrals	Tests and investigations: Care since EAGLE, Treatments	General care, pre EAGLE	Funding	Impact	Sustainability of services: EAGLE study - initial set up	Sustainability of services: Future of service	Time and workload	Cross functional collaboration	Job roles/research roles	Previous practice	Training (or not)	Use of Royal Marsden algorithm	Difference to HCPs	Positive difference to patients'	Negative difference to patients'	Raising awareness
HCPs - oncology (baseline)	711_0029bl	Reference 1 - are most people happy to take part in the s[tudy have you had anyone? P [u:::m yes I mean this week was the first time we had anybody decline e[:r we had I [yeah P we had two three people decline I yeah P but actually looking back they they’d all had their radiotherapy fairly recent and they all went through as a cohort so in fairne[ss I [yeah P whether they were talking to each oth…	Reference 1 - I have there been any sort of cases where patients haven’t wanted to be referred or um you felt that they [weren’t eligible for referral for P [um I whatever reason P we we fou we had a couple this week who did tick yes to to one of the questions on the DESIGNER Screening Tool I Okay P um both of whom said ‘well I’ll put that because it happened sometimes but I’m really not terribly…		Reference 1 - I yeah okay um and how do you find using the DESIGNER Screening Tool? P um that’s that’s very easy u[m the I [yeah P patients found it very easy to fill in and it’s it’s it’s very good it’s very simple um so yeah there haven’t been any problems at all usin[g that I [mm and the patients found it okay [they didn’t leave any comments		Reference 1 - P um so I think bleeding is the thing we refer for most commonly that that seems to b[e I [yeah P a a trigger for something that ought to be investigated um and people are distressed by so sort of mainly referring for bleeding things like your mucus discharge pr you [people often I [yeah P have it and you put it down to a late side effect of radiotherapy and people often live with i…			Reference 1 - P most of the people who answer yes to one of those four questions are are being referred and are quite happy to [be referred I [yeah yeah P mm				Reference 1 - P are those people I do you think the referral P mm I numbers may have increased or changed at all? P um we’ve had a fairly steady referral through I yeah P um not to not to gastroenterology previously just to the colorectal surgical te[am but I [mm P um we’ve had a fairly fairly steady trickle through so we are finding a lot of people that we’re we’re looking up and had radical rad…	Reference 1 - I you familiar with the study protocol and the sort of procedures in place for the study? P ye::s [(laughs) I [(laughs) is there anything you’ve encountered that you think you’d like to change or that you you’d think oh that that’s quite an efficient way of doing things? P um oh it’s nice to have a a focal point to refer through to		Reference 1 - I yeah and how have you found the paper work side of things is that? P um [(laughs) I [(laughs) P {if} I’ve got it right it’s okay [(laughs) I did I [(laughs) P try and get away without doing it but um I’ve realised I have to do it it’s it’s okay but so yeah the consenting before you talk to somebody is is [slightly I [yeah P different to to normal practice um cos you I sort of sort…	Reference 1 - P [um cos usually we refer through to the the colorectal team so people will see all sorts of different peop[le and the I [yeah P the the feedback we get is quite patchy and so actually having this sort of dedicated team and hopefully we’ll we’ll feedback and it’s it’s it’s very good I yeah P so that’s a lot easier from now so it’s going to be a lot more efficient I yeah P um to be …	Reference 1 - so um just for the benefit of the tape if you can just describe your job title, length of service and role within the EAGLE study [(laughs) P [um I’m (says participants’ name) I’m a consultant clinical oncologist um and my role would be um screening recruiting patients I yeah P um I’ve been a consultant since 2002 I um prior to the Eagle study what did you sort of know did you have …	Reference 1 - P I I I treat mainly men with prostate cancer so [you know I [yeah P got a lot a lot of clinical experience	Reference 1 - I okay um (..) and do you think there’s any training needs that you sort of sort of help towards the study or the screenin[g part? P [um I don’t think so I think most of its just sort of routine practice the questionnaires are a bit a more detailed but I [yeah P [you know it is something that we would just asked or just ask I (laughs)I hope so P absolutely routinely		Reference 1 - P [um cos usually we refer through to the the colorectal team so people will see all sorts of different peop[le and the I [yeah P the the feedback we get is quite patchy and so actually having this sort of dedicated team and hopefully we’ll we’ll feedback and it’s it’s it’s very good I yeah P so that’s a lot easier from now so it’s going to be a lot more efficient I yeah P um to be …
		Reference 2 - I don’t think anybody’s had any particular particular issues with them for the um the gastrointestinal or GSRS I think a lot of people have said that they don’t quite understand the questions cos it’s it’s says things like dis it talks about things like discomfort with belching [for (words incomprehensible) a chap said on Monday I [yeah yeah oops sorry P you know is that discomfort …	Reference 2 - P most of the people who answer yes to one of those four questions are are being referred and are quite happy to [be referred I [yeah yeah P mm		Reference 2 - we always ask them routine[ly I [okay P um probably not in such detail as the um the the bigger questionnaire [the G yeah that’s if they’ve come up with I [GSRS yeah yeah P a lot more detail than we would normally use I yeah P um but certainly we’d al always ask them about their bowels		Reference 2 - I and do you find that maybe they’ve visited other healthcare professionals do they do they do patients mention about visiting their GP or P um sometimes if if they’re on for example annual follow up and then they’ll and they’ve had problem[s in between I [yeah P they would have gone to their G[P I [yeah P um and some may have been referred through by the GP I yeah P and if we’ve se…			Reference 2 - P are those people I do you think the referral P mm I numbers may have increased or changed at all? P um we’ve had a fairly steady referral through I yeah P um not to not to gastroenterology previously just to the colorectal surgical te[am but I [mm P um we’ve had a fairly fairly steady trickle through so we are finding a lot of people that we’re we’re looking up and had radical rad…				Reference 2 - I yeah (rustling paper) (…….) so prior to the study what proportion of patients do you think that sort of receive radiotherapy would end up with late bowel symptoms? did you have any sort o[f preconceived ideas? P [u::::m (...) would have thought it was fairly rare um but it depends really how you define it [sort of I [yeah that would [impact on their quality of life P [in yeah enou…	Reference 2 - the consenting before you talk to somebody is is [slightly I [yeah P different to to normal practice um cos you I sort of sort of thought you could talk to people then people who are eligible [we’d then I [yeah P do the paperwork after but obviously I m[m P [you wanted it the other way round which um you it works well with with (names research nurse) doing it as a research nurse and…		Reference 2 - do you need additional support in the sc[reening process P [um I was anything P um well I [think I [(words incomprehensible) P think we’re okay now with like I say it w[as it was really I [yeah P difficult to do without a research nurse with a research nur[se it’s I [yeah P so that’s that’s been really great and luckily (names research nurse) free on a Monday so she’s she comes down…	Reference 2 - and when you P [(words incomprehensible) I (words incomprehensible) on it’s like the patient’s identify the sy[mptoms and then P [mm mm I suitable for referri[ng to the gastro team P [mm yeah I do you have a process in place referring them? P um yeah we we’d discussed it in advance so we decided that I would see people in clinic mention that anybody was eligible to be referred throu…	Reference 2 - I um and in terms of the site file do you know sort of who’s responsible for maintaining that? P er it’s over the (names hospital building 1) so the the gastro team [have I [yeah P been doing that	Reference 2 - I yeah so were did you regularly sort of um enquire about them or did you use a particular qu[estionnaire? P [u::m no just enquire about them as as part of routine practice I [yeah P [but not using a specific structured questionnaire
		Reference 3 - I mean most people yeah particularly people who haven’t got someone would just go through it and say nothing so they they’re quite happy with but the [people who have got I [mm P perhaps a bit of a bit of symptoms that comes and goes they they very often say their often say they’re not quite sure what to put so um they usually say moderate (both laugh) P (words incomprehensible) the…	Reference 3 - are most people happy to take part in the s[tudy have you had anyone? P [u:::m yes I mean this week was the first time we had anybody decline e[:r we had I [yeah P we had two three people decline I yeah P but actually looking back they they’d all had their radiotherapy fairly recent and they all went through as a cohort so in fairne[ss I [yeah P whether they were talking to each oth…		Reference 3 - P we do the questionnaires together so so yeah it works now we’ve no[w have worked out what we’re doing (laughs) I [(laughs) are most people happy to take part in the s[tudy					Reference 3 - I do you have a process in place referring them? P um yeah we we’d discussed it in advance so we decided that I would see people in clinic mention that anybody was eligible to be referred through I email um (research coordinator) and (consultant gastroenterologist) with just basic demographics to let them know this person’s coming through I yeah P and therefore go through with a wit…				Reference 3 - O the only thing for my interest as well um are you ref because are you referring more people for e extra help because of this study do you think compared to what you [might do normally? P [u::m:: O might you normally sit on them a bit longer and and wait and [see? P [potentially yes um I said we referred three I yeah P a couple of weeks ago and that that be unusual [um O [mm P a lo…	Reference 3 - I um and in terms of the site file do you know sort of who’s responsible for maintaining that? P er it’s over the (names hospital building 1) so the the gastro team [have I [yeah P been doing that I and do you think you’d like a sort of separate one here to look at so the study docum[ents or are you P [u::::m I okay with if you needed to access it? P I mean I think I’ve got most of …		Reference 3 - I yeah er and has the in er introduction of EAGLE made any impact of the work of others in the department sort of? P um it’s provided it’s it’s given (names research nurse) some work [um so (laughs) I [(laughs) P um so that has that has increased her workload I yeah P um I think that’s come at a time when she’s not going to clinics in (names hospital 2) anymore so she practically sh…	Reference 3 - P so yeah cos (names research nurse) will keep all their all their um consent forms and everything from the clinic so she has them all so she’ll she’ll send them through when er when everything’s when everything’s done so hopefully it goes fairly smoothly	Reference 3 - the registration process [allocating er P [mm I participants their number have you found that okay in the spreadsheet as [well P [er (names research nurse) bee[n doing all that yes (laughs) I [(names research nurse) been doing that okay (laughs) P and she hasn’t said that there’s a problem so um I yeah that’s good	Reference 3 - I um so from your experience do you think that they sort of were embarrassed to talk about it and would only wait for the screenin[g tool or do you think P [um I’m not sure to be honest cos we we always ask them routine[ly I [okay P um probably not in such detail as the um the the bigger questionnaire
					Reference 4 - I mm um and sort of how have patients found information sheets and things like that? have they been given the so that’s the next step have they been given the information sheet for um the main EAGLE study? P um we’ve done the consent form zero and the information lea[flet one um I [yeah yeah that’s great P and the two the two questionnaires I yeah P so I don’t think anybody’s had an…					Reference 4 - O the only thing for my interest as well um are you ref because are you referring more people for e extra help because of this study do you think compared to what you [might do normally? P [u::m:: O might you normally sit on them a bit longer and and wait and [see? P [potentially yes um I said we referred three I yeah P a couple of weeks ago and that that be unusual [um O [mm P a lo…					Reference 4 - I cos it’s trick[y because normally for example in (names site 1) because it’s two separate NHS P [mm mm mm mm mm I trusts they’ll obviously have oncology will have their own P yeah yeah I so I just wanted to check [in case you wanted P [yeah see what what (names research nurse) I don’t’ know if (names research nurse) might might potentially want want just so we’ve thought we’ve got…		Reference 4 - I so how long does (names research nurse) spend on the study sort of in a week? cos it’s [seems P [um she comes down and does my clinic on a Monday morning and a Monday afternoon I okay P um she’s not there all the time but er if anybody’s there I mean we’ve been it’s been up to twenty a week we have screened I yea[h P [so I mean that that will drop off as people coming round again …	Reference 4 - I [yeah (names research coordinator) been really helpful he’[s a yeah definitely in P [yeah yes yeah I think he’s the he’s the lynch pin (both laugh) P yes I um he’s very handy if I’ve got a question or you kno[w you can just moving P [yeah yeah I things along really P yeah no you know he’s very he’s very good I (la[ughs) P [so usually he emails me to tell me I’ve got it wrong but u…	Reference 4 - P so yeah cos (names research nurse) will keep all their all their um consent forms and everything from the clinic so she has them all so she’ll she’ll send them through when er when everything’s when everything’s done so hopefully it goes fairly smoothly	Reference 4 - we’d al always ask them about their bowels u[m most I [yeah P specifically diarrhoea, bleeding, pain I yeah P um leakage so there have been a few people who’ve said that things were fine and then we’ve asked them again they’ve said that there are problems so I yeah P whether they’ve just not wanted to talk about it o[r thought it I [yeah P had settled and it hadn’t and that when it …
					Reference 5 - I mean most people yeah particularly people who haven’t got someone would just go through it and say nothing so they they’re quite happy with but the [people who have got I [mm P perhaps a bit of a bit of symptoms that comes and goes they they very often say their often say they’re not quite sure what to put so um they usually say moderate (both laugh) P (words incomprehensible) the…										Reference 5 - sort of the registration process [allocating er P [mm I participants their number have you found that okay in the spreadsheet as [well P [er (names research nurse) bee[n doing all that yes (laughs) I [(names research nurse) been doing that okay (laughs) P and she hasn’t said that there’s a problem so um I yeah that’s good [and when you P [(words incomprehensible) I (words incomprehe…					Reference 5 - P [um cos usually we refer through to the the colorectal team so people will see all sorts of different peop[le and the I [yeah P the the feedback we get is quite patchy and so actually having this sort of dedicated team and hopefully we’ll we’ll feedback and it’s it’s it’s very good
					Reference 6 - I have you had any patients that have ticked no to all the questions in DESIGNER but may have another different symptom that’s not listed on there? P u[:::m I [that that was eligible for referral? [although (words incomprehensible) P [no I think tha I think that covers I you think [that covers the majority of things? Yeah P [I think that covers yeah yeah the majority of things cos t…										Reference 6 - I were there any difficulties with the R&D department or the department itself? P u:[m I [With regards to setting the study up? P er from my point of view there wasn’t um and I think the the (names hospital building 1) team put it through the (names hospital trust) R&D and there weren’t any issues then but we we had though it had been passed off by the clinical trials er executive h…					Reference 6 - the consenting before you talk to somebody is is [slightly I [yeah P different to to normal practice
																				Reference 7 - I mm do you know if any other sort of we’re focusing on prostate cancer obviously with EAGLE but do you know of any other so sort of gynae patients are they do you know if they have been routinely screened at all or [is there a referral process for them (words incomprehensible) P [u::m:: I don’t know what the formal referral pro[cess is but I [no P un undoubtedly they would be scree…
																				Reference 8 - O the only thing for my interest as well um are you ref because are you referring more people for e extra help because of this study do you think compared to what you [might do normally? P [u::m:: O might you normally sit on them a bit longer and and wait and [see? P [potentially yes um I said we referred three I yeah P a couple of weeks ago and that that be unusual [um O [mm P a lo…
	711_0030bl	Reference 1 - P2 {This week the first gentleman who didn’t want to do it didn’t we} P this week I we had in one clinic we had four patient three patients four patients anyway all P declined actually um to to be part of it but in actual fact as as talking to them went on it was P clear that they’d all had radiotherapy together and they’d all met and become friends down P the radiotherapy departmen…	Reference 1 - I yeah ok have patients had any queries about answering the screening tool at all or are they I come up with any P no I don’t think so um P2 {This week the first gentleman who didn’t want to do it didn’t we} P this week I we had in one clinic we had four patient three patients four patients anyway all P declined actually um to to be part of it	Reference 1 - I yeah and how have you found the process has there been any problems or P um there’s not really been any problems I think if anything that I’ve noticed I don’t know if P you’ve noticed the same that I think some of the symptoms or some of the questionnaires P when the patient tick and identify a symptom I think that doesn’t necessarily mean that they P want to (Phone rings) take th…	Reference 1 - P when we first started doing that we’ve not quite got that right have we (both laugh) um um P but you know I think as things have emerged when we’ve had discussions with you we’ve P changed that so the patients are now filling in both of the main questionnaire’s um and then P you follow (looks at P2) that up and it’s decided whether or not they’ve got symptoms to P actually be refe…					Reference 1 - so the patients are now filling in both of the main questionnaire’s um and then P you follow (looks at P2) that up and it’s decided whether or not they’ve got symptoms to P actually be referred on and if they want a referral on					Reference 1 - I and how have you found the registration process in terms of allocating participant numbers I using the excel spreadsheet P um the excel spreadsheet is fine I suppose my difficulty was when I first picked it up and it P was unclear exactly what I felt I was needed to do and there’s still one or two things that P I’ve identified from here that I just need to clarify with you I yeah …		Reference 1 - P that’s fine as I say shall I pick these I didn’t realise there was a screening form in but I’ll put P as per registration document I yeah it’s just because it’s a P [I’m just conscious that you know some some of the um if I if it’s a P nurse consent that’s fine but you know sometimes some of the doctors consent and then P I’m chasing for signatures I yeah and sometimes patients ge…	Reference 1 - I think the registration are you more towards the gastro side of things but as a screening log P well the only log that I have is this excel spreadsheet which I pick up the registrations from P so that’s the one that I’m actually completing uh I haven’t got any other formal screening P and once they’ve been referred over that will be I’m assuming done by the investigator over P ther…	Reference 1 - I It’s just recording now so if you mind explaining your role in the eagle study P so what my role is is actually screening the notes that our patients that come in through the P clinic and try to identify any patients who might be eligible I [Yeah yeah P for um the eagle study when I done that once they arrive at clinic I’ll go and speak to them P give them an information sheet whe…		Reference 1 - I and is there any additional training you think would help with the screening P I don’t think so I think I think when I initially came to it um I didn’t have a clear idea really of P I mean exactly how it was on her own kind of thing had it um perhaps come over to us a P little earlier we would we have a process whereby we would have looked at it and said this P this and this would…
					Reference 2 - I yeah ok have patients had any queries about answering the screening tool at all or are they I come up with any P no I don’t think so um P2 {This week the first gentleman who didn’t want to do it didn’t we} P this week I we had in one clinic we had four patient three patients four patients anyway all P declined actually um to to be part of it										Reference 2 - P but I think the um questionnaires for the patients that are carbonated and I think patients P would find that too difficult to keep slotting something in between I [Yeah yeah it’s P so I I I will be inclined to print off the questionnaires and hand them to them and then just P photocopy so that we’ve got a copy and you got a copy cos I think if if I start giving them all P these p…		Reference 2 - P that’s fine no obviously I’m trying to keep on top of it and other batches because as I’m P working with other (paper rustling) there’s the next few (passes completed CRFs over) but P there’s still some more to come		Reference 2 - P that’s fine as I say shall I pick these I didn’t realise there was a screening form in but I’ll put P as per registration document I yeah it’s just because it’s a P [I’m just conscious that you know some some of the um if I if it’s a P nurse consent that’s fine but you know sometimes some of the doctors consent and then P I’m chasing for signatures I yeah and sometimes patients ge…
					Reference 3 - as I say when we first started doing them I think some of the documents we got P through in dribs and drabs so we were we weren’t quite sure who completed what erm but P eventually obviously it works out and I think that the corners are quite self-explanatory now I Yeah P which is what we’ve been doing but some obviously some of the documentation will be P missing on because we didn…										Reference 3 - so I’m not P quite sure when you want me to complete (points to screening page of CRF) this and when P you want me to complete this (points to registration page of CRF) I that’s just the bit before that’s um patients coming in you just fill that bit out and then after I the screening been after consent the screening has been taken and that’s for completing I that part it’s just part…		Reference 3 - I is there any sort of additional help or support you think you need in terms of screening I patients P I don’t think so um we’ve got well hopefully we’ve got a system in place that if I’m not P around then one of the other research nurses in our office is happy to try and cover that so P you know the times where neither of us will be there might not be few and far in between P so h…		Reference 3 - I Do you think any other people apart from to you involved in the study so additional to what I you was expecting at the beginning secretarial or P um P2 {words incomprehensible 12.48} cancer research centre P {words incomprehensible} P2 um no its uh someone doing the data management in (names colleague 2) P oh uh (names colleague 3) P2 (names colleague 3) P I think (names colleague…
															Reference 4 - I you familiar with sending things on for example the consent forms is there a process in I sending things like that to the site file P well I’ve kept all I’ve kept all the consent forms well the original consent forms are gone to P you a copy is kept with the CRF with us in oncology but the actual site file is over at the P (names hospital) now if you want I’m assuming that once we…				Reference 4 - P there I they can do that yeah yeah well the spreadsheet will help complete that anyway because if I we record that somewhere it can be just transferred onto the official screening log yeah and I um in terms of everything else is there anything you can think of in terms of the processes I involved P I don’t think so I can’t think of anything as I say I think now that we’ve worked o…
															Reference 5 - P I’ll send them providing uh I’m assuming its (names colleague 1) has the site file providing P that’s ok ill match them all and send them over to um (names colleague 1) periodically I yeah yeah sounds great um and in terms of the registration spreadsheet we talked about if I that could be sent through every sort of fortnight or every so often then I can update my I records so P so…
	711_0038/39bl	Reference 1 - I um so we were talking about the protocol yeah P [Protocol yeah is just yeah just just you know P um because it’s got all the different consent forms different uh patient information uh forms P um and who you refer on to it’s just you know it’s just a bit woollier than than than I [Yeah P than I’m used but it’s also got a bit of a fair bit of qualitative stuff in as well so it’s a …			Reference 1 - screen on a Wednesday for Thursday morning clinics uh identify patients who are P eligible for the study um ideally we will then uh take out information sheets to be handed P out to patients as they arrive at the desk um and then five minutes later we are going uh P approach those patients take them away to private room if they’re interested in the study if P they are we’ll go throu…					Reference 1 - I yeah yeah that’ll be great um and in terms of the referral process so if you flag so if a patient flagged up as having as answering yes on the DESIGNER tool how are you alerting the gastro team P [well I I as I say I think what we would do then we would just go out of clinic and say you know just tell the doctors there and then that I [Yeah P you know because you get them before t…			Reference 1 - did you encounter any problems or um sort of how did the process go for you P yeah um yeah we did have problems um obviously er we we weren’t really aware we we we weren’t aware of the study until a lot of it had been done so um the protocol had been written you know (names principle investigator) had done all the finances done everything um all that kind of stuff had already taken …		Reference 1 - in terms of um the processes um for I the study sort of how familiar are you with them it sounds like you sort of know the process I you know set up here P um fairly well um I don’t huh the protocol seems comp we’re used to doing quantitative P studies and um protocols are very very tight very um uh very easy to understand and there’s P no sort room for doubt or confusion really um …		Reference 1 - we want to find out if DESIGNER’s missing anything P [right ok that’s good um at least we’ll P we know for tomorrow that basically if we can get them to do that I [Yeah that’d be great P um course I will add a little bit extra time on I yeah sorry P no it’s fine it’s fine it’s um little things like that we find that with all studies you can plan for P it um uh well we’ll find yeah w…	Reference 1 - yeah I think im going to have to read the protocol again on that one because um there there’ll be (names consultant oncologist) ones my understanding at the moment um er as I said if I’ve actually got one of (names consultant oncologist) ones then that will go with the protocol and my understanding at the moment is they still go through the process we still do the same same thing ex…	Reference 1 - I Ok so if you wouldn’t mind just describing a bit about your role um and also with the EAGLE I study so the job title and things like that P right erm (states participants name) um super intendant research radiographer so I I run the P the radiotherapy trials um department um so ideally um (names research radiographer 1) uh P research radiographer who will be mainly responsible for…	Reference 1 - P [yeah yeah well I’m hoping that (names clinical trials administrator) you know once we get this this thing going um (names clinical trials administrator) usually used to um phot er scan the consent forms into the hospital notes as well so we got it because we don’t tend to use um physical notes anymore I [yeah	Reference 1 - P you know I was there you know expecting that we were doing it kind of expecting and then (names urology nurse 1) and (names urology nurse 2) were there and then (names urology nurse 1) and (names urology nurse 2) must have been thinking what these guys doing and we were thinking well so when we went to have a chat with (names urology nurse 1) and (names urology nurse 2) afterwards…
		Reference 2 - P yeah in in in yeah so quite a few of our trials there they’re very strict plus or minus you know one week two weeks you know and you’re thinking it’s ok you you can manage but this is likely to be bigger numbers as um and it doesn’t take much with a small department like ours you know for things to potentially go wrong I [Yeah P if someone was you know sick or we have holidays and…			Reference 2 - P sometimes you know I look at something and start thinking does this mean that I can do this P or or that um I think I’ve got a handle on it now but it’s it’s one of those ones where I have to P keep referring back to it because I’m not really quite sure um a simple example um would be P um last week when I I did the first um patient with the CRF um and the consent form it says P d…								Reference 2 - we had a further meeting with you later um (names research radiographer 1) was there I know um and then it turns out that you know he didn’t actually have funding for the six month and twelve month follow up so all of a sudden you know we were then asked to do that as well um so it was it was kind of we don’t we’re fairly relaxed about these things um we want to do trials um we appr…		Reference 2 - what we’re hoping for was the first we don’t really know how many we need but just do I both up until a certain point so we have enough data to validate the DESIGNER tool P [right I um so the sites have as you say they feel a bit confused P [yeah I but I’m hoping that I think all sites are now doing both P [Right I and then we’re hoping we’ll get to a certain point where we’ll have …		Reference 2 - P um I I mean I don’t know if if you need us to record patients who don’t even want to go into it is that I um I think that will be on the you know there’s a screening log P uh I I think that goes does that go on there or does it um P I don’t know I didn’t look cos last week I I [no P cos I only did I only did the one that I knew was eligible um I didn’t have time to do anything els…	Reference 2 - P but we should be able to get most of the information we hope from the other system if they go to um (names local hospital) um or if we can’t get information off them then uh off that system we’d just have to ask them when they come and see us I yeah oh that’s great	Reference 2 - P we intend to run the study is it worth screening the clinics um the day before they happen P so we will screen on a Wednesday for Thursday morning clinics uh identify patients who are P eligible for the study um ideally we will then uh take out information sheets to be handed P out to patients as they arrive at the desk um and then five minutes later we are going uh P approach tho…
					Reference 3 - I in terms of the mention the protocol being quite grey in a few areas is there anything in I particular you think you’d like to change P I no I don’t think so it’s just a general impression you know um it’s you know trying to find P what I want because we there’s so many different um you know consent forms consents P form zero and patient information sheet zero and consent form one…										Reference 3 - P [yeah well I say having said that that woolliness allowed me to do make that decision last week on on the hoof that’s uh plus or minus doing the um er d d d the bowel questionnaire now turns out I should have done it but unlike a real I shouldn’t say real but a different type of protocol I [Yeah P yo I would have known that I had to do that it doesn’t really matter if I haven’t do…		Reference 3 - I mm ok how long did it take you over all do you think with the patients P well that particular one took me I would say about twenty minutes I guess um I [yeah P just to just to talk to him go through his questions you know do that consent form um then would do his form um and then he answered no so it was great I could just release him back into the wild and then it was just down t…	Reference 3 - I yeah yeah that’ll be great um and in terms of the referral process so if you flag so if a patient flagged up as having as answering yes on the DESIGNER tool how are you alerting the gastro team P [well I I as I say I think what we would do then we would just go out of clinic and say you know just tell the doctors there and then that I [Yeah P you know because you get them before t…	Reference 3 - I [yeah ok um and how are you with the sort of site file and maintaining that sort of P um hopefully that will be maintained by the um (names clinical trials administrator) you P know the trials administrator um you’ve sent the spreadsheet over forgetting the you know P um generating the patient number and completing that which I I did last week and I P presume will do in future it’…
					Reference 4 - I um so we were talking about the protocol yeah P [Protocol yeah is just yeah just just you know P um because it’s got all the different consent forms different uh patient information uh forms P um and who you refer on to it’s just you know it’s just a bit woollier than than than I [Yeah P than I’m used but it’s also got a bit of a fair bit of qualitative stuff in as well so it’s a …										Reference 4 - P um but yeah um if you again it’s useful if you just refresh my memory now rather than actually look for it if even patients who just say no straight off need to go on the screening log then we can do that I I’ll double check that and I’ll get back to you about that I’m not entirely sure because um mm I’m not sure I’m going to have to check that P [yeah ok I um but yeah would be gr…		Reference 4 - P it might (clears throat) if they (clears throat) sorry (coughs) they’re doing the the bala the bowels um questionnaire and then if they’ve answered yes passing them onto (names consultant oncologist 2) um might take a little bit longer so it might take slightly longer than we anticipated we thought we probably do them in about ten minutes but it may be maybe longer but um maybe ma…		Reference 4 - it’s kind of wha wha what I’m doing anyone who’s had the six month thing um but is you know doesn’t meet any of the ineligibility criteria um I [yeah yeah P are they they will be the only ones we would approach I [yeah great P [ um so but if they had other problems like they they had recurrence uh their their radiotherapy six month to a year ago they’d had a recurrence then to my my…
					Reference 5 - P [yeah well I say having said that that woolliness allowed me to do make that decision last week on on the hoof that’s uh plus or minus doing the um er d d d the bowel questionnaire now turns out I should have done it but unlike a real I shouldn’t say real but a different type of protocol I [Yeah P yo I would have known that I had to do that it doesn’t really matter if I haven’t do…										Reference 5 - yeah I think im going to have to read the protocol again on that one because um there there’ll be (names consultant oncologist) ones my understanding at the moment um er as I said if I’ve actually got one of (names consultant oncologist) ones then that will go with the protocol and my understanding at the moment is they still go through the process we still do the same same thing ex…		Reference 5 - I yeah um in terms of the study processes is there any sort of additional support that you think you need or I mean P um I think we’re we’re just gonna play it by ear see how it goes I think we’ll be ok I yeah yeah P um I’m hoping we’ll be ok if it pans out the way we kind of imagined it’ll pan out then we we shouldn’t need any extra um but we’ll have to wait and see what happens wh…		Reference 5 - P so it will be a question of scanning them in um but I wasn’t quite sure how we were gonna do it which is why I left that for today but I’ll just give you the pull off tops I [Yeah that’s great I can enter that into the database
					Reference 6 - P so it’s only the ones who so pretty much the idea we’ll screen the clinics everyone who meets the eligibility criteria will be approached um if they say no straight out then that’s fine uh we won’t go any further um otherwise we’ll just sign them up in in and go through the DESIGNER and bowel questionnaire										Reference 6 - and in terms of the consent forms um from when you screen them have you got a process for storing those P [um at the that’s what I was going to ask you this morning I I I’ve um stapled the consent form into the front of the CRF um cos I’m not sure whether you’re gonna take the CRF away or whether we just take off the top things and we keep the CRF I um in terms of the consent form t…		Reference 6 - your protocol woolly grey enough that you know we got a bit of scope um that you know six months give or take you know you know I [two months P [ two months so we’ve got a bit of um uh we’ve got wiggle room there so that um if if we do get swamped we can we can spread them out over a longer period I also if you thought we had it just wrote six months then it would have to be bang on…		Reference 6 - P but you know I mean if you’re over and you want to pick some up you know um we only send them I don’t know how we’re gonna do it whether we I tend to send stuff over on the day or usually on the day or within the week but I know some of my colleagues will uh will sort of collect a few before they send them over to save on postage so I yeah that’s fine I mean whatever’s best but I …
					Reference 7 - I um and I know you have only used it once but how have you found using the DEISGNER screening tool P it was simple yeah it was yeah I mean uh yeah the it was only the once but it there was a problem a guy went through it um you know he was reading it he he there was no question I sat there with him but he had no problems with it um yeah I mean the longest part f from that first per…										Reference 7 - your protocol woolly grey enough that you know we got a bit of scope um that you know six months give or take you know you know I [two months P [ two months so we’ve got a bit of um uh we’ve got wiggle room there so that um if if we do get swamped we can we can spread them out over a longer period I also if you thought we had it just wrote six months then it would have to be bang on…		Reference 7 - I yeah and in terms of the um department has there been any extra um have additional people been involved in the study that weren’t anticipated or P no I think I think I we we got our departments small so we all pretty much work we pretty much know what we’re gonna do it’s just the extra work for the six months and twelve months follow up that um I [yeah P we weren’t expecting but f…		Reference 7 - P you know I was there you know expecting that we were doing it kind of expecting and then (names urology nurse 1) and (names urology nurse 2) were there and then (names urology nurse 1) and (names urology nurse 2) must have been thinking what these guys doing and we were thinking well so when we went to have a chat with (names urology nurse 1) and (names urology nurse 2) afterwards…
					Reference 8 - and in terms of the consent forms um from when you screen them have you got a process for storing those P [um at the that’s what I was going to ask you this morning I I I’ve um stapled the consent form into the front of the CRF um cos I’m not sure whether you’re gonna take the CRF away or whether we just take off the top things and we keep the CRF I um in terms of the consent form t…										Reference 8 - I [yeah yeah that’s great and yeah and in terms of setting the study up did um did you encounter any problems or um sort of how did the process go for you P yeah um yeah we did have problems um obviously er we we weren’t really aware we we we weren’t aware of the study until a lot of it had been done so um the protocol had been written you know (names principle investigator) had don…		Reference 8 - P and you know it’ll be good for (names principle investigator) and co because if we are doing that follow up it means they don’t have to so it kind of saves them doing a follow up their own follow ups at six months and twelve months so it’s it’s a win for them we’ll be doing their follow up for them I [yeah yeah I’m sorry there’s so much paper work P [yeah yeah it’s fine I um and u…		Reference 8 - P um so so people weren’t really sure who was doing what where and when and then um he then I know I know because he had a big shout down the phone um at one point because things weren’t going as fast as he wanted because he couldn’t he couldn’t understand how the process was because you were kind of running the study and setting things up um whereas in other studies we set it up be…
					Reference 9 - I no and in terms of sending the CRF’s to me how would you like that done I can pop over if that’s easier or you can post them I don’t know what’s P [um yeah it doesn’t really make much difference to us I mean we we post CRF’s you know the forms to everyone else um the only thing that does sometimes annoy us are is we post them off we know we post them off because you know the top c…										Reference 9 - P um so so people weren’t really sure who was doing what where and when and then um he then I know I know because he had a big shout down the phone um at one point because things weren’t going as fast as he wanted because he couldn’t he couldn’t understand how the process was because you were kind of running the study and setting things up um whereas in other studies we set it up be…
															Reference 10 - P um if there is any other impact um outside of our department I don’t think we we will be aware of it I [no ok P you know we’ll do our bit we’ll ho you know hopefully I think go smoothly if a patient rings say (names principle investigator) secretary cos he’s got a problem about the EAGLE study instead of ringing us um unless its referred back to us which it probably would be we w…
															Reference 11 - I no no and are there any other changes you can think of to make the screening process um easier or P I I th from my point of view I think it’s too early to say I think um I think we we’ll try try the way we anticipate um I [yeah P which seems to be the the quickest and slickest way of doing it um and see how that works
															Reference 12 - no no as I say I’m just interested you know will be interesting to you know hopefully get it kicking off this week and see how it goes I [yeah P you know ge you know once we get into a routine of doing this um I I’ll have a much better idea of where it is as a first patient first couple of patients of any study you’re feeling your way around a bit I [yeah definitely p you know whet…
	711_0041bl	Reference 1 - P so there is a concern perhaps that it wouldn’t be the same governance and cl er attention to detail and awareness of the importance of the different documents if it was in a consultants office in gastroenterology or I yeah P I don’t think they have their own research offices there for example			Reference 1 - she has developed questionnaires I okay P which we are starting to use and these are follow up questionnaires about complications and toxicities EAGLE is open in (names site) but it’s not open in (names local hospital 1) or (names local hospital 2) and my colleagues who treat prostate cancer in (names local hospital 1) and (names local hospital 2) are starting to routinely use these…					Reference 1 - I okay um and is there any sort of additional help or support you think you need in the study processes or? P couple of new gastroenterologists I (la[ughs) P [couple of new CNSs (laughs) er no I think the only I mean from a from a referral pathway point of view and an initial patient identification don’t think there’s a problem there that’s that’s working and we’ve already got quite…			Reference 1 - I so Macmillan are also keen if (names EAGLE site 2) or (names site) wanted to be involved they can help with funding that as well P okay [have you told (names consultant gastroenterologist) now? I [um yeah I think (names consultant gastroenterologist) knows I think she’s been in contact to try and get a breath test machine and things like that um cos I think cos of the um staff sho…	Reference 1 - what proportion of patients do you think experience late bowel symptoms following pelvic radiotherapy? P mm probably thirty percent maybe a bit less I yeah P um I think it’s getting it’s decreasing as the years go by cos we are getting better at being a bit more conformal with our treatments and avoiding the bowel um but yeah there must be there must be thirty percent of them gettin…	Reference 1 - I yeah um and are there any changes that you think you’d like to make with the processes or the protocol? P e::::r no not yet we had a few questions initially because I think there were was it it was you I was chatting w[ith on the phone wasn’t it I [yeah yeah P probably form one of these rooms actually about we had a conference call didn’t we? About slightly misleading information …		Reference 1 - I okay um and is there any sort of additional help or support you think you need in the study processes or? P couple of new gastroenterologists I (la[ughs) P [couple of new CNSs (laughs) er no I think the only I mean from a from a referral pathway point of view and an initial patient identification don’t think there’s a problem there that’s that’s working and we’ve already got quite…	Reference 1 - she has developed questionnaires I okay P which we are starting to use and these are follow up questionnaires about complications and toxicities EAGLE is open in (names site) but it’s not open in (names local hospital 1) or (names local hospital 2) and my colleagues who treat prostate cancer in (names local hospital 1) and (names local hospital 2) are starting to routinely use these…	Reference 1 - I ok so if you don’t mind sort of explain a bit about your role er within the study and your what’s your role is gener[ally P [yeah so um I’m an oncologist clinical oncologist and I’m the principle investigator for the EAGLE study in (names site) um so I am someone who recommends prescribes and follows up patients having prostate cancer treatment with hormones and radiotherapy and s…	Reference 1 - I before the study was it considered a priority to routinely ask patients about their symptoms about [it P [I suppose I would always for a routine review so when I see them I can only really reflect on that it would always be a PSA check but bladder and bowel toxicity questions that they would probably be very brief er not in depth que[stions yeah	Reference 1 - I um and are there any additional sort of training needs to do with late effects that you think you can think of P mm:: no I don’t think so		Reference 1 - P [I’m sure my awareness has changed with the increasing conversations that we have around the EAGLE study but I was I am aware of with our training that we have as clinical oncologists that there are potential late effects I yeah P both bladder sexual function and and bowel function and yeah we do try to ask patients about those sorts of things when they come for review um we don’t…			Reference 1 - P [I’m sure my awareness has changed with the increasing conversations that we have around the EAGLE study but I was I am aware of with our training that we have as clinical oncologists that there are potential late effects I yeah P both bladder sexual function and and bowel function and yeah we do try to ask patients about those sorts of things when they come for review um we don’t…
		Reference 2 - P and in you know patients like like we all are we’re all fickle things around telling people answering ques[tions directly and telling I [mm mm yeah P yes or no and I can often ask patients are you on new drugs and they’ll say no and then I’ll say well are you on anything for that oh yeah are you on anything for that oh yeah and then you come up with a list of drugs so they they ne…			Reference 2 - I okay (laughs) that’s great um and do you screen the patients using the DESIGNER tool or is that done by um P me personally? I yeah P no I um give them the information sheet I tell them to sit in the waiting area and call the research radiographer they come straight down and see them give them five minutes to read the inform[ation sheet I [yeah P hopefully and then they take them o…					Reference 2 - how’s the referral process going and what have you’ve got them sort o[f P [so when the questionnaires filled in I I get to then look at them to decide do I think they need to go on and be referred to gastroenterology and then I’ll just do a formal letter I yeah P and I’ll send it to (names consultant gastroenterologist) as the lead gastroenterologist for our site and the CNS (names …					Reference 2 - I um and are you okay with having it in one central place or would you prefer to have like a smaller site file for the oncology section of the study? P that’s a very good question and that does make a lot of sense actually I Yeah P um because when they then move on it depends how much engagement and support and responsibility is taken on by the gastroenterology team because if a lot…		Reference 2 - I yeah um and you say you mention about the referral process and you just write a formal letter P yeah I um has there been difficulties with that? P n[o I [no no so they’re flagged up and then that’s its [they are then referred on P [yeah I know I’m a bit behind I got a few that I need to do so the only difficult is that I will see the patient I’ll do a standard dictation back the G…	Reference 2 - I so as long as it’s accessible and you’ve [got P [yeah I the information you need P yeah I its fine b[ut P [okay I obviously if you think oh we could do with a P well I think that’s probably quite a good question for um (names research radiographer 2) and (names research radiographer 1) [the research I [yeah P radiographers and then in due course (names consultant gastroenterologis…	Reference 2 - I um and are you familiar with the EAGLE study protocol and processes involved in the study? P um well I hope I’m a fam fami[liar with quite a lots of it but I’m sure I’m not familiar with I [(laughs) yeah P all of it because a lot of it goes on to the gastroen[terology team I [yeah I understand P and I’m pretty confident that I would I would know about the initial bit and then refe…	Reference 2 - [yeah yeah that’s great um and prior to the study was there any sort of formal process any questionnaire that was routinely us[ed? P [no I no P no I so it would just be sort of an adhoc thing P yeah I mean by coincidence just recently and it’s partly been triggered by the fact that we have a Prostate Cancer UK funded radiotherapy support work[er I [yeah P working with us who I think…
					Reference 3 - I yeah how do you find using sort of as a flag of the symptoms does it find it okay or have the patients mentioned anything? P they haven’t mention mentioned it being a problem and my it seems very straight forward [yeah I [yeah					Reference 3 - I [no no um and have any patients answered yes to the DESIGNER screening tool that then weren’t suitable for referral? P no I no so the all that had ticked yes the[y’d had gone on P [yeah even if it was just for a referral letter that the[the gastro team I [yeah P would then look at and they’d reply back to me I yeah are have any patients declined to be referred to gastro? P no not …					Reference 3 - I so as long as it’s accessible and you’ve [got P [yeah I the information you need P yeah I its fine b[ut P [okay I obviously if you think oh we could do with a P well I think that’s probably quite a good question for um (names research radiographer 2) and (names research radiographer 1) [the research I [yeah P radiographers and then in due course (names consultant gastroenterologis…		Reference 3 - I [okay P through a bunch of paperwork to then refer on I yeah P so I know that I’ve got a few on my desk from now to do for example I yeah and in terms of the participant number is that transferred over to gastro? P don’t know I don’t understand the question I you know the um I don’t know you probably won’t know but there’s a there’s a um excel spreadsheet th[at I’ve um P [right I …	Reference 3 - how’s the referral process going and what have you’ve got them sort o[f P [so when the questionnaires filled in I I get to then look at them to decide do I think they need to go on and be referred to gastroenterology and then I’ll just do a formal letter I yeah P and I’ll send it to (names consultant gastroenterologist) as the lead gastroenterologist for our site and the CNS (names …	Reference 3 - I um and do you know where the site file’s kept and who maintains it? P they’re kept with um the research radiographers er (names research radiographer 1) and (names research radiographer 2) I physically don’t know where they’re kept I’m assuming that they’re with th[em I [you know yeah P yeah I would go to them to ask
					Reference 4 - I mm mm um and do you find it helps identify the symptoms for late effects? P e:r it’s picking up a few things I you know the validation will tell us whether it’s going to pick up everything um I think it’s picking up important bothersome symptoms for the patient which is you know one of the key questions I yeah P um so yeah so far so go[od					Reference 4 - I yeah um and you say you mention about the referral process and you just write a formal letter P yeah I um has there been difficulties with that? P n[o I [no no so they’re flagged up and then that’s its [they are then referred on P [yeah I know I’m a bit behind I got a few that I need to do so the only difficult is that I will see the patient I’ll do a standard dictation back the G…					Reference 4 - P um we did get the front desk handing out the information sheets initially but that didn’t seem to work very well actually cos they didn’t really know what it was all patients didn’t really know what it was all about cos the front desk clerical staff didn’t really have time or or t[o spend I [yeah P time giving them an explanation of what they were given them hey just if a follow u…		Reference 4 - I okay um and has the introduction of the EAGLE study had an impact on other staff members that weren’t initially thought about? So secretarial or um P so I’ll do an extra letter on some of the patients that are flagged up so there will be a bit of admin extra admin work I okay P um and so this is assuming these are cases which I wouldn’t have referred on anyway [because I [yeah P o…		Reference 4 - I um and are you okay with having it in one central place or would you prefer to have like a smaller site file for the oncology section of the study? P that’s a very good question and that does make a lot of sense actually I Yeah P um because when they then move on it depends how much engagement and support and responsibility is taken on by the gastroenterology team because if a lot…
					Reference 5 - I don’t think the numbers are small anyway from the perspective of the numbers that we’re getting in to doing the screening questionnaire don’t know how many we’ve done whether you’ve got a record of that I um I have I’m not sure if it’s the most up-to-date reco[rd P [no okay I um but I know I think the last had about fifteen fifteen sixteen [but I got a feeling it might be more tha…										Reference 5 - I and um is there anything else that you’d like to add about the study or your experiences so far? P um (.) I suppose some regular feedback from you guys you you have that probably in a conference call but I don’t know whether there’s a newsletter coming around I yeah we’re going to start um create a newsletter [and then P [yeah I sort of around about a months time we’re hoping to s…				Reference 5 - how’s the referral process going and what have you’ve got them sort o[f P [so when the questionnaires filled in I I get to then look at them to decide do I think they need to go on and be referred to gastroenterology and then I’ll just do a formal letter I yeah P and I’ll send it to (names consultant gastroenterologist) as the lead gastroenterologist for our site and the CNS (names …
															Reference 6 - I so Macmillan are also keen if (names EAGLE site 2) or (names site) wanted to be involved they can help with funding that as well P okay [have you told (names consultant gastroenterologist) now? I [um yeah I think (names consultant gastroenterologist) knows I think she’s been in contact to try and get a breath test machine and things like that um cos I think cos of the um staff sho…
	711_0043bl	Reference 1 - you don’t have to get R&D approval and all the rest of it f for that which is great in terms of opening a trial but actually the patients get so far then they get this kind of block that well you can’t actually get that drug in this hospital or we you know you got to get it form that person and not that person or you know h how much are you going to need do we need to or we don’t st…		Reference 1 - P um um so yeah but yeah and this this one’s quite easy to recruit cos we’re in a patient group are very willing to I thought you know I’ve asked these this patient group before to participate in other trials after their treatment and um you know delighted to do it and oohh if there’s anything else comes along let me know won’t you you know so ye[ah I [that’s good P yeah absolutely …	Reference 1 - P protocol for example so you know we came along right here’s the six patient information sheets for EAGLE my God six patient information sheets okay let’s try and sit down and work out I mm P why we need six patient information sheets oh actually that one’s for that bit that’s happening in that the set group of people in (names place) that on is for me to consent to give this inter…					Reference 1 - P um and you know more and more in research you’re getting more junior inexperienced people involved so you you do need quite clear [processes I [yeah P so that things don’t get forgotten about um we are our trust policy is to have a worksheet for each um trial that we do and it’s quite complicated to do one for EAGLE um but I mean we’d happily share that um with you if if th[at wou…			Reference 1 - part of the job so the data collection so that’s going to fall to to me and um I okay P to me and (names research radiographer) so I think you know but as I say until we got this issue with the money sorted out I yeah P um (.) we haven’t really got that far yet	Reference 1 - I um and do you think the the screening tool helps to identify patients suffering from late GI effects of radiotherapy? P (..) I think it probably does um (..) the interesting thing will be about how many people we can make a difference to I yeah P and that screening out people that have actually managed it themselves	Reference 1 - I no and um in terms of the study processes and the protocol h[ow P [yeah I familiar are you with them? P fairly yea[h I [yeah P yeah I yeah um you mentioned before that the protocol about the changes you think you’d like to maybe suggest		Reference 1 - what you protocol needs to be is in my mind is what we’re doing in this trial now I yeah P not what we’re going to hopefully do if we validate DESIGNER in the next for the next phase I mean you’ve almost written the next phase but what what we’ve got now is you know not so (.) not so clear so it’s its’ taken a bit of literally we’ve you know sort of sorting the pathway I yeah P out …	Reference 1 - some time and some head scratching and and also I think I came into this later than um (names consultant gastroenterologist 1), (names consultant oncologist), (names consultant gastroenterologist 2) and (names clinical nurse specialist) our CNS and so I had a bit of catching up to do as well I mm P then they all got really excited about it great and you know they all promised you kn…	Reference 1 - I um so if you wouldn’t mind explaining a bit about your sort of your role within the EAGLE study P so um I’m research radiographer and um senior and I was involved in um setting the um trial up you know um feasibility making sure that all the right things [were I [yeah P happen um and also supervising um (.) e::r radiographer who is doing most of the recruitin[g I [okay P and I do …	Reference 1 - I basically covers it yeah and um prior to the EAGLE study um do you know of any anything that was in place to sort of screen patients for late effects of pelvic radiotherapy? P no I no P I mean nothing formal I no P and I think that the way that the doctors cope with it was didn’t ask questions in the first place so because they couldn’t do anything about it didn’t ask I okay [yeah…	Reference 1 - I no okay um and do you have any sort of additional training needs that you think P I’d quite like to know a little bit more about the algorithm and how it works I don’t think that I need to do what (names clinical nurse specialist) done I the training yeah the online training module P yeah um but to have a bit more understanding about it wouldn’t say it’s essential I’d probably go …	Reference 1 - I mm that’s interesting to know because we’re hoping that the results from this study in the three sites will then help if it if it’s shown to be effective to then help it in other sites set up a new service so if we find out that pharmacy’s a big issue then that’ll be highlighted that that is that needs to be put in place early on P yeah I so although it’s obviously frustrating for…	Reference 1 - P and um looking around at you know what we could do and let EAGLE trial seemed to come along up you know out at a good time f I yea P for us so um it was it was a you know I think it’s part of a bigger piece of work in our um in (names site) really I yeah that’s good and um were there any so there weren’t any questionnaires that you were aware of in terms of screening patients? P no
		Reference 2 - I it’s just some of the med some of the treatments and investigations aren’t you know like breath test machines and hyperbaric oxygen [they’re not they’re not readily yeah P [yeah routine yeah I they’re not routine P I don’t know if we’ve got the breath test machine here yet or not I not yet no um [but if P [if if we refer if they haven’t seen any patients it gets less of an issue I…			Reference 2 - P I’m not it’s not a criticism it’s just a (.) well every time you put a patient into a you open a new trial it’s when you put the first patient in that’s when you learn I yeah what the issues are P yeah yeah because we had when we read going back to the practical when we read the protocol we didn’t interpret that we needed to give the patient DESIGNER and the GRSS [at the same time…					Reference 2 - P [it’s almost like what’s the point in (.) going in the trial if you’re not prepared for the next step (.) um but it it is again this trials’ different you know patients know if they got bowel problems or not I mm P um you don’t know the questions we’re going to ask but you’re going to pick it up I think you’ll pick up quite a lot of patients with symptoms (..) on DESIGNER um (.) a…					Reference 2 - P so I appreciate the protocol is for the whole EAGLE study including you know the sub bit that happens in some valley in (names place) but course that doesn’t apply to me but that [wasn’t I [yeah P clear to me when I re[ad the I [yeah P protocol for example so you know we came along right here’s the six patient information sheets for EAGLE my God six patient information sheets okay…		Reference 2 - P so um form that point of view it’s it’s a nice thing for radiographers to (.) to do but you know there are not hundreds of us radiographers sitting around twiddling their thumbs so it’s a matter of what resources are available in different cen[tres I [mm yeah	Reference 2 - P um and in the protocol going back to the protocol it says I can’t remember exactly but there’s some comment about time frame seeing the GI team um I think the word rapid is in there it was something that (..) what does it mean? and certainly I don’t feel that we’re doing our patients are being seen rapidly I mm P I spoke to (names consultant oncologist) about that this morning and…	Reference 2 - P um protocol and you could say you know it’s not an interventional study um people you could get them consent on the same day as clinic and I think that’s kind of reasonable and I I tend to give patients a choice this is the information give it to them to rea[d I [yeah P in the in the waiting room are you interested in participating would you like to do that consent now would you l…	Reference 2 - P it had um for the patient to sign it and then it said whoever signed it had to be on the delegation log but we got rid of that problem um (.) so I’ve never worked in a trial where the um the forms the patients are filling in the you know patient reported um things actually from part of the CRF I yeah P they’re often a separate little booklet so th[ats I [mm P different way of work…		Reference 2 - when (names clinical nurse specialist) actually starts seeing these patients I imagine (.) that I will need to be aware me or (names research radiographer) will need to be aware of when those patients are being seen so that we can collect the data cos (names clinical nurse specialist) seems to be very keen that she’s going to see the patients and follow the algorithm but she’s not d…
		Reference 3 - I (names EAGLE site 2) have have got more research fellows available to them so they’ve ju[st got P [yeah I don’t think they have refect research fellows in gastroenterology here I no but in (names EAGLE site 2) they have a a string of them that just go one after another P don’t don’t tell me don’t tell our DI people (whispering) I (laughs) but then might not have as many nurses so …			Reference 3 - P it had um for the patient to sign it and then it said whoever signed it had to be on the delegation log but we got rid of that problem um (.) so I’ve never worked in a trial where the um the forms the patients are filling in the you know patient reported um things actually from part of the CRF I yeah P they’re often a separate little booklet so th[ats I [mm P different way of work…					Reference 3 - I yeah and um I think we talked about this previously but has anyone answered yes to this DESIGNER screening tool that then hasn’t then been referred on? P no					Reference 3 - P um (…) you know I appreciate um protocols change over time and I’ve worked in trials where you know great chunks of it have become it not significant anymore but you deal with that the way other people have dealt with that is an amendment and what you protocol needs to be is in my mind is what we’re doing in this trial now I yeah P not what we’re going to hopefully do if we valida…		Reference 3 - I [no um and there’s any additional help or support you think you’d like for the study? P (…………) I don’t think so at this time (.) um (.)	Reference 3 - P so the doctors don’t always get how important screening is and if they if they if a patients not eligible they think we don’t’ need to know but actually it’s one of the things I’ve learnt is actually that is really important because especially in a trial like this in it’s developmental sta[ge I [yeah P that might actually change the next phase of the trail you now if you find that…	Reference 3 - some time and some head scratching and and also I think I came into this later than um (names consultant gastroenterologist 1), (names consultant oncologist), (names consultant gastroenterologist 2) and (names clinical nurse specialist) our CNS and so I had a bit of catching up to do as well I mm P then they all got really excited about it great and you know they all promised you kn…	Reference 3 - I’ve asked these this patient group before to participate in other trials after their treatment and um you know delighted to do it and oohh if there’s anything else comes along let me know won’t you you know so ye[ah I [that’s good		Reference 3 - I no okay um and do you have any sort of additional training needs that you think P I’d quite like to know a little bit more about the algorithm and how it works I don’t think that I need to do what (names clinical nurse specialist) done I the training yeah the online training module
		Reference 4 - P um cos until we know how big the problem is (.) it’s difficult to know how much effort you need to kind of (.) put into I m[m P [into going out looking for it you now are the people that have got significant symptoms telling us anyway or are they suffering in silence at home because nobody’s asking them about it? it’s probably a bit of both			Reference 4 - I um and in terms of using the DESIGNER screening tool how have you found using that with patients? P fine I fine P they don’t seem to it’s fairy it’s written in a language that they seem to (.) understand you know it we have a little laugh about the wet wind question but actually (.) describes things quite well and at them patients that’s often the one that the patients having a pr…					Reference 4 - I (laughs) and the referral process for the patients that identified as having bowel symptoms how are how is that working? P so um I (coughs) P well I say we’re still smoothing it out I yeah P but basically it’s a matter of us giving (names consultant gastroenterologist) the um questionnaires that the patient’s completed and their notes and then when he has a moment he dictates a le…					Reference 4 - you know the treatment that these patients may receive for their um GI toxicities as a result of their pelvic radiotherapy isn’t part of the trial so it doesn’t have to go through you don’t have to get R&D approval and all the rest of it f for that which is great in terms of opening a trial but actually the patients get so far then they get this kind of block that well you can’t act…		Reference 4 - the sort of order of things and the fact that not everybody who er does consent form zero will get to consent form six I yeah P or five or whatever it is you know and um when I go this protocol and all the PISs and the consent forms and I gave it to the data officer to do our worksheet for she was a bit overwhelmed by it so um (..) you know and we and I asked to do some very specifi…	Reference 4 - I (laughs) and the referral process for the patients that identified as having bowel symptoms how are how is that working? P so um I (coughs) P well I say we’re still smoothing it out I yeah P but basically it’s a matter of us giving (names consultant gastroenterologist) the um questionnaires that the patient’s completed and their notes and then when he has a moment he dictates a le…	Reference 4 - I’ve never found it particularly easy doing clinical trials that involve another department in the hospital so as a therapy radiographer I work in the cancer centre I yeah P and you know when you do research you have to interact a bit more widely than that I yeah P but in the cancer centre we’re used to doing clinical trials and the impact that has other departments in the hospital …	Reference 4 - P um so (names research radiographer) and I um have our clinic where we’re following up patients who had radiotherapy at least five years ago now they were on a CHIP trial and that that finished recruiting in two thousand and eleven um and so we do a CHIP trial requires us to ask these questions certainly to five years um and a lot of people just (.) cope like for example their bowe…		Reference 4 - P [its very different um but we’ll yeah I think that’s a good um opportunity and there was talk of a um (..) a er I conference [at the Royal Marsden P [yeah Novem Nov[ember I [yeah I think it’s the twenty sixth and twenty seventh I think it’s the Thursday and Frida[y P [okay I in Novembe[r P [oh cos somebody was quoting at me the quoted the Monday and Tuesday I th[ink I [I think I t…
		Reference 5 - I yeah P so yeah it’s quite an interesting but I don’t think it’s really well you know well understood it’s interesting um (.) a lot more patients have problems with sexual function I yeah P (.) but even that I don’t think we have a clear idea of how many patients are effected by that and certainly in the er prostate cancer cohort that’s you know there’s at least two reasons why pat…			Reference 5 - I um have any of the patients um provided any positive or negative feedback form the DESIGNER screening tool? P um not directly to me I think you you’ll probably get a better response a more meaningful response from (names research radiographer) about that because she’s kind of um er been much more involved in it										Reference 5 - a list of twenty potential investiga[tions I [yeah P that people might have I mm P um and you know some of them are fairly unusual I don’t even know if we do them in our hospital or not and you know and that might be worth asking people you know (.) does your nuclear medicine department have experience of doing this test I ye[ah P [or just because you have a nuclear medicine departm…		Reference 5 - P so that collecting that data I think is um really important its quite time consuming because we’re screening four clinics a week um but it’s kind of the nature of of the of the um of the trial really and I I don’t know how else we’d do it really you know but it does take you now I mean (names research radiographer) may give you better idea of how long it takes cos she does it most…		Reference 5 - P [last week that you know (names chief investigator) was saying that ask the patient he’d ask the patients I that’s just his um his way of doing th it[’s it’s up to P [yeah I sites whether they just want to use that as yes they can refer you know that’s um P it’s kind of (..) you know it sounds like his brain was going he would discuss the results with the patient (names consultant…	Reference 5 - I and what proportion of patients receiving radiotherapy do you think um have significant GI symptoms following it? P (..) well (…) I I have a figure of twenty five percent in my head which is a figure that’s been bandied about by the oncologists when we’ve been talking about this um trial (…) I don’t know it depends how you I suppose you said significant so we wouldn’t be talking a…
															Reference 6 - getting an abdominal x-ray’s you know that’s not hard but some of the other stuff was a bit more I yeah P specialised shall we say I yeah yeah it’ll be interesting to find out once the patients are being seen in gastro then what happens then I think P yeah I so I th[ink the next visit P [yeah I we’ll definitely well obviously we’ll have um discussions in the meantime [as well P [yea…				Reference 6 - P [I mean every every centre is different and they all have their own challenges you know the whole thing about who (.) does the first um DI visit is very um hospital dependant and it cos I think in (names site 2) its’ a registrar and here it’s a CNS and I yeah P you know its’ sort of a sort of not necessarily funding it’s more like who is available with the knowledge time interest
															Reference 7 - P [it’s almost like what’s the point in (.) going in the trial if you’re not prepared for the next step (.) um but it it is again this trials’ different you know patients know if they got bowel problems or not I mm P um you don’t know the questions we’re going to ask but you’re going to pick it up I think you’ll pick up quite a lot of patients with symptoms (..) on DESIGNER um (.) a…				Reference 7 - P yeah and you know the the role that I am doing in this trial in the protocol probably says research nurse research nurse kind of used to being called a nurse um and there’s no reason why couldn’t be a nurse it with the right knowledge and understanding there’s no reason why it can’t be a radiographer either I yeah P you know it depends on what resources are available in the R&D de…
															Reference 8 - P [I mean every every centre is different and they all have their own challenges you know the whole thing about who (.) does the first um DI visit is very um hospital dependant and it cos I think in (names site 2) its’ a registrar and here it’s a CNS and I yeah P you know its’ sort of a sort of not necessarily funding it’s more like who is available with the knowledge time interest				Reference 8 - P so um yeah and and (…) I don’t know maybe them our motivation of a radiographer is greater to do something like this because we feel w we’re a bit culpable in causing the side effects in the first place I mean that’s not to say that we do it deliberately or anything like that I no P but we just maybe of a greater you know (names research radiographer) has is a rotational post so a…
															Reference 9 - I and um in the site files you now where that’s stored and who maintains them? P it’s above my desk I (laughs) P in the um I put this in my little um email comment in the um protocol it says the site file must be kept in a locked cabinet and this is quite a good example of where I think the protocol has been too specific I okay P our site file is in a secure location it’s not in a l…				Reference 9 - I [mm yeah and how have you found um the CRFs have they been any problems with those? P um (..) (names research radiographer) has been doing most of them actually so I I’m not aware of um too many problems with them um did take a little bit of you know familiarisation and there was that issue that at the e at the bottom of every [CRF I [yeah P it had um for the patient to sign it an…
															Reference 10 - I no that’s good and um to the screening process itself can you think of any changes that you’d like to make to that part of the study? P (….) um we started out being very um what’s the word methodical we thought about screening patients for EAGLE and um er going through the doctors clinic list and seeing which ones of the patients coming would be eligible and (..) putting in PIS i…				Reference 10 - I um have any of the patients um provided any positive or negative feedback form the DESIGNER screening tool? P um not directly to me I think you you’ll probably get a better response a more meaningful response from (names research radiographer) about that because she’s kind of um er been much more involved in it and she I’ve kind of set it up and she’s kind of taken the reins and …
															Reference 11 - I um has the introduction of the study had an impact on other er staff in the department? P (……) not beyond those people tha[t I [no P apart from this the um pharmacist and the slightly odd issues of this patient who has actually been seen wh by the digestive diseases team because of his side effects of treatment got referred to me via one of (names consultant oncologist) colleague…				Reference 11 - when (names clinical nurse specialist) actually starts seeing these patients I imagine (.) that I will need to be aware me or (names research radiographer) will need to be aware of when those patients are being seen so that we can collect the data cos (names clinical nurse specialist) seems to be very keen that she’s going to see the patients and follow the algorithm but she’s not …
																			Reference 12 - P so um yeah but that was kind of yeah but I think in terms of the research nurses almost aren’t that aware of it um cos I don’t work in the same office as them because there’s space issues um and you know it is one of those sort of in terms of trials if I’m not here on a particular day or (names research radiographer) not here just (names consultant oncologist) give out the patien…
	711_0044bl	Reference 1 - I yeah and um is there any changes you think you’d like to make to the screening process? P u:::m no no I don’t think so I think it works well it certainly picks up all the patients but I think once it’s come out of the doctors hands where the at the moment we flag up who’s real who’s you know given the list of who what patients we think are eligible and then it’s up to them to give…			Reference 1 - P as the patients arrive and the doctor will call me I’ll come down and see them give them an information sheet a:nd let them have a read through and then come back to them and then ask if they’re happy and then get them to consent I yeah P er once I’ve done that then I fill out the CRFs a::nd any patients who have answered yes to the DESIGNER questionnaire give give the CRFs and th…					Reference 1 - I and have anyone has anyone ticked yes to their symptom on DESIGNER and they’ve not been referred? P no					Reference 1 - I and how have you found the screening process P er long but that’s because it depends what week it is but they see a lot of patients so I might have seven double sides of paper to look to go through I yeah P but it’s quite lucky cos I don’t know if you know are aware of a trial called PROMPTs as well? So I have the list and I’m screening for both PROMPT and EAGLE patien[ts I [okay …		Reference 1 - P so it means they’ve had chance to read read through the bit more time efficient I think cos they’ve read the patient information sheet so they just come and see us and ask the questions if they’ve got any I yeah P so um problems yeah it’s just that it’s n it’s fine it’s just the just the time aspect but being able to hand that over to the data officer will will free up my a lot mo…	Reference 1 - P as the patients arrive and the doctor will call me I’ll come down and see them give them an information sheet a:nd let them have a read through and then come back to them and then ask if they’re happy and then get them to consent I yeah P er once I’ve done that then I fill out the CRFs a::nd any patients who have answered yes to the DESIGNER questionnaire give give the CRFs and th…	Reference 1 - I um so if you don’t mind just sort of explaining a bit about your role within the EAGLE study P okay so at the moment um with it being a research radiographer I screen do the screening for um any eligible patients coming out so the data officers print us off a list o[::f I [yeah P um patients who are coming to the urology clinics the following week and then I just go through and se…	Reference 1 - I yeah um and what proportion of patients do you think suffer with late effects late bowel effects of radiotherapy? P um I’d say about its I mean because it’s six months post I’m actually here for the summer because I do a clinic on a Friday afternoon which is for patient who are in the CHIP Trial so they could some of them are five six seven eight seven I think is the most do years…	Reference 1 - I um and um in terms of training needs is there sort of anything you think we could help with to with the study processes or anything else you’d like to know further about? P u:::m just about the what happens when they do get referred on I think that’s the that’s the thing we’re missing at the moment but apart from that no I no P no I so is the best way to shadow the team there for …	Reference 1 - I yeah have you got a copy of the algorithm? P probably I haven’t really looked to be honest I no I can send you a co[py P [yeah I that’d be useful P [yeah I [email you a copy P okay I it just basically has like list of the symptoms and then for each symptom it has what investigations you’d give P oh okay is it in the protocol? I no no I can e[mail you a copy yeah P [oh:: okay yeah …		Reference 1 - P previously it was kind of well it’s an expected long term side effect you have to deal with it kind of thing where as now with this its like oh yeah that is an expected side effect but there’s something we can offer you so it’s quite a nice trial to get patients to come into because they’re like oh yeah you’re going to solve my problems or help so help my problems		Reference 1 - I and do you think that your perception of that has changed since the start of the EAGLE study? P in what way? I do you think it so you think about a third suffer late bowel effe[cts P [mm I but do you think what would your opinion have been before the EAGLE study? P u::m I would say yeah I would think more people are suffering with it than I thought I than you now think P I would s…
					Reference 2 - we did have a bit a few issues in the beginning with the protocol in that getting it clarified so I think we sent quite a few [emails to you back I [yeah yeah P and fore but once we’d once we’d worked out in our our heads it was easier it it felt a little bit like this was the trial and then there was like oh we can add this in and we can add in it felt a bit like that’s how it was …					Reference 2 - not yet because we’re still to be honest the referral there was a bit of a problem I don’t know if (names research radiographer) explained to you about once they’re referred about who’s going to take that on with ha[ving the I [yeah there’s yeah P there’s yeah so and there’s HR I think it is issues there so we’ve kind of only put a few through with (names consultant oncologist) very…					Reference 2 - I um and in terms of sort of the study processes is there anything that you think sort of would be good to be changed or anything that you think is quite good? P u:::m (..) no um what do you mean by study process [sorry? I [just the whole the whole [process of P [whole thing I going through P um I patients P CRFs I found that I think I tend to I find that I’m repeating a lot of it c…			Reference 2 - what we’re we’ve put in place now is one of the data officers (names data officer) she’s going to start screen start doing the screening for that I for [EAGLE EAGLE yeah P [for EAGLE I EAGLE yeah P yeah so what she will do she will print off a list um a month in advance of the clinics that we’re going I [yeah P [PIC list patient I don’t know what it stands for actually but um patien…	Reference 2 - P [PIC list patient I don’t know what it stands for actually but um patients in clinic that’s what it stands for um she’ll print that off and go through any patients that she thinks are eligible she will we’ve created a letter so we will send that letter out to the patients and say they’re potentially eligible to come into this trial this is the patient information sheet have a read…	Reference 2 - I and do you think that your perception of that has changed since the start of the EAGLE study? P in what way? I do you think it so you think about a third suffer late bowel effe[cts P [mm I but do you think what would your opinion have been before the EAGLE study? P u::m I would say yeah I would think more people are suffering with it than I thought I than you now think P I would s…				Reference 2 - P um so you know and some of these men do really suffer and it does and it has had a big impact on their life and they they can’t go too far in the car or they have to know where the nearest loos are one of the one of my patients last week he’s seven years post radiotherapy and he’s a driver and he said he’s long distance lorry driver and he said to me he knows where all the best se…		Reference 2 - P um so you know and some of these men do really suffer and it does and it has had a big impact on their life and they they can’t go too far in the car or they have to know where the nearest loos are one of the one of my patients last week he’s seven years post radiotherapy and he’s a driver and he said he’s long distance lorry driver and he said to me he knows where all the best se…
					Reference 3 - I okay and um how have you found using the DESIGNER screening tool with patients? P (.) u:::m (..) very simple patients understand it they don’t have they don’t really have any ques normally when you sometimes when you give them a questionnaire they’re like oh what do you mean by that? but that one I nothing [that’s good P [nothing they just they just answer it they [find it I [yeah…					Reference 3 - I yeah (.) how’s the referral process going so they just you flag them up and then P yeah so what happens is um I they’ll answer yes to the DESIGNER and then I give it to (names consultant oncologist) with the notes and then he’s to make the referral (names urology consultant) he’s another urology consultant he has made a conf a referral for one of his patients but I don’t know wher…					Reference 3 - P yeah we did have a bit a few issues in the beginning with the protocol in that getting it clarified so I think we sent quite a few [emails to you back I [yeah yeah P and fore but once we’d once we’d worked out in our our heads it was easier it it felt a little bit like this was the trial and then there was like oh we can add this in and we can add in it felt a bit like that’s how …			Reference 3 - I um and in terms of the site file do you know where that is kept an[d P [yeah that is downstairs in my not my office the secretary’s office um on our shelf ye[ah with I [yeah P all of them yeah I yeah and how’s maintaining that going is that [any problems with that? P [u::::m fine that’s the data officers they they tend to do that the only thing I do which I have been doing but um …	Reference 3 - I um and in terms of the site file do you know where that is kept an[d P [yeah that is downstairs in my not my office the secretary’s office um on our shelf ye[ah with I [yeah P all of them yeah I yeah and how’s maintaining that going is that [any problems with that? P [u::::m fine that’s the data officers they they tend to do that the only thing I do which I have been doing but um …
					Reference 4 - I have any of the patients provided any feedback on either positive or negative? P u::m (.) there wasn’t anything positive but they haven’t said anything negative either [so I [no P they’ve just [they they just I [they’ve done it P read it and answer the question yeah there’s no there’s been no somebody did ask me about the third question but it it’s more of a discussion really than…										Reference 4 - not yet because we’re still to be honest the referral there was a bit of a problem I don’t know if (names research radiographer) explained to you about once they’re referred about who’s going to take that on with ha[ving the I [yeah there’s yeah P there’s yeah so and there’s HR I think it is issues there so we’ve kind of only put a few through with (names consultant oncologist) very…			Reference 4 - so what happens is um I they’ll answer yes to the DESIGNER and then I give it to (names consultant oncologist) with the notes and then he’s to make the referral (names urology consultant) he’s another urology consultant he has made a conf a referral for one of his patients but I don’t know where that is it was only I think it was only about a week and a bit ago so u:m I need to get …
					Reference 5 - I and in terms of identifying late bowel effects do you think it’s a good um screening tool for that? P u::m (…) yeah um it’s dif it’s difficult to know because (.) that’s what they are the question just trying to think mm:::: yeah it’s I’m trying to think if there’s any problems that have come up that haven’t been answered on that questionnaire I can’t think of any I [no P [I can’t…										Reference 5 - so what happens is um I they’ll answer yes to the DESIGNER and then I give it to (names consultant oncologist) with the notes and then he’s to make the referral (names urology consultant) he’s another urology consultant he has made a conf a referral for one of his patients but I don’t know where that is it was only I think it was only about a week and a bit ago so u:m I need to get …			Reference 5 - P personally I’m not sure so we need to arrange a meeting really with the GI specialist to see what they would do if this patient comes with this this and this just so we can feed it back to our patients I yeah P so they’re a bit more informed about what the next step is
					Reference 6 - I yeah um and what proportion of patients do you think suffer with late effects late bowel effects of radiotherapy? P um I’d say about its I mean because it’s six months post I’m actually here for the summer because I do a clinic on a Friday afternoon which is for patient who are in the CHIP Trial so they could some of them are five six seven eight seven I think is the most do years…										Reference 6 - I yeah and um is there any changes you think you’d like to make to the screening process? P u:::m no no I don’t think so I think it works well it certainly picks up all the patients but I think once it’s come out of the doctors hands where the at the moment we flag up who’s real who’s you know given the list of who what patients we think are eligible and then it’s up to them to give…			Reference 6 - I yeah um and in terms of transferring the number over the participant number is there a way of doing that do you think at or is it being done already? P what [what do you mean? I [you know like you know when patients who are screened they’re identified a number in the excel spreadsheet P (.) oh ye[s yeah the database yeah yeah yeah I [yeah yeah yeah yeah yeah um is there a way of t…
															Reference 7 - P yeah but I think well get a lot more I yeah P once we’re in control of it (lau[ghs) yeah I [(laughs) yeah I can understand it’s hard if you’ve got a whole clinic and I would imagine if a lot a large proportion of the clinic would then be eligible P yeah I so it’s P yeah I hard to consent them all isn’t it?			Reference 7 - I um and um in terms of training needs is there sort of anything you think we could help with to with the study processes or anything else you’d like to know further about? P u:::m just about the what happens when they do get referred on I think that’s the that’s the thing we’re missing at the moment but apart from that no I no P no I so is the best way to shadow the team there for …
															Reference 8 - has the introduction of the EAGLE study had an impact on other staff members in the department? P I don’t I wouldn’t um it is anybody you mean? I anybody secretarial or um (.) no P no nothing I don’t I think I think we’ve it’s just a month the research radiographers the consultant and the data officers at the moment so yeah can’t think of anybody else I no
	711_0046bl	Reference 1 - [and then checking those patients at the end of the queue to see if they would be suitable for EAGLE and then approa[ch those I [yeah P patients I yeah P and do it that way around to have less I backlog (lau[ghs) P [yeah [(laughs) I [yeah it’s difficult isn’t it especially when you’ve got a limited amount of time and space an[d other things P [yeah:: yeah well that’s it yeah rooms a…			Reference 1 - I [yeah and do you screen patients using the DESIGNER screening tool? P yeah I yeah and how have you found using that? P quite straight forward r[eally I [yeah yeah P yeah um it is that the patients haven’t answered themselves isn’t it? I yeah P yeah I y[eah P [cos I’ve been doing that I yeah P um I um and have they provided any feedback the patients who’ve completed it? The DESIGNE…		Reference 1 - I no as a site is there an interest in managing late effects and referring on if if you notice that a patient has them er has [symptoms P [I think more so in recent years I yeah P that there has been um I think it depends on the clinician as well and I yeah P and their awareness and (..) I yeah (laughs) P shouldn’t say that should I			Reference 1 - I that’s good and have any patients answered yes to the DESIGNER screening tool that haven’t then been referred on to gastroenterology? P no				Reference 1 - do you think the study’s changed your idea of the numbers effected? P not so far we’[re in the I [no P early days yet I suppo[se so really we haven’t	Reference 1 - I yeah and are you familiar with the sort of EAGLE protocol and study processes? P yeah[:: I think (laughs) I can remember I [yeah (laughs) and how have you found it so far now you’ve sort of started to screen a few P I wa[s a bit I [patients P confused at the be[ginning I [yeah P I will admit um because of the different groups and I yeah P and I think being involved in the shadow g…		Reference 1 - I yeah and um do you require any sort of additional help or support with the sort of study processes or maintaining the site file? P (.) not as far as I’m aware I no P no (names administrator) might ask (.) you know cos he’s the one that sort of ma[intains I [yeah P the site file more bu[t	Reference 1 - I [yeah yeah um and do you know anything about the referral process of for the patients who are identify with with bowel symptoms has there been any sort of thing set up to transfer information over and P within the study [or I [so yeah so if patients are identified with bowel symptoms and it’s to do with EAGLE and they’re referred to the gastro team in (names gastroenterology site)…	Reference 1 - I okay so if you wouldn’t mind sort of explaining a bit about your role generally and then within the EAGLE study if that’s okay P um so I’m a research radiographer I’m screening clinics and giving information to patients um consenting them into the study um: (..) and then referring them on if need be as the study needs and also we’re doing the um I yeah P (.) what do you call it th…	Reference 1 - I [(laughs) um prior to the EAGLE study what were you were did you have any concept of the late effects of late bowel effects of radiotherapy were you was it something were you aware of that? P yeah [because I [yeah P of the trials that we’re involved with and also we’d been to a study day (names research radiographer) and I um (.) with (names consultant gastroenterologist) I yeah P…	Reference 1 - I yeah yeah that’s great um and do you have any training needs or would you like to know more about the late bowel effects of pelvic radiotherapy? P um well I enjoyed the study days I’ve been on I yeah P so more of them would be good um (.) I I think there’s a conference coming up at the (names hospital) in November [er P [is there I yeah I think it’s the it’s the twenty sixth I thi…
					Reference 2 - I [yeah and how have you found completing the CRFs has there been any they they been okay or have there been any issues? P the patients? I yea[h both you and yeah P [both yeah there’s yeah okay mostly there there was a bit um in the screening CRF it says to be completed by the participant I mm P and then do you remember when we asked you la[st time I [yeah P and we asked you who co …		Reference 2 - I and um prior to the EAGLE study was there any process or questionnaire in place to try and identify patients suffering with late bowel effects? P not that I’m aware of obviously different trials collect I yeah P bowel toxicity information but (.) and as we find that information we refer it onto our c onto the [patients I [yeah P consultant then er and then they send them under the…			Reference 2 - I [yeah yeah um and do you know anything about the referral process of for the patients who are identify with with bowel symptoms has there been any sort of thing set up to transfer information over and P within the study [or I [so yeah so if patients are identified with bowel symptoms and it’s to do with EAGLE and they’re referred to the gastro team in (names gastroenterology site)…					Reference 2 - I [yeah is there anything that would make it easier do you think following the processes or has any changes to the study that make it easier for you? P um (…) I don’t know whether maybe a table of it wouldn’t affect apply to all centres though I suppose because cos for the main I m[m P [study they’re not doing the shadow group are they so I no P but from our point of view maybe it t…		Reference 2 - I and can you think of any changes you’d like to make to the screening process? So you mentioned its quite time consuming in the clinic is there anything you could do to speed that up P um I think it’s a case of us getting used to it in a way I ye[ah okay	Reference 2 - I and how did you get involved in the study did di (names consultant gastroenterologist) did he how did he approach you? P um I think he spoke to through (names superintendent research radiographer) really cos a lot more I yeah P studies go via (names superintendent research radiographer) and then c[ome I [yeah P to us so um cos initially I think he was hoping that the trials nurses…	Reference 2 - I [mm was it considered a priority to manage patients with late bowel effects from radiotherapy? P er it wasn’t something that we it was something that we were offered you know to go [on I [yeah P those study days but it wasn’t we weren’t pushed into doing like (names superintendent research radiographer) didn’t go to them (names research radiographer) and I were both interested she…	Reference 2 - I [mm was it considered a priority to manage patients with late bowel effects from radiotherapy? P er it wasn’t something that we it was something that we were offered you know to go [on I [yeah P those study days but it wasn’t we weren’t pushed into doing like (names superintendent research radiographer) didn’t go to them (names research radiographer) and I were both interested she…
															Reference 3 - I that’s good and have any patients answered yes to the DESIGNER screening tool that haven’t then been referred on to gastroenterology? P no I no okay that’s good I know at some sites they’ve ticked yes but maybe the patient hasn’t been P wanted [to or maybe is it I [wanted to or P right I the consultant hasn’t felt it appropriate so I just wanted to check maybe P yeah no I suppose …		Reference 3 - I if you’re interested um and has the introduction of the EAGLE study had an impact on other members of staff working within the department other than yourselves? Maybe they weren’t anticipated so maybe like secretarial or P er not yet apart form like I said the the clinic I yea[h P [so the nurses running the clinic that the first week that we we started screening patients it did af…		Reference 3 - I um and do you know where the site file is and who maintains that? P yeah I yeah P yeah that’s just on the shelf above (names administrator) at the moment (laughs) I um P I think he sort of deals with that	Reference 3 - I no as a site is there an interest in managing late effects and referring on if if you notice that a patient has them er has [symptoms P [I think more so in recent years I yeah P that there has been um I think it depends on the clinician as well and I yeah P and their awareness and (..) I yeah (laughs) P shouldn’t say that should I
															Reference 4 - I um and what proportion of patients do you think suffer with late bowel effects following pelvic radiotherapy? P it’s quite low isn’t it? is it three to five percent something like that I I don’t know P I don’t know I can’t remember the figures (la[ughs) I [no that’s okay and do you think the study’s changed your idea of the numbers effected? P not so far we’[re in the I [no P earl…		Reference 4 - [and then checking those patients at the end of the queue to see if they would be suitable for EAGLE and then approa[ch those I [yeah P patients I yeah P and do it that way around to have less I backlog (lau[ghs) P [yeah [(laughs) I [yeah it’s difficult isn’t it especially when you’ve got a limited amount of time and space an[d other things P [yeah:: yeah well that’s it yeah rooms a…		Reference 4 - I yeah and were the patients initially given the information sheet by the receptionist as well was that P well that was our pla:::[:n I [yeah P but that didn’t happe[n either (laughs) I [it didn’t (laughs) P so (..) um (.) I think we bet because it needs a s it it does need a brief explanation along with it and you can’t really ask the receptionist to do that I no P so I think that’…	Reference 4 - I and um prior to the EAGLE study was there any process or questionnaire in place to try and identify patients suffering with late bowel effects? P not that I’m aware of obviously different trials collect I yeah P bowel toxicity information but (.) and as we find that information we refer it onto our c onto the [patients I [yeah P consultant then er and then they send them under the…
															Reference 5 - I yeah and were the patients initially given the information sheet by the receptionist as well was that P well that was our pla:::[:n I [yeah P but that didn’t happe[n either (laughs) I [it didn’t (laughs) P so (..) um (.) I think we bet because it needs a s it it does need a brief explanation along with it and you can’t really ask the receptionist to do that I no P so I think that’…				Reference 5 - I so you screen the list before the clinic P [yeah I [and then you identify patients then you slot in when you can P [yeah I [see them P yeah and that’s that’s how we di we did it to begin with and then on reflection fro that’s when the we came you know when we caused the clinic to run late and things so we did wonder then would be better just when our time is available looking to s…
															Reference 6 - I so you screen the list before the clinic P [yeah I [and then you identify patients then you slot in when you can P [yeah I [see them P yeah and that’s that’s how we di we did it to begin with and then on reflection fro that’s when the we came you know when we caused the clinic to run late and things so we did wonder then would be better just when our time is available looking to s…				Reference 6 - I and how did you get involved in the study did di (names consultant gastroenterologist) did he how did he approach you? P um I think he spoke to through (names superintendent research radiographer) really cos a lot more I yeah P studies go via (names superintendent research radiographer) and then c[ome I [yeah P to us so um cos initially I think he was hoping that the trials nurses…
															Reference 7 - I [yeah and how have you found completing the CRFs has there been any they they been okay or have there been any issues? P the patients? I yea[h both you and yeah P [both yeah there’s yeah okay mostly there there was a bit um in the screening CRF it says to be completed by the participant I mm P and then do you remember when we asked you la[st time I [yeah P and we asked you who co …
															Reference 8 - I and do you have any other sort of comments or anything you’d like to add about how the study’s gone so far or the set up of the study sort of your getting yourself in position to start P um well that took a took a while didn’t it longer tha[n I [yeah P was planned but it usually does anyway I mm P um (.) I think there’s we found with other studies as well that R and D ask for diff…
	711_0047bl	Reference 1 - P [yeah and when you got the same people or they know you from the same team with that patient they’re more relaxed with you cos you already you know about that patient so they can be more open I yeah P with you than seeing somebody new as we[ll straight off I [you have already built up the rappo[rt haven’t you so P yeah that rapports there I ye[ah P [yea::h I yeah P ye[ah I [this i…			Reference 1 - I yeah and is there anything you think you’d like to change or anything that you think works well within the processes? P u::m you know it is difficult to tell because I haven’t actually seen any patients and I think that’s when you really apprecia[te I [yeah P what it’s like to use the tool in in it looks quite straight forward it’s quite a basic you know the DESIGNER tool I yeah P…		Reference 1 - I yeah and prior to this study was were patients referred on to gastro or was there a process in place or was it P yeah as far as I know they were and I know one of the biggest problems were resources I yeah P you know there was a time with again I’ve got to go back to the anal cancers cos that’s what I did more often you know you think right we need to refer these patients and it w…			Reference 1 - I yeah yeah and um in terms of the the referral process so if the patients identified with bowel symptoms following the DESIGNER screening tool [is there P [mm P a process in place for referring on? P (.) for within the tr[ial yeah then we’d refer them onto the oncologist I [yeah yeah yeah yeah P to look through so um then they’d take it up form there then refer onto so the gastroen…					Reference 1 - I [yeah yeah and er are you familiar with the EAGLE protocol and sort of study processes? P not totally familiar [(laughs) I‘ve gone through you know I [yeah (giggles) yeah you [yeah P [looked through it and I’ve got some idea of what it’s all about I yeah and is there anything you think you’d like to change or anything that you think works well within the processes? P u::m you know…		Reference 1 - I Yeah that’s good and um do you require any sort of additional help or support in screening patients or maintaining the site file? P I I wouldn’t know er not at the moment fr[om the I [no P the patient point of view it’[s the screen I [yeah P I think is okay as long as there’s enough of us here I yeah P to do that	Reference 1 - I yeah and were there any difficulties um deciding who would be doing the sort of screening part and um sort of how that would work in the clinic setting? P I think that’s I think initially there there were I yea[h P [u::m and there was some confusion over who was going to be doing the consent cos I Think it was going to start off with the radiographers doing it then it was I yeah P…	Reference 1 - I If you wouldn’t mind explaining a bit about your:: your role and job and then within the EAGLE study as well P okay I um I’m (participants name) I’m a research radiographer u:m and I set up trials and recruit to radiotherapy trials some with chemo involved as well in the EAGLE study I’ll just be acting as a backup to (names superintendent research radiographer) and (names research…	Reference 1 - I and prior to the EAGLE study um what did you know about the late bowel effects of pelvic radiotherapy? P so if I’m doing covering again on urology studies because we do the follow up for patients up to five years on some of the major studies and I used to run an anal cancer clinic as well ano[ther top clinic I [yeah P so those started off with one of the studies (names research st…	Reference 1 - I um and so do you have any training needs or any sort of thing you’d like to know more about the late effects is there anything additi[onal you need? P [no I think at the moment I need to really concentrate on looking through everything I yeah P get my head round everything and well with the late side effects I think as I say because you got everything documented you ask those ques…	Reference 1 - P [yeah I think so and I think looking through this the fact that you got the algorithms to follow the inve[stigations they’re I [yeah P not expensive to do and it’s a logical order to follow something through cos there’s could be so many different causes I yeah P you know [that I [so then for each symptom they’ll list the i[nvestigations P [yeah I appropriate for that [and then obv…				Reference 1 - P I do the head and neck patients I’m fine with the follow up doing those now that I’m rotating a lot and you know you read about all the long term side effects but actually seeing them and talking to the patients about them it makes you far more aware I yeah are [patients P [you know P quite willing to talk then about their late effects [or P [I think well with if you see them with…
															Reference 2 - I [yeah that’s good um and in terms of the site files are you do you know where that is and P It will be in our office with (names research administrator)			Reference 2 - I yeah yeah and um in terms of the the referral process so if the patients identified with bowel symptoms following the DESIGNER screening tool [is there P [mm P a process in place for referring on? P (.) for within the tr[ial yeah then we’d refer them onto the oncologist I [yeah yeah yeah yeah P to look through so um then they’d take it up form there then refer onto so the gastroen…	Reference 2 - I Yeah that’s good and um do you require any sort of additional help or support in screening patients or maintaining the site file? P I I wouldn’t know er not at the moment fr[om the I [no P the patient point of view it’[s the screen I [yeah P I think is okay as long as there’s enough of us here I yeah P to do that I yeah and how was setting up the study? sort of getting in position…	Reference 2 - and looking at it so it’s you you could see the change I actually attitude[s have definitely changed yeah yeah P [as yeah:: which yeah definitely I over how long has this been a iss[ue P [u::m huh I can’t remember how long I was doing the anal cancer I haven’t done that clinic for a few years now (..) I can’t remember when I started I think it was probably about nine years ago and w…						Reference 2 - P [well it has been acknowledged isn’t it that it is something that patients that can be dealt with and not just [you know that’s I [yeah P something that you’d expect and get on with life I yea[h P [sort of thing you know
															Reference 3 - P I know there’s been some confusion over what we part of the process we were actually carrying out and that that’s changed now that we’ll be doing some of the follow ups as well I yeah P so I yeah and were there any difficulties um deciding who would be doing the sort of screening part and um sort of how that would work in the clinic setting? P I think that’s I think initially ther…			Reference 3 - I um and has the introduction of the EAGLE study had an impact on other members of staff in the department? P not that I’m aware of at [the I [no P moment [not in I [no P cos I suppose we work as a team anyway so I ye[ah P [could say it was just the radiotherapy treatment and review which they wouldn’t normally be seeing these patients um	Reference 3 - P I know there’s been some confusion over what we part of the process we were actually carrying out and that that’s changed now that we’ll be doing some of the follow ups as well I yeah P so	Reference 3 - I um and what proportion of patients do you think suffer with late bowel effects? P (..) I’m not really sure I mean I don’t do the urology follow ups I only do them for a short time I yeah P helping out then um with the anal cancer patients there were more I would have thought because we didn’t know we were treating a lot more so a bigger are[a being treated I? [yeah P um er but tha…
															Reference 4 - I but is there any part of the screening process you think you’d like to change or anything you think that’s P no I because it’s quite basic and we we’re used to far more complex screening really and eligibility criteria so its’ quite straight forward				Reference 4 - I yeah yeah and um in terms of the the referral process so if the patients identified with bowel symptoms following the DESIGNER screening tool [is there P [mm P a process in place for referring on? P (.) for within the tr[ial yeah then we’d refer them onto the oncologist I [yeah yeah yeah yeah P to look through so um then they’d take it up form there then refer onto so the gastroen…	Reference 4 - I yeah and prior to this study was were patients referred on to gastro or was there a process in place or was it P yeah as far as I know they were and I know one of the biggest problems were resources I yeah P you know there was a time with again I’ve got to go back to the anal cancers cos that’s what I did more often you know you think right we need to refer these patients and it w…
															Reference 5 - I um and is there anything else you’d like to sort of comment so far on the study or anything that you’ve ex P no I I think some there’s some confusion when I’m reading through the CRFs and you know I I’m just looking at them now wi[thout actually I [yeah P filling them in um and looking at them all quickly and there seems to be some sort of disparity between information when you’re…				Reference 5 - I um and has the introduction of the EAGLE study had an impact on other members of staff in the department? P not that I’m aware of at [the I [no P moment [not in I [no P cos I suppose we work as a team anyway so I ye[ah P [could say it was just the radiotherapy treatment and review which they wouldn’t normally be seeing these patients um I ye[ah P [it’s just our team and I um and i…
	711_0048bl	Reference 1 - I [um how do how was that as a process so did the patient make any comments about the DESIGNER tool or P no he was very (.) ungauged u::m and I think possibly he might have felt a bit embarrassed that he hadn’t done anything about it before I [mm P [I think he was slightly surprised that we were so interested in him u::m and I think he felt that the side effects he were getting whic…			Reference 1 - I mm (.) do you find that patients need to be prompted with the questionnaire or you need to ask them more do they tend to bring up most of their symptoms? P it completely varies I okay P there’s some patients who’ll who will tell you I (laughs) P every minutia of their lifestyle um other patients will tell you in great detail about relevant things from prostate radiotherapy and oth…		Reference 1 - I okay and have have you seen a number of number of symptoms over the eight years increase of referrals or has it stayed the same or? P u::::m (.) that’s a really good question um I think over the last couple of years since we’ve been interested in the other side effects its reinforced my direct questioning of patients and if they mention something which maybe in the past I would ha…			Reference 1 - P so I guess there’s there’s there’s three main parts of screening there’s the research nurse rad radiographer interaction I don’t know how many patients DESIGNER tool and do the questionnaire um they potentially disrupting the CNS clinic where those patients would be and then if they are found to have bowel problems then they get come on to the oncology clinic so one patient moves …			Reference 1 - P so about four years ago one of the other oncologists in (names cancer centre) who does other pelvic cancers told me that (names consultant gastroenterologist) was getting interested in this area and was starting to centralise referrals and management under his care and so I’ve sort of got involved with (names consultant gastroenterologist) again then and the sort of what is now th…	Reference 1 - P and so we’ve had early successes I think almost every week we’re picking up one new patient who otherwise wouldn’t have been picked up so that has gone very well I yeah yeah and in terms of running it in the clinic setting study um how has that been going? P u::m well I mean I guess I’m the consultant point of view most of these patients are in CNS clinics u:m so it hadn’t disrupt…	Reference 1 - I yeah okay and um in terms of the EAGLE study protocol and the study processes P yea[h I [are you familiar with how the sort of process works in (names cancer centre)? P yeah I’m pretty well aware of the processes the it is complex um I run um three well I’m involved in three trial groups um setting up trials in (names cancer centre) ones a radiotherapy trial group one is the syste…	Reference 1 - P so the issues that I can see is if you have some patients who have remote follow up by telephone follow up how they would access it I yeah P u::m if we’re going to use it routinely and we are using we are giving patient information at diagnosis and pre-treatment and we’re giving information at the end of treatment about how people are followed then it be sensible to try and incorp…	Reference 1 - P and so we’ve had early successes I think almost every week we’re picking up one new patient who otherwise wouldn’t have been picked up so that has gone very well I yeah yeah and in terms of running it in the clinic setting study um how has that been going? P u::m well I mean I guess I’m the consultant point of view most of these patients are in CNS clinics u:m so it hadn’t disrupt…	Reference 1 - P they should be under oncologist care um and a couple of the other oncologists felt the same thing so we sort of brought um the patients back under oncology long term follow up and used a model of a clinical nurse specialist follow up with PSA and questioning about specific long term effects we were worried about so the sexual effects urinary effect and bowel effects and we set up …	Reference 1 - I Okay so if you wouldn’t mind just explaining a bit about your role and also sort of both in terms of the EAGLE study and outside of EAGLE P okay so I am a consultant clinical oncologist er radiotherapist at (names cancer centre) with an honorary contract er also at (names local NHS Trust) I:: my mail role is a reader in oncology in (names university) and I’ve been in (names site) …	Reference 1 - I okay good and um in terms of um caring for patients with um late bowel effects from radiotherapy um so you obviously had it wasn’t just the study that introduced you to to knowing about that sort of P no I so was it considered a priority before the study? so it’s [identifying P [yeah priority for me um so when I came here all the prostate patients who were irradiated were followed…	Reference 1 - P okay um and in terms of um training have you been on any er particular training related to the study? P (.) u:::::m other than site initiation visits I mm P no I no and have you visited the (names hospital)? P um I have visited the (naems hospital) Hosp[ital I [(laughs) P er yes I worked there for four years I yeah P u::m I go there infrequently for meetings um when I’m lecturing …	Reference 1 - I okay good and um in terms of um caring for patients with um late bowel effects from radiotherapy um so you obviously had it wasn’t just the study that introduced you to to knowing about that sort of P no I so was it considered a priority before the study? so it’s [identifying P [yeah priority for me um so when I came here all the prostate patients who were irradiated were followed…	Reference 1 - P u::m we’ve only really been open about four weeks of which I’ve been away for two weeks on holiday so I’m not sure what we haven’t had a you now an ea[rly::: I [yeah P discussion about how things are goi[ng I [mm P I’ve they I haven’t heard of any problems um the research team appear to be down in clinic um they seem to be quite interested which is always good I mean you I think t…	Reference 1 - P so on the first week I was there I think they screened five patients with the DESIGNER tool I think everyone accepted entry into the trial I don’t think we’ve had many people turn it down as far as I’m aware er and one of those was a patient of mine who got picked up using the DESIGNER screening tool of really quite severe bowel problems that he’s had for a year hadn’t told anyone…		Reference 1 - I [yeah yeah and um do you think the study’s changed your idea of um number of patients affected? P er too early on I yeah um and do you think there’s been there was an increase in the number of referrals before the study actually officially opened? P yeah the last two years
		Reference 2 - I’ve always thought that patients before they start treatment are very fixed on cure and practicalities of the cure process and don’t really listen to how they’re going to follow it up um or what late effects they may have or what information we might be interested in and again we probably don’t concentrate on that either I think it’s we can talk to them that long time about it but …			Reference 2 - and in terms of setting up um the study in (names cancer centre) is there anything um you think you could le form what you’ve learnt that would be that would help other sites set up? Sort of the screening part in oncology? P u::m so I think here we’re talking about the not the do you mean their setting up of the study or about something about the service? I a bit of both so if if an…		Reference 2 - I [yeah yeah and um do you think the study’s changed your idea of um number of patients affected? P er too early on I yeah um and do you think there’s been there was an increase in the number of referrals before the study actually officially opened? P yeah the last two years I yeah P I think since (names consultant gastroenterologist) has expressed an interest and you now someone li…			Reference 2 - I yeah that’s good um and in terms of the referral process um so you were talking about um compiling the clinical information to send over P yeah I um how was the other part of the referral so how how do they get transferred is it through a letter or? P yeah so again this isn’t this isn’t streamlined yet u::m (names consultant gastroenterologist) did talk about this at the last TMG …			Reference 2 - P um so I my peer hasn’t got it peaked and it dropped again um again with the lack of finding getting gastroenterologists interested in managing these patients u:m it was hard to do this thing on your own so then it was sort of find (names consultant gastroenterologist) refind (names person) and then find the money I yeah P from Prostate Cancer UK which led me to push on again		Reference 2 - they potentially disrupting the CNS clinic where those patients would be and then if they are found to have bowel problems then they get come on to the oncology clinic so one patient moves into oncology consultant clinic cos of that um so as an additional patient in clinic but he had significant problems so it took ten minutes of time which is (.) fairly minor u::m: and then did wan…	Reference 2 - I okay and in terms of accessing um like clinical information and things like that is that different if you’re in a separate NHS trust as [to all P [u:::::m I based in the same one P yeah so for me I’m you know I’m kind of university employed and I’ve got honorary contracts at both (names cancer centre) and (names NHS Trust 1) so I can get access to electronic records at both so it’…	Reference 2 - P the baseline prostate cancer details so I had to go through CaNISC and picked out those data out which took me longer than I usually do so I think it took me probably about fifteen minutes to refer a patient instead of five minut[es I [yeah	Reference 2 - I yeah that’s good um and in terms of the referral process um so you were talking about um compiling the clinical information to send over P yeah I um how was the other part of the referral so how how do they get transferred is it through a letter or? P yeah so again this isn’t this isn’t streamlined yet u::m (names consultant gastroenterologist) did talk about this at the last TMG …	Reference 2 - um so I my peer hasn’t got it peaked and it dropped again um again with the lack of finding getting gastroenterologists interested in managing these patients u:m it was hard to do this thing on your own so then it was sort of find (names consultant gastroenterologist) refind (names person) and then find the money I yeah P from Prostate Cancer UK which led me to push on again I yeah …	Reference 2 - P [no seeing the majority of all our patients and they also were doing piloting and they’re still doing telephone follow-ups so that remote follow-up with PSA and so it’s a way of trying to make sure that as they were doing telephone follow-ups they had some way of entering their data and we developed a system where they could automatically generate a better so that they didn’t actu…						Reference 2 - P um and and because it’s three of us and we have but we you know we work in a joint parallel clinic so if one person has an interesting case or bad toxicity and we talk to each other so we reinforce it to each other the other three I don’t know we hadn’t necessarily um asked them specifically what they’re doing
		Reference 3 - I would there be any reason for for why they might not be referred? P yeah u::m two or three reasons so if a patient when you actually then talk to them found out they’ve got ongoing problems actually predating radiotherapy or they’ve got known other bowel problems then we although under a gastroenterologist they may sort of tick yes in the DESIGNER tool for rectal bleed [yeah I [ye…			Reference 3 - P so I guess there’s there’s there’s three main parts of screening there’s the research nurse rad radiographer interaction I don’t know how many patients DESIGNER tool and do the questionnaire um they potentially disrupting the CNS clinic where those patients would be and then if they are found to have bowel problems then they get come on to the oncology clinic so one patient moves …		Reference 3 - P you know in working alongside a group of oncologists who are all very highly academic y you know we should be picking up more patients than other people so yeah it’s definitely definitely affected our referral pattern then [afterwards			Reference 3 - have you sort of ex ever had many patients that have declined a referral? Has that be[en a P [yes I common thing? Yeah P particularly for minor rectal bleeding or I yeah P fresh blood when they wipe from the back passage they all say well I’ve had it for years I okay P nothing new so that that			Reference 3 - P lots of things so I don’t I think the main issues when we were going for funding we were working (names person) as our main person relating with knowing that he was the lead person in the UK what we hadn’t appreciated was who he had been working with and the level of support that Macmillan had been giving him er particularly (names Macmillan representative) so when we found that o…		Reference 3 - I yeah okay um and in terms of the sort of site file for the study do you know where that’s kept? An[d P [n[o	Reference 3 - I yeah yeah um in terms of scaling up the study in the future or not study but the the service u:[:m P [yeah I will it do you think there maybe oncologists varying levels of um awareness of the late effects do you think that will have um an impact you know if you’re trying to develop it in other sites P u::m I think the there’s going to be quite a few challenges so yeah one of which…	Reference 3 - I no okay um and so you’re not screening the patients yourself the your research the research team are doing that P yeah and they’re saying taking longer than they’d expected half an hour a patient	Reference 3 - I okay (laughs) and um is there any sort of additional help or support that you think that you’d you’d need as a site for maintaining the site file or running the the the study in the clinic setting? P um I think probably too early into that so I I guess as a local PI I’m now functioning very much as a consultant so we’ve set up a system the research nurses who are running the syste…	Reference 3 - P and so we’ve had early successes I think almost every week we’re picking up one new patient who otherwise wouldn’t have been picked up so that has gone very well I yeah yeah and in terms of running it in the clinic setting study um how has that been going? P u::m well I mean I guess I’m the consultant point of view most of these patients are in CNS clinics u:m so it hadn’t disrupt…	Reference 3 - I okay so it might have been missing off the other symptom if it was mainly focussing P yes so the way we we did it we didn’t um they just had to fill in a score zero one two three four fiv[e they I [mm P didn’t say what symptoms were we didn’t give them a prompt or please ask these symptoms it wa[s just I [mm P a way of making sure that they didn’t ignore [late effects I [yeah yeah…
		Reference 4 - P so the issues that I can see is if you have some patients who have remote follow up by telephone follow up how they would access it I yeah P u::m if we’re going to use it routinely and we are using we are giving patient information at diagnosis and pre-treatment and we’re giving information at the end of treatment about how people are followed then it be sensible to try and incorp…			Reference 4 - I yeah okay and in terms of the patient you’ve seen who’s completed DESIGNER and had the symptoms P ye[s I [um how do how was that as a process so did the patient make any comments about the DESIGNER tool or P no he was very (.) ungauged u::m and I think possibly he might have felt a bit embarrassed that he hadn’t done anything about it before I [mm P [I think he was slightly surpri…		Reference 4 - um did most the majority of um on er consultants at (names cancer centre) who had who um who’s patients received pelvic radiotherapy were they have been aware of referring to (names consultant gastroenterologist)? P no I say (names consultant gastroenterologist) only works in (names site) u::m so (names cancer centre) were treats patients from you know four health boards I [yeah P […			Reference 4 - P u:m so the fact that we have it all formatted we have no restriction referring to (consultant gastroenterologist) is good for [the service and I [yeah yeah P being in a different trust doesn’t make a difference at the moment			Reference 4 - anything which costs money doesn’t improve their overall quality of life would be difficult to justify a::nd at the moment it looks like the services will cost money cos you need a CNS and you’ll need access I yeah P to tests um so I think that is actually the biggest long-term scalability anything that costs money I yeah especially if you’re trying to um allocate staff time within …		Reference 4 - I yeah okay um and can you think of any changes you’d like to make to the screening process to make it easier? P (.) u::m again I’m not you don’t I’m not I mean it’s not me using the DESIG[NER tool I [yeah P so I think we’ll have to get that from the research nurses I mm P using it and again there’ll be research nurses using it and we might need to work out what happens with the cli…	Reference 4 - P [u:::m so I’ve done quite a lot of work I’ve done some work in radiotherapy um in the UK in trying to implement new technologies and we’ve been it’s very hard case to make you got to you got to convince commissioners on a nation you got to convince nationally and then con convince commissioners of the need um and when we provided for one technique er sort of a a template business …	Reference 4 - I yeah okay um and in terms of the study having impact on other staff members that may be weren’t anticipated do you know if there’s been a particular group of staff that’s (.) had their workload affected? P u::m no it sounds like the time the research nurses are spending the research radiographers are spending with patients is more than we had predicted um that may reduce in time I…	Reference 4 - P um and and because it’s three of us and we have but we you know we work in a joint parallel clinic so if one person has an interesting case or bad toxicity and we talk to each other so we reinforce it to each other the other three I don’t know we hadn’t necessarily um asked them specifically what they’re doing	Reference 4 - P so I guess there’s there’s there’s three main parts of screening there’s the research nurse rad radiographer interaction I don’t know how many patients DESIGNER tool and do the questionnaire um they potentially disrupting the CNS clinic where those patients would be and then if they are found to have bowel problems then they get come on to the oncology clinic so one patient moves …	Reference 4 - I mm in terms of before patients have their radiotherapy how much information are they given on um possible late effects that they might experience? P well I’ve just done a new patient clinic I’ve seen er er an hour and three quarter multi-disciplinary team meeting which should finish by ten and between ten and two I’ve seen seven new patients who seem to be going to have radiation …
		Reference 5 - I so in in this study (names NHS Trust 1) is the other sort of referral site is it is there any sort of challenges involved in having separate NHS Trusts for both departments as opposed to having it within one trust? P u:::m it makes it more complex setting up a trial because you’ve got to get the trial open in both health boards [or I [yeah P one trust one Health Board and one once…			Reference 5 - I yeah that’s good and in terms of the DESIGNER tool do you think there has the tool helps to identify the patients suffering from late bowel effects from radiotherapy? P we have only been using it for six weeks so I don’t know I you don’t know P we will find out I (laughs) and um do you think I know it has only been going for a few weeks but do you think it misses any other symptom…		Reference 5 - P u::m talking to um so when I started trying to look for other sites to take part in this I did quite a lot of contacts with potential gastroenterologists or oncologists around the UK who might be interested and there was quite a lot of variation between the centres of how a patient identified in oncology with a GI problem got referred to gastroenterology and there didn’t seem to b…								Reference 5 - I so in in this study (names NHS Trust 1) is the other sort of referral site is it is there any sort of challenges involved in having separate NHS Trusts for both departments as opposed to having it within one trust? P u:::m it makes it more complex setting up a trial because you’ve got to get the trial open in both health boards [or I [yeah P one trust one Health Board and one once…	Reference 5 - P yeah I mean I’ve had a lot of experiences before I mean generally recruiting to short term contracts is quite hard I m[m P [so and obviously (names clinical nurse specialist) for example recruited on a sort of two two and a half year I yeah P funding which is difficult for her (names site 3) and (names site 2) are predominantly using the money to keep on going who keep already rec…		Reference 5 - I okay and in terms of accessing um like clinical information and things like that is that different if you’re in a separate NHS trust as [to all P [u:::::m I based in the same one P yeah so for me I’m you know I’m kind of university employed and I’ve got honorary contracts at both (names cancer centre) and (names NHS Trust 1) so I can get access to electronic records at both so it’…	Reference 5 - I yeah that’s good um and in terms of the referral process um so you were talking about um compiling the clinical information to send over P yeah I um how was the other part of the referral so how how do they get transferred is it through a letter or? P yeah so again this isn’t this isn’t streamlined yet u::m (names consultant gastroenterologist) did talk about this at the last TMG …	Reference 5 - I yeah okay and is there anyone they can contact um sort of before or after their treatment if they want to discuss any queries they have? P u::m yeah so they all come up for radiotherapy planning scan so they will come up for some a preparatory visit four weeks before they start the radiation then when they’re having radiation they’re coming on a daily basis for four to seven and a…
		Reference 6 - I yeah yeah um in terms of scaling up the study in the future or not study but the the service u:[:m P [yeah I will it do you think there maybe oncologists varying levels of um awareness of the late effects do you think that will have um an impact you know if you’re trying to develop it in other sites P u::m I think the there’s going to be quite a few challenges so yeah one of which…			Reference 6 - I yeah okay um and can you think of any changes you’d like to make to the screening process to make it easier? P (.) u::m again I’m not you don’t I’m not I mean it’s not me using the DESIG[NER tool I [yeah P so I think we’ll have to get that from the research nurses I mm P using it and again there’ll be research nurses using it and we might need to work out what happens with the cli…										Reference 6 - P u::m talking to um so when I started trying to look for other sites to take part in this I did quite a lot of contacts with potential gastroenterologists or oncologists around the UK who might be interested and there was quite a lot of variation between the centres of how a patient identified in oncology with a GI problem got referred to gastroenterology and there didn’t seem to b…			Reference 6 - trying to site select based on what we thought we were going to be critical factors um: which was really both oncologists and urologists and gastroenterologists and oncologists being interested u:m and being interested in doing the study I mm in terms of um when you were contacting other oncologists um did you find they had an awareness of of late effects? Was that something that wa…	Reference 6 - I okay (laughs) and um is there any sort of additional help or support that you think that you’d you’d need as a site for maintaining the site file or running the the the study in the clinic setting? P um I think probably too early into that so I I guess as a local PI I’m now functioning very much as a consultant so we’ve set up a system the research nurses who are running the syste…	Reference 6 - I yeah okay um and what proportion of patients do you think experience late effects that would s both in just generally and who would benefit from referral to gastroenterologist? P well common sense tells me that for patients that are having prostate only radiotherapy it should be about ten percent [because I [okay P that is the n: number of the patients from the large from the larg…
		Reference 7 - anything which costs money doesn’t improve their overall quality of life would be difficult to justify a::nd at the moment it looks like the services will cost money cos you need a CNS and you’ll need access I yeah P to tests um so I think that is actually the biggest long-term scalability anything that costs money I yeah especially if you’re trying to um allocate staff time within …													Reference 7 - P u:m so the fact that we have it all formatted we have no restriction referring to (consultant gastroenterologist) is good for [the service and I [yeah yeah P being in a different trust doesn’t make a difference at the moment				Reference 7 - I yeah okay um and can you think of any changes you’d like to make to the screening process to make it easier? P (.) u::m again I’m not you don’t I’m not I mean it’s not me using the DESIG[NER tool I [yeah P so I think we’ll have to get that from the research nurses I mm P using it and again there’ll be research nurses using it and we might need to work out what happens with the cli…	Reference 7 - um did most the majority of um on er consultants at (names cancer centre) who had who um who’s patients received pelvic radiotherapy were they have been aware of referring to (names consultant gastroenterologist)? P no I say (names consultant gastroenterologist) only works in (names site) u::m so (names cancer centre) were treats patients from you know four health boards I [yeah P […
															Reference 8 - I okay um and in terms of setting up the study is there anything else in particular that was challenging or um is there any lessons learnt? P (.) u::m yes (lau[ghs) I [laughs P lots of things so I don’t I think the main issues when we were going for funding we were working (names person) as our main person relating with knowing that he was the lead person in the UK what we hadn’t ap…				Reference 8 - I [yeah um did most the majority of um on er consultants at (names cancer centre) who had who um who’s patients received pelvic radiotherapy were they have been aware of referring to (names consultant gastroenterologist)? P no I say (names consultant gastroenterologist) only works in (names site) u::m so (names cancer centre) were treats patients from you know four health boards I […	Reference 8 - P u::m talking to um so when I started trying to look for other sites to take part in this I did quite a lot of contacts with potential gastroenterologists or oncologists around the UK who might be interested and there was quite a lot of variation between the centres of how a patient identified in oncology with a GI problem got referred to gastroenterology and there didn’t seem to b…
															Reference 9 - P and what happened in (names city) is that the gastroenterologist the ur the oncologists were quite keen u:m but the gastroenterologists who’s also quite keen was in a different health board and so effectively it didn’t marry up so that we had to effectively rapidly look for other sites u::m and that therefore involved me going to ten or twelve oncology contacts that I knew and som…				Reference 9 - I okay and in terms of accessing um like clinical information and things like that is that different if you’re in a separate NHS trust as [to all P [u:::::m I based in the same one P yeah so for me I’m you know I’m kind of university employed and I’ve got honorary contracts at both (names cancer centre) and (names NHS Trust 1) so I can get access to electronic records at both so it’…	Reference 9 - P I don’t think so u:m I mean I do because I’m interested in this area I I‘ve been to SPIRIT meeting so I went to that last one about twelve months ago u:m and I think there might have been another one about twelve months before that when (names person) came and spoke um I’m going to the GIANT meeting which is the gastroenterological meeting in the Marsden in November so I have to d…
															Reference 10 - P u::m and the hope would be that that with er you know quite a powerful again I’d need to get a group of gastroenterologists in the UK really prioritising this I okay and is there anything else in terms of um set up part of the study and developing the new service that you sort of you know the lessons you’ve learnt from that part P er research contracts [take longer than I [(laugh…				Reference 10 - P yeah I mean I’ve had a lot of experiences before I mean generally recruiting to short term contracts is quite hard I m[m P [so and obviously (names clinical nurse specialist) for example recruited on a sort of two two and a half year I yeah P funding which is difficult for her (names site 3) and (names site 2) are predominantly using the money to keep on going who keep already re…
HCPs - oncology (6 months)	711_075/76 6m	Reference 1 - it’s hard to actually predict how P long any patients going to take and I think they’re only going to take five minutes therefore I P can see the next one and then sometimes they’ll take half an hour because they just they P like me they just won’t stop talking um and by the time I come out my the the my next P patient or next two patients will have gone um so if you that’s that’s t…	Reference 1 - P usually is it that they feel that the the interventions might be more troublesome for them P then then what they’re living with um I [Mm P and I have had one when one of the patients say well you know they’re just grateful you P know it’s it’s kind of a a a cliché but kind of really grateful that they’re alive that you know P they regard this as a as a minor thing and and to some …		Reference 1 - yeah in terms of the processes is there anything you think you’d like to change to make I things easier for you or P I don’t think there’s anything no I no P no I mean apart from you know as we suggested before if you only had to do DESIGNER it P would be so much quicker because you know A for me but um B telling the patient uh I’ve P just got three questions to ask you I th I think…		Reference 1 - P because I I I I think as I’m talking which is not good thing but I’m kind of guessing that some of these patients we we’d be referring them across anyway [you know I [mm P we would have picked up um anyway um: (.) I think it’s just just just a I think it’s just a lot slicker a lot quicker			Reference 1 - I yeah do you think the tool helps to identify patients suitable for referral onto a I gastroenterologist P I on the whole I think it probably does				Reference 1 - I yeah do you think the tool helps to identify patients suitable for referral onto a I gastroenterologist P I on the whole I think it probably does	Reference 1 - I [Yeah over the last six months how have you found the um I study processes and using the protocol and P uh study processes are fine um it’s our problem has always been trying to get um room in P clinic to actually see patients so that sometimes is a bit messy um and this is a study from my P point of view is is different because I’m not really used to seeing patients discussing it…	Reference 1 - P I would I would I’d just write an email to (names consultant gastroenterologist) er (names Clinical Nurse Specialist) and copy the consultant in as well and say this patient has got such and such and I pretty certain that that referral would go as quickly as an EAGLE referral now I ye[ah	Reference 1 - hard to actually predict how P long any patients going to take and I think they’re only going to take five minutes therefore I P can see the next one and then sometimes they’ll take half an hour because they just they P like me they just won’t stop talking um and by the time I come out my the the my next P patient or next two patients will have gone um so if you that’s that’s the ha…	Reference 1 - I Hm do you have access to research nurse support at (names site) P uh not really no [um they they run their trials we run our trials um I [no P sometimes there’s there’s some overlap what we do um I don’t think we’ve ever run a trial P in parallel um I don’t I don’t know whether they’d actually have you know yeah I yeah I I the P the capacity to do it even they might yeah I don’t I…	Reference 1 - I ok so if you wouldn’t mind just describing again your job title and role in the EAGLE study P ok so superintendent radiogr radiographer um research um so within EAGLE what I do uh P partly with um some of my colleagues is screening the clinics for patients elib eli eligible for P EAGLE um and then go to clinic the following day to actually uh see patients and ask them if P they’re…	Reference 1 - I yeah and how do you find that the service compares to what was previously available so the whole screening and referral? P (names local gastroenterology hospital) wise? I yeah so yeah so yeah P well er (names local gastroenterology hospital) wise um I feel happier in in a way because it is so quick that I I actually know outside the trial if if you got a patient in one of our othe…	Reference 1 - I yeah have you had any training over the last six months to help you with anything to do with the EAGLE (.) [sort of screening or P [e::r no not really um but having said that to be fair I think I I don’t think I would have needed any I no[: okay P [um er the you know the the study is simple enough that you know I yeah P it’s it it’s kind of i it just works as I say the the the mes…		Reference 1 - I mm do you think there’s been an increased awareness amongst among sort of consultants and nurse specialists [here P [er I think the specialists are um certainly u:m because EAGLE they they they it’s because of EAGLE you know as I say they will actually they they will find patients my own the patients who I was going to go and see anyway almost you know i i [if they’re I [yeah P on…			Reference 1 - I um um what portion of patients do you think that you screen have late effects P top of my head fifteen percent something like that ten fifteen percent I guess I and do you think the study have changed your perception of the proportion of patients who I who might have bowel problems after radiotherapy P [uh no I think I think I’ve pretty much um as I think we were P quoting ten to …
		Reference 2 - P just more people doing it [um I [mm P it’s as simple as that you know if there’s more than one person out there in clinic you know P uh seeing these patients then we could probably get more the only problem then I think is I P sometimes have trouble finding a room to see patients in if there’s two or three other P people also trying to find room we could all be queuing up to just …	Reference 2 - so yeah so I we know that we’re finding people who got problems who need a referral and who are grateful for a referral um who we wouldn’t have otherwise picked up this soon		Reference 2 - I yeah and how do you find using the DESIGNER tool with patients P DESIGNER tools fine um is the it’s just the final question on DESIGNER um that it it says um P you know does it affect your your um social life working life etcetera etcetera etcetera um P and it’s kind of so general that you know patients aren’t really sure how to answer it they P they they kind of say well my bowel…					Reference 2 - but the other one’s where they say I haven’t got anything then you go P through GSRS and there’s nothing they’re virtually all scoring zero zero zero you know um P you know you ha you’re on those cases I tend to come back and I think just really ask them P you know if if they’re they’re interested in a referral if they say yes then then I just tick the P yes box if they say oh for g…				Reference 2 - P I would I would I’d just write an email to (names consultant gastroenterologist) er (names Clinical Nurse Specialist) and copy the consultant in as well and say this patient has got such and such and I pretty certain that that referral would go as quickly as an EAGLE referral now I ye[ah	Reference 2- the the um the site numbers right so we don’t start thinking oh this is numb er P ninety nine I’m taking ninety nine and someone else thinking [they’ve got ninety nine I [Yeah P so that might be I think we’ve managed so far with that you know when (names colleague 1) P has been doing it I think basically once you you claim a number in in the database that P number’s yours [well it ha…	Reference 2- I wouldn’t be so confident that that the the patients would be seen as quickly as they were seen by (names consultant gastroenterologist) and I wouldn’t necessarily be as confident that I don’t know I just don’t know um that’s why we there’s I couldn’t still be that confident I don’t know how good the gastroenterologist elsewhere are with dealing with radiotherapy related um bowel pr…	Reference 2 - is there any sort of additional support you you I think would would be helpful P just more people doing it [um I [mm P it’s as simple as that you know if there’s more than one person out there in clinic you know P uh seeing these patients then we could probably get more the only problem then I think is I P sometimes have trouble finding a room to see patients in if there’s two or th…	Reference 2 - P yeah as soon as soon as we we get through the DESIGNER thing um and if we get a yes the next thing is where’s this patient come from um and you go oh it’s from (names shadow group) and [then you just you know I [(laughs) P you think ah you know cos you know it’s and then you know you got to book them in for the next you know um[: I [mm P six months and twelve months which isnt’ su…	Reference 2 - I yeah and you mentioned (names colleague 1) been helping sort of a lot P yeah I [how’s that been going P that’s that’s fine yeah um I I think it’s just been unfortunate that she’s had lots of lots of P work to do um setting up other trials and working on other trials which take a lot of time um P and she’s not been able to dedicate the time that initially we thought she she could y…		Reference 2 - P so yeah so u:m you know I’ve had no training but I I’m if I if I I think if I wanted training I I or I needed training I think I’d come and ask I okay P simply yeah		Reference 2 - I and do you think the study’s had an impact on other members of of the team that maybe weren’t thought about? P um (..) I th I think we’re we’re we’re more aware certainly within you know sort of (names colleague 1) and (names colleague 2) I think we’re we’re certainly more aware of of the bowel I mm P the er the bowel problems and we’re also aware of you know a the the re the refe…			Reference 2 - I mm do you think there’s been an increased awareness amongst among sort of consultants and nurse specialists [here P [er I think the specialists are um certainly u:m because EAGLE they they they it’s because of EAGLE you know as I say they will actually they they will find patients my own the patients who I was going to go and see anyway almost you know i i [if they’re I [yeah P on…
		Reference 3 - you know patients aren’t really sure how to answer it they P they they kind of say well my bowels do affect my life but you know what I I just work P around it so yes I have to go to the toilet every for this for example I have to go to the toilet P every morning at eight thirty but it’s not a problem because I know I have to do it so I don’t P do anything else at that time you know…			Reference 3 - I yeah do you think the tool helps to identify patients suitable for referral onto a I gastroenterologist P I on the whole I think it probably does um cos it sorry that was the other the other problem I P uh I had with it DESIGNER or not problem I have is um which is have you found blood in your P stools recently and then you know you will some people will say well I had a I had P a…					Reference 3 - I yeah um and has any patient answered yes to a question on DESIGNER that then hasn’t been I referred on P Hmm I can’t remember I don’t think so I don’t think so I hm have any patient’s declined a referral P uh yeah we’ve had a we’ve had a couple that have declined um because they they they they P just feel that well there’s there’s several reasons several reasons but I think they j…				Reference 3 - think it’s made them more aware that they know I’m in they they they they know it’s Thursday morning they know (participants names) lurking I (l[aughs) P [it’s (laughs) you know so they they know that you know um oh i it’s bowel day you kno[w almost so um I [yeah yeah P I think I think it kind of just er flicks flicks a switch that you know perhaps we had better just ask questions u…	Reference 3 - P I just think you know more more people wou would would help um providing there was P additional rooms available to to actually see those patients		Reference 3 - I yeah and you mentioned (names colleague 1) been helping sort of a lot P yeah I [how’s that been going P that’s that’s fine yeah um I I think it’s just been unfortunate that she’s had lots of lots of P work to do um setting up other trials and working on other trials which take a lot of time um P and she’s not been able to dedicate the time that initially we thought she she could y…	Reference 3 - I yeah and how do you find the ref the referral process so if you got a patient with bowel symptoms [how do P [bowel sym oh er if it’s (names local gastroenterology hospital) if it’s um yeah if it’s e::r (names local gastroenterology hospital) piece of cake I just literally I I just knock out an email with er the the patients name and and er (participant) number what they scored yes…	Reference 3 - what (names colleague 1) does because (names colleague 1) might screen P the other lists as well um because she does try and help out like that I [Yeah P she tries to do the screening so that I don’t have to so that I can just come in in the morning P and they just print it out for me with the ticks against the ones that I can see I [Mm P um and I have told her not to do the other l…				Reference 3 - P and you you well you you know yourself you know you need to get a bit more information you know um er so that they you know you can you know (names consultant gastroenterologist) (names Clinical Nurse Specialist) and co know the kind of degree of problem we’ve got so yeah it’s it’s it’s it is it’s it’s very useful you know it is kind of yeah it’s kind of it’s it’s again it sounds …			Reference 3 - P I think yeah you know they see you lurking they see you’re looking for their er patients u:m they know why you’re there um so I think it’s it it kind of has raised awareness yeah I hopefully that will continue P oh yeah [yeah I think so yeah because I [after the study P cos cos I been lurking for for so many months now I think you know it it’s almost like routine you know even if …
		Reference 4 - I wouldn’t mind guidance from someone as to P you know am I doing the right thing you know when when I get those patients saying yes I P have a blood but it but they immediately say but it’s normal for me you know I I you know I P have this from time to time you know um you know uh the difference for those people who P say well yeah I have actually you know and it’s it’s kind of an …			Reference 4 - but the other one’s where they say I haven’t got anything then you go P through GSRS and there’s nothing they’re virtually all scoring zero zero zero you know um P you know you ha you’re on those cases I tend to come back and I think just really ask them P you know if if they’re they’re interested in a referral if they say yes then then I just tick the P yes box if they say oh for g…					Reference 4 - P yeah as soon as soon as we we get through the DESIGNER thing um and if we get a yes the next thing is where’s this patient come from um and you go oh it’s from (names shadow group) and [then you just you know I [(laughs) P you think ah you know cos you know it’s and then you know you got to book them in for the next you know um[: I [mm P six months and twelve months which isnt’ su…				Reference 4 - I and do you think the study’s had an impact on other members of of the team that maybe weren’t thought about? P um (..) I th I think we’re we’re we’re more aware certainly within you know sort of (names colleague 1) and (names colleague 2) I think we’re we’re certainly more aware of of the bowel I mm P the er the bowel problems and we’re also aware of you know a the the re the refe…	Reference 4 - I yeah do you think the tool helps to identify patients suitable for referral onto a I gastroenterologist P I on the whole I think it probably does um cos it sorry that was the other the other problem I P uh I had with it DESIGNER or not problem I have is um which is have you found blood in your P stools recently and then you know you will some people will say well I had a I had P a…		Reference 4 - what (names colleague 1) does because (names colleague 1) might screen P the other lists as well um because she does try and help out like that I [Yeah P she tries to do the screening so that I don’t have to so that I can just come in in the morning P and they just print it out for me with the ticks against the ones that I can see I [Mm P um and I have told her not to do the other l…	Reference 4 - P and the um so one yesterday was quite bad er (names consultant oncologist) had just pretty much signed off my my sort of letter um and (names consultant gastroenterologist) and (names Clinical Nurse Specialist) both responded you know that day to say we’ll we’ll um fast track this guy so there’s no problem at all absolutely no problem at all it’s really really quick um and I alway…	Reference 4 - P I’ve got one you know there’s a bird in the hand so I’ve I’ve got uh I’ve got a live one there P I’ve got that one um once and I don’t know how long that one is going to take with me P because they may or may not have problems they may be shadow group or not so I don’t P know how that so I I take them off and then give a a better explanation of what you know P what the study’s abo…							Reference 4 - I and do you think the study’s had an impact on other members of of the team that maybe weren’t thought about? P um (..) I th I think we’re we’re we’re more aware certainly within you know sort of (names colleague 1) and (names colleague 2) I think we’re we’re certainly more aware of of the bowel I mm P the er the bowel problems and we’re also aware of you know a the the re the refe…
		Reference 5 - P uh yeah we’ve had a we’ve had a couple that have declined um because they they they they P just feel that well there’s there’s several reasons several reasons but I think they just feel P that the problem’s aren’t big enough that they would want to spend time being um you P know having interventions you know having to go to other hospitals to have things done to P then um I think …			Reference 5 - P yeah well I I think that’s the thing I think DESIGNER is will be uh and this is why I I say I I do P say to patients I think you know once you validated you handed out to everyone I think is I P think it will be a great talk because it will just flag up for us to discuss these things um that P you know that we wouldn’t perhaps normally do you know so that you know if they’re P tic…					Reference 5 - I yeah and how do you find the ref the referral process so if you got a patient with bowel symptoms [how do P [bowel sym oh er if it’s (names local gastroenterology hospital) if it’s um yeah if it’s e::r (names local gastroenterology hospital) piece of cake I just literally I I just knock out an email with er the the patients name and and er (participant) number what they scored yes…				Reference 5 - I think as I’m talking which is not good thing but I’m kind of guessing that some of these patients we we’d be referring them across anyway [you know I [mm P we would have picked up um anyway um: (.) I think it’s just just just a I think it’s just a lot slicker a lot quicker	Reference 5 - I wouldn’t mind guidance from someone as to P you know am I doing the right thing you know when when I get those patients saying yes I P have a blood but it but they immediately say but it’s normal for me you know I I you know I P have this from time to time you know um you know uh the difference for those people who P say well yeah I have actually you know and it’s it’s kind of an …		Reference 5 - I how many would you do in in a clinic do you think on average P well I say I think I think I’m averaging roughly four [um I [Yeah P uh as I say it it is a bit messy because we are in these clinics hanging around waiting P for people um because I don’t want to uh I’ve never wanted to keep patients P waiting for for you know um just for trial purposes so it’s a bit tricky um and I’ll…	Reference 5 - P yeah um the other referrals um yeah they’re okay um I don’t really know what happens with them as such um although I’ve got a s::ix monthly one er follow up coming up so I’ll need to check that out what happened with them because they’re different u:m different doctors e:r and we don’t I don’t really know who the gastroenterologists are um I’ve usually just got the: the specialist…	Reference 5 - P [yeah oh yeah so if patients were long way back in the queue then I could I could take the last one in the queue virtually I’d go and have a chat with them I think I’ve said this but I’ll reiterate u:m you know er information er and see and I could tell them look I I I’ll see you before you go for your your clinic appointment you won’t miss your clinic appointment and in fact I’ll…
		Reference 6 - P usually is it that they feel that the the interventions might be more troublesome for them P then then what they’re living with um I [Mm P and I have had one when one of the patients say well you know they’re just grateful you P know it’s it’s kind of a a a cliché but kind of really grateful that they’re alive that you know P they regard this as a as a minor thing and and to some …			Reference 6 - P yeah as soon as soon as we we get through the DESIGNER thing um and if we get a yes the next thing is where’s this patient come from um and you go oh it’s from (names shadow group) and [then you just you know I [(laughs) P you think ah you know cos you know it’s and then you know you got to book them in for the next you know um[: I [mm P six months and twelve months which isnt’ su…					Reference 6 - P and the um so one yesterday was quite bad er (names consultant oncologist) had just pretty much signed off my my sort of letter um and (names consultant gastroenterologist) and (names Clinical Nurse Specialist) both responded you know that day to say we’ll we’ll um fast track this guy so there’s no problem at all absolutely no problem at all it’s really really quick um and I alway…					Reference 6 - but the other one’s where they say I haven’t got anything then you go P through GSRS and there’s nothing they’re virtually all scoring zero zero zero you know um P you know you ha you’re on those cases I tend to come back and I think just really ask them P you know if if they’re they’re interested in a referral if they say yes then then I just tick the P yes box if they say oh for g…		Reference 6 - it does get a P little bit messy like that um and then sometimes rarely um i’m getting because EAGLE’s not P the only thing I do I I get called away to do other things so I then might get you know called P away for an hour to go and do something else um or or deal with another problem or P something like that so you know suddenly I’ve lost an hour you know additionally um or P somet…	Reference 6 - P [I’m really I’m really confident on on places (names local gastroenterology hospital) um outside (names site) I suppose I know the route slightly better um and instead of going to the (.) thinking about it I could probably just refer them myself um but um I don’t like sticking my nose into other people’s business so I I still go to the consultant now I would probably just ask the …	Reference 6 - I yeah and how do you find the ref the referral process so if you got a patient with bowel symptoms [how do P [bowel sym oh er if it’s (names local gastroenterology hospital) if it’s um yeah if it’s e::r (names local gastroenterology hospital) piece of cake I just literally I I just knock out an email with er the the patients name and and er (participant) number what they scored yes…
		Reference 7 - I get in first and say you’re not going to miss your appointment um can I P catch you afterwards and if they you know if they’re ok um then that’s exactly what I do but P that’s where it starts getting a bit messy because I don’t know how long they’re going to be P before they come out from their appointments so I I’m kind of hanging around I’m lurking I [Mm (laughs)			Reference 7 - I [how do they find all the questionnaires and P the I’ve I’ve only done I think two shadow ones that have have er that have er scored yes on DESIGN[ER I [mm P u::m (..) that’s interesting though isn’t it? oh yeah yeah sorry yeah cos normal DESIGNER if they score screen no you won’t know they they’re from (shadow group) or not will [you? I [no:: P it’s only if they score yes yeah ok…					Reference 7 - P yeah um the other referrals um yeah they’re okay um I don’t really know what happens with them as such um although I’ve got a s::ix monthly one er follow up coming up so I’ll need to check that out what happened with them because they’re different u:m different doctors e:r and we don’t I don’t really know who the gastroenterologists are um I’ve usually just got the: the specialist…					Reference 7 - I yeah um and can you think of any changes you’d like to make to the screening process P no I think that’s um yeah I th you know it works you know we I [Yeah P we got access to um you know CANISC um you know got access to the you know to all the P lists um we got more patients than we could we could well I should say I’ve got more P patients than I could possibly get to see um on th…		Reference 7 - P [yeah oh yeah so if patients were long way back in the queue then I could I could take the last one in the queue virtually I’d go and have a chat with them I think I’ve said this but I’ll reiterate u:m you know er information er and see and I could tell them look I I I’ll see you before you go for your your clinic appointment you won’t miss your clinic appointment and in fact I’ll…
		Reference 8 - it does get a P little bit messy like that um and then sometimes rarely um i’m getting because EAGLE’s not P the only thing I do I I get called away to do other things so I then might get you know called P away for an hour to go and do something else um or or deal with another problem or P something like that so you know suddenly I’ve lost an hour you know additionally um or P somet…			Reference 8 - P so they’re actually I think they’re paying a lot more attention I think because they’ve seen patients that they’ve seen and the patients haven’t said anything to them and them I’ve suddenly got um a you know a DESIGNER yes and they have got significant er problems to be referred um and er I I just tell them that bit out of courtesy look you know I saw we saw the guy that you just …					Reference 8 - I yeah and how do you find that the service compares to what was previously available so the whole screening and referral? P (names local gastroenterology hospital) wise? I yeah so yeah so yeah P well er (names local gastroenterology hospital) wise um I feel happier in in a way because it is so quick that I I actually know outside the trial if if you got a patient in one of our othe…					Reference 8 - I how many would you do in in a clinic do you think on average P well I say I think I think I’m averaging roughly four [um I [Yeah P uh as I say it it is a bit messy because we are in these clinics hanging around waiting P for people um because I don’t want to uh I’ve never wanted to keep patients P waiting for for you know um just for trial purposes so it’s a bit tricky um and I’ll…		Reference 8 - because there’s so much of it I try and I try and go quickly and then I (exhales) you know if I’m not careful I then put today’s date in or then their birthday in today’s date sort of thing and then I’ve got to scratch it out and then I’ve got to slow down and tell myself off for for for not doing it um so that that that kind of takes time you know filling all every little thing you…
										Reference 9 - thinking about it I could probably just refer them myself um but um I don’t like sticking my nose into other people’s business so I I still go to the consultant now I would probably just ask the specialist nurse to do the referral um: cos it’s it’ll get done quickly I yeah P um and copy the the um the consul their consultant in to that email to the um the the specialist nurse u:m I …					Reference 9 - P I’ve got one you know there’s a bird in the hand so I’ve I’ve got uh I’ve got a live one there P I’ve got that one um once and I don’t know how long that one is going to take with me P because they may or may not have problems they may be shadow group or not so I don’t P know how that so I I take them off and then give a a better explanation of what you know P what the study’s abo…		Reference 9 - P just just to fill out um you know the the tops and the bottoms (refers to CRF) and and you know the the front pages and then you know sort of getting the consent forms sort of you know sort of all sorted and then putting them it’s all the little things you know getting the you know their trial number now printed on the consent forms and then you just go kind of it’s a it’s a paper…
										Reference 10 - P the er the bowel problems and we’re also aware of you know a the the re the referral system how it works um better now than than perhaps we had been before um e::r because yeah I mean we’ve had (exhales) I mean th I’m sure (names consultant gastroenterologist) was involved in this but we have had you know patients we’ve had to: er put into another trial called (names trial) which…					Reference 10 - it does get a P little bit messy like that um and then sometimes rarely um i’m getting because EAGLE’s not P the only thing I do I I get called away to do other things so I then might get you know called P away for an hour to go and do something else um or or deal with another problem or P something like that so you know suddenly I’ve lost an hour you know additionally um or P some…		Reference 10 - P but you know um but to have to just write those things out and you know and just put it just put it everything all the information all the different places um it just takes it just takes time um er so so I think yeah probably five is going to be my my max um (..) although whether if you we do just target um er the bowel ones it’ll be less of a problem um I don’t know but I do kno…
										Reference 11 - P and I know and that’s the nice thing I know I can get them a fast track referral cos I say to every single one of my cos I don’t I’m belts and braces kind of person I say to every single one of them I have ref I I I will be referring you today um er but if you haven’t heard anything in a month you ring me and then I’ll write my number on their information sheet and it’s a direct …					Reference 11 - P [cos I’ve got to you you probably noticed um (laughs) with some of the er um the mistakes I make on the CRFs because writing the the the data of birth and the date and the time and the trial number over and over and over again I mm P I telling you I kind of just switch off and I just go in you know for example PM151248 you know 1948 001098 duddle er duddle er and I kind of just s…		Reference 11 - P well yeah well the reason really it’s taken me because you know I know (names colleague 1) got lots of lots of um er CRFs on her on her desk you know and you know I th you know she I I think it kind of brings you down if you you know all this CRFs tha[t need you I [mm P know filling and sending off um where as I try not to have any CRFs on my desk because I try and well I do for …
															Reference 12 - there’s another consent form to be done then another information[n sheet I [mm:: P they got to read which kind of slows things down and then an awful lot of you know it’s it’s it’s a lot of it’s it’s a big CRF to get thro[ugh um and I [yeah I understand P patients er are really quite slow getting through it um I tend to the easiest thing to the quickest way of doing things is to do…		Reference 12 - I what about on workload do you think it’s had an impact on maybe secretarial or other [you know P [who’s who’s I so um cos of the study just think other people have the impact it’s maybe secretaries have to do more referral lette[rs that sort of thing P [oh right I see what you mean yeah um yeah I think th the the there will be a a degree of that because um yeah I mean I I I guess…
															Reference 13 - recruited as perhaps not as quickly as the is is it (names UK city) I (names site 2) P (names site 2) whatever it is [you know I [you’re not far off though I think th[ere are a hundred and thirteen so P [so I think there’s I you’re not P yeah I and [they started before you so yeah P [cos they start I think they started before us didn’t they s[o I [they had um October to December th…		Reference 13 - for you know (names Clinical Nurse Specialist) and and (names Consultant Gastroenterologist) I guess they’re looking out for for further stuff coming in I don’t suppose it’s that much of an an extra worklo[ad
															Reference 14 - P no I just glad I got to hundred I yeah that’s um like I like hitting the milestones I (lau[ghs) yes definitely P [you know and so I was I was kind of hoping that they were going to hit it last week when I was off but pre you know there must have been pretty busy so so when I came in this ween I thought oh no I still got two more to get you kn[ow I [mm P I thought an then I I it w…
	711_0080 6m	Reference 1 - RES: Yes, yes, we erm, I haven't had people, we have had people decline but they haven't had very major erm symptoms so I mean we can still all to, you know talk to them about it but erm yeah. INT: It would be interesting just to find out from their perspective. RES: Yeah, is it, I mean my experience is talking to erm men after erm radiotherapy for prostate cancer, is that actually …	Reference 1 - RES: Yes, yes, we erm, I haven't had people, we have had people decline but they haven't had very major erm symptoms so I mean we can still all to, you know talk to them about it but erm yeah. INT: It would be interesting just to find out from their perspective. RES: Yeah, is it, I mean my experience is talking to erm men after erm radiotherapy for prostate cancer, is that actually …		Reference 1 - the information consent and erm baseline questionnaires are all done in the same visit. Erm, it can be, it takes a bit of time but you know, erm, that does depend a little bit on the patient. And I think what erm one of the difficulties for people, you know who haven't sat down and read the protocol from beginning to end and there are people involved in the trial that I'm sure haven…					Reference 1 - INT: ((Laughs)), that's great. And when you suspended recruitment, did that have an impact on erm, in oncology, so were clinicians still looking but obviously because they weren't being referred to the study, were they being referred anyway or … RES: Erm, they weren't being referred to me, they might have been referred directly to digestive diseases because we, another problem that …			Reference 1 - INT: Yeah. Erm, and has the introduction of the EAGLE study had an impact on the work they do other stuff members not specifically allocated to the EAGLE study? RES: Erm, possibly in digestive diseases. INT: Yes. RES: Erm, but I think, and certainly (names research nurse) but she's been funded to do that piece of work so you know you'd expect that. Erm, but in terms of erm you know,…	Reference 1 - INT: Yes. Has the study changed your sort of perception of the proportion of patients that might erm suffer from late effects for ((unclear: 0:20:40.7)) therapy? RES: I am not sure that it has actually. Erm, ((pause)) no I don't think it has. Erm, ((pause)) no.	Reference 1 - INT: Okay, and how have things been going over the last 6 months. RES: Probably covers the, most of that 6 months we've suspended recruitment … INT: Mmm. RES: … because of this issue with erm digestive diseases, erm, or you know getting the post, the person in post to erm, erm, to do that. There was somebody identified but she needed to resign from another job before she had the tim…	Reference 1 - the doctors involved don't seem to think in terms of those sort of timelines and erm and certainly the erm, their setting up the service doesn't rate that as a high priority. INT: No. RES: Having, having said that, if you, it depends on how you see the purpose of the trial. You know if it's to set up a service then we're ticking hat box, we're just not doing it in a terribly efficie…	Reference 1 - trials open, erm, I've got, we've got a 70-day target to recruit, we've got targets in terms of numbers of patients to recruit, you know we're told this is gonna be a good recruiter so crack on with it. And then you know, the next stage is not really ready. I think it's a bit of trial, erm, lack of understanding in digestive diseases. I don't mean to sound erm negative about them, I…	Reference 1 - RES: Yes, yes. And I think you know, because I've been doing radiotherapy research in cancer centre for some years now, we have a process of how to do that but it does get erm more complex when other erm departments are involved. You know it almost feels like that they don't understand the language we are using in relation to trials but also erm the erm you know you could say that w…	Reference 1 - RES: So erm, I am research radiographer and I've been delegated several responsibilities by the PI for the day-to-day running of this erm trial at our site, erm identifying patients, talking to patients, consenting patients, and ensuring they get referred to erm, we call them digestive diseases. INT: Mmm. RES: Erm, in a, you know, if that's what the patients erm choose. INT: Yes. RE…	Reference 1 - INT: No, that's fine. How do you think this new screening service compared to any that was erm provided previously? RES: Oh, much more robust.	Reference 1 - INT: Over the last 6 months, have you had any specific training to help you with your role in screening EAGLE patients? RES: I don't think I have, no. INT: No, is there any training you think would help your role? RES: Well it depends how you define training I suppose. I mean reading the protocol and the paper about the erm, erm, algorithm you could argue that’s training. INT: Yeah.…	Reference 1 - I'm also expected to be, inspecting … inspe … can't even speak, I am expecting to be involved in the next stage but the next stage hasn't happened yet really at our site, it's happening this month but a lot of erm data collection and erm, erm, you know encouraging patients to do erm quality of life questionnaires and that sort of stuff and collecting the data that is required. INT: …	Reference 1 - INT: Yes. Has the study changed your sort of perception of the proportion of patients that might erm suffer from late effects for ((unclear: 0:20:40.7)) therapy? RES: I am not sure that it has actually. Erm, ((pause)) no I don't think it has. Erm, ((pause)) no.
		Reference 2 - INT: Yeah, and did they give you any reasons as to why they didn't want to be referred? RES: Erm, not particularly, I think they were, I think they didn't consider that they had enough of a problem for it to need to be investigated, you know like I was saying earlier about habits of change and now they are different but they are not erm, erm, you know impossible to live with or affe…	Reference 2 - INT: And have any patients answered yes to a question on the designer tool but have not been referred to gastroenterology? RES: Yes. INT: Yeah. RES: I think they have, I think they have yeah. INT: Yeah, and can you remember the reasons why they weren't referred? RES: Mostly patient choice. INT: Yeah. RES: In fact I can't think there would be any that weren't patient choice. INT: Yea…		Reference 2 - INT: ((Laughs)), are there any changes you would like to make to the protocol or any of the study processes from your experience? RES: Well I've fed some comments back about the protocol. INT: Yeah. RES: Erm, erm, so obviously there are those and I keep going on about the, you know the, you know that would include being clearer about the questionnaire comparison part of the erm stud…					Reference 2 - INT: Erm, I think it was just about erm so the impacts to oncology, so obviously when the recruitment stopped … RES: Yeah, I think they were still probably referring patients to gastroenterology with, but bypassing us. INT: Yes. RES: Which wasn't terribly helpful in retrospect but there we are.				Reference 2 - INT: Yes. Erm and do you think the designer tool helps to identify patients suffering from late bowel effects of radiotherapy? RES: I think it does. Erm, you know I mean obviously we wait for the results of the trial but it seems to be that's it a, you know, erm, you know asking the right questions.	Reference 2 - RES: So yeah, so I think erm, the whole setting up thing could have been a bit more robust, efficient, but it was very unclear at our end who was actually gonna do that. Erm, I think you know initially when we were, when our site was approached to participate in EAGLE, erm, you spoke to erm, err, (names person) [ph] and people like that, and that was great but because she's so busy …	Reference 2 - INT: Yeah, I think even though there was a gap in recruitment where it's suspended, I think that's still useful information to note isn't it because it's still all part of setting up a new service? RES: Yes, yes. And I think you know, because I've been doing radiotherapy research in cancer centre for some years now, we have a process of how to do that but it does get erm more comple…	Reference 2 - INT: No, erm and when you are open to screening, how do you find the process? RES: Erm, pretty simple, I mean the fact that you can you know, do it all in one visit, erm, makes it incredibly erm easy really, you haven't got to remember oh I've got to ring this man up or make another appointment or be available in you know next week for this patient or any of that stuff, it's all kin…		Reference 2 - trials open, erm, I've got, we've got a 70-day target to recruit, we've got targets in terms of numbers of patients to recruit, you know we're told this is gonna be a good recruiter so crack on with it. And then you know, the next stage is not really ready. I think it's a bit of trial, erm, lack of understanding in digestive diseases. I don't mean to sound erm negative about them, I…	Reference 2 - RES: Yes, yes. And I think you know, because I've been doing radiotherapy research in cancer centre for some years now, we have a process of how to do that but it does get erm more complex when other erm departments are involved. You know it almost feels like that they don't understand the language we are using in relation to trials but also erm the erm you know you could say that w…		Reference 2 - INT: ((Laughs)), are there any changes you would like to make to the protocol or any of the study processes from your experience? RES: Well I've fed some comments back about the protocol. INT: Yeah. RES: Erm, erm, so obviously there are those and I keep going on about the, you know the, you know that would include being clearer about the questionnaire comparison part of the erm stud…
		Reference 3 - some people come and say oh you know, how are your bowels and they will tell you to the, you know, miniscule detail and other people go yes, it's fine. And actually the person going yes it's fine might have problems and the person who has told you, you know, what time they had their bowels open this morning is fine. Do you see what I mean? So it is a bit more robust and fair and you…			Reference 3 - when you screen patients using the designer tool, how have they found using that, how have you found using it and the patients as well. RES: Erm, good, you know it actually seems to require less explanation erm than the, the other one, oh … INT: Yeah, the GSRS. RES: Yes, erm, you know terms like when people seem to understand what that means, you know, and a little bit of, you know …					Reference 3 - INT: And have any patients answered yes to a question on the designer tool but have not been referred to gastroenterology? RES: Yes. INT: Yeah. RES: I think they have, I think they have yeah. INT: Yeah, and can you remember the reasons why they weren't referred? RES: Mostly patient choice. INT: Yeah. RES: In fact I can't think there would be any that weren't patient choice.					Reference 3 - INT: Erm, I think it was just about erm so the impacts to oncology, so obviously when the recruitment stopped … RES: Yeah, I think they were still probably referring patients to gastroenterology with, but bypassing us. INT: Yes. RES: Which wasn't terribly helpful in retrospect but there we are. INT: No, erm and when you are open to screening, how do you find the process? RES: Erm, p…		Reference 3 - any additional support or help that you think would help with the study in (names Site 3)? RES: Erm, well now we've got this CNS kind of on board, erm, that's good. I think that's taken longer than anybody thought it would. Erm, you know partly because err, her line manager retired at the end of last year and hasn't been replaced and you know there's all kinds of different erm reaso…		Reference 3 - INT: Erm, if patients have bowel symptoms, can you tell me a bit about the referral process that you've got in place for the EAGLE study? RES: So erm, they've got symptoms or they aren't, yes we've asked them if they would be, like to be referred, they say yes, we give their notes the erm questionnaires, consent form, all the information relating to the study to the PI and he dictat…			Reference 3 - RES: Because there's a lot of talk about the algorithm but no, you know reference to what the algorithm, and then if you read, if you look at the paper erm about the algorithm it's about complex and basically all you want, you know it's like if you've got this symptom you'll have this, this or this, where actually all I want is a list of investigations that they might have. INT: Mmm…
					Reference 4 - RES: So erm, they've got symptoms or they aren't, yes we've asked them if they would be, like to be referred, they say yes, we give their notes the erm questionnaires, consent form, all the information relating to the study to the PI and he dictates a letter to erm gastroenterology basically, you know pointing out what the problems have been and err, or are and it currently goes fro…					Reference 4 - INT: Erm, if patients have bowel symptoms, can you tell me a bit about the referral process that you've got in place for the EAGLE study? RES: So erm, they've got symptoms or they aren't, yes we've asked them if they would be, like to be referred, they say yes, we give their notes the erm questionnaires, consent form, all the information relating to the study to the PI and he dictat…					Reference 4 - the GSRS. RES: That's the one. INT: Yeah. RES: Erm, that was kind of strapped on the front of the trial quite late on, erm, and that erm, you know I think you know some people think that's a trial, some people don't even realise that's part of the trial so erm, you know erm it's ((pause)) in some ways its, you know, difficult to, for patients to get that, you know erm, you're asking…				Reference 4 - INT: Do you have, is it (name person), is she also helping you screen patients? RES: Yes, yes. Erm, (names person). Are you likely to want to interview her? INT: Yes, I've got her email address, I'll be in contact again, I think I've emailed her once but erm … RES: Yes, she erm, only works at the end of the week, Wednesday, Thursday, Friday. INT: Okay. RES: But you know, and, and sh…			Reference 4 - INT: Mmm. And do you think your views of the screening service or process has changed over the last 6 months? RES: I think probably I'd have to say yes to that, because of the, yeah I think it has, yeah. INT: Yes, if so, how has it changed? RES: Well that it needs to be, you know more robust and have a little bit of resource behind it and you know, the minutia are quite important li…
					Reference 5 - a lot of patients when they go and see the doctor, you know oh the doctor's busy, he doesn't want to know about my bowels or whatever, but actually if you can give them the questionnaire to do in the waiting room and then the doctor can ask the patient more specific questions about symptoms, then it's more efficient in terms of time because you are not going through asking the patie…					Reference 5 - INT: Have there been any other difficulties apart from the booking hub with referrals? RES: Well I think that's what's happening with the referrals, I haven't investigated it too far but that's erm, luckily the oncology referrals don't go through the booking hub so I don't know as much about it as I other people do. Erm, I don't think so.					Reference 5 - INT: ((Laughs)), are there any changes you would like to make to the protocol or any of the study processes from your experience? RES: Well I've fed some comments back about the protocol. INT: Yeah. RES: Erm, erm, so obviously there are those and I keep going on about the, you know the, you know that would include being clearer about the questionnaire comparison part of the erm stud…
															Reference 6 - My experience is that that's quite difficult to do in practice. But you know, I mean the thing about these patients is you know if they have got severe bowel toxicities that they maybe don't want to leave home or go very far. So if you can do that on the telephone I think you might … INT: Yes, well the interviews can be done either over the phone or in person but if there is a patie…
															Reference 7 - RES: So gastroenterology don't have any control over that, whereas I think you know we could get a letter written from (names clinician) to (names research nurse), our nurse, it wouldn't need to go via the booking hub and we could have a bit more control over you know, over it and that she's got a very specific clinic with end slots in it so you know we can also say to the patients …
															Reference 8 - INT: Yeah. Okay, is there anything else over the last 6 or so months, anything else about the study that you would like to sort of discuss or raise? RES: I think I am disappointed that we've had to suspend recruitment because you know we do think it is a erm, a erm, important issue and you know, and I am disappointed with the, there isn't a process or there wasn't a process to follo…
															Reference 9 - RES: I think, yeah. But I think you know again if I'd, maybe if I'd have been involved earlier I might have picked up on that but I feel like I sort of came in and was good to be involved but didn't want to, you know tread on anybody else's toes and it wasn't clear exactly whether I was to be involved in setting up the service or how, you know … so erm, yeah that's just how it is re…
															Reference 10 - INT: Erm, and if there's any sort of questions in the meantime just get in touch. Let me know when you erm, so R&D, one that's been approved then I'll forward the document to you, erm, because I know there's the erm, the declining interview part. So doing the interviews it would have to be someone in oncology or (names person) … RES: What interview? INT: I'll be doing the interview…
	711_0082 6m	Reference 1 - only one chappy that we’ve had that decided himself that he didn’t want to have a referral u:m and he’d answer the he was he was down for referral but then he decided he didn’t want to go for it I okay P but [no they’ve all been I [did he yeah P happy for referral I yeah did he give any reason why he um P yes he just said um he lived out of the area and um didn’t want I think he was…	Reference 1 - been slower than I thought it was going to be to recruit u:m but you know it’s steady I m[m P [um I don’t find I mean it’s an easy enough protocol I think that a lot of the gentlemen that we approach um are quite you know keen on it so it’s not as though it’s a difficult project to actually um explain to patients I think they’re quite understanding and I think actually they’re quite…	Reference 1 - I yeah do you find that patients have mentioned other symptoms then one once y[ou start with the study? P [yeah yes I yeah P yeah the gastrointestinal late effects are not necessarily all the late effects that they want to talk about I think I (lau[ghs) P [it’s like okay that’s fine this is just what I’m talking about for now I (laughs) P but I think it’s so long as it’s I think it’…	Reference 1 - I think I like I say it’s very self-explanatory [: er I [mm P you know I can’t see it being a problem um so er no I don’t um I don’t think that’ll mean the questionnaires themselves are quite easy to understand I think the one of the biggest bug bears I have is they don’t always see that they have to sign it at the bottom					Reference 1 - I yeah and do you think that the tool helps identify patients who are suffering fro[m this late yeah P [definitely yeah definitely it is it’s the main identifier to say that patients get a referral for definitely			Reference 1 - protocol and processes how have you found um sort of screening patients and that sort of thing? P um it’s been relatively easy er I think um the majority when I obviously came on board with the EAGLE study I think the majority of the work had been er or the patients had been screened I think er my predecessor did an awful lot of work to get a lot of patients on I m[m P [so I think b…	Reference 1 - I yeah do you find that patients have mentioned other symptoms then one once y[ou start with the study? P [yeah yes I yeah P yeah the gastrointestinal late effects are not necessarily all the late effects that they want to talk about I think I (lau[ghs) P [it’s like okay that’s fine this is just what I’m talking about for now I (laughs) P but I think it’s so long as it’s I think it’…	Reference 1 - I yeah um and in terms of the EAGLE study protocol and processes how have you found um sort of screening patients and that sort of thing? P um it’s been relatively easy er I think um the majority when I obviously came on board with the EAGLE study I think the majority of the work had been er or the patients had been screened I think er my predecessor did an awful lot of work to get …		Reference 1 - the job that we do here is we’ll also give them the um PIS 1 um so that they’ve got that in hand ready for that appointment when they get called through for the (names gastroenterology hospital) I mm P um so you know er we ex I explain the you know the system to the patients and they all seem quite um okay about it all I have spoken to (names research fellow) as well u::m and cos so…	Reference 1 - I mm and do you mind telling me a bit about the referral process that’s in place for patients who I identify with bowel problems P er well obviously the way it works um currently here in (names site) is that obv[iously they I [mm P they you know once they’ve identified they’ve got a problem is that the um treating clinician will send a letter um to um (names gastroenterology consult…	Reference 1 - I okay so if you wouldn’t mind just describing a bit about you’re your job title and length of service and role within the EAGLE study P okay um um my name’s (participants name) I’ve worked in research er since two thousand and eight and I work within the rare tumour and now the rare tumour and lung team which is a recent um transition um I also work with um experimentary cancer med…	Reference 1 - I mm and how do you think this new er screening service compares to any service that was previously provided for these patients? P well it’s invaluable I [yeah P [having the talks to the patients and then saying you know they’ve put up with it for some years and one’s that have been you now coping with it for some years I think for somebody to look at their late effects is um is fan…	Reference 1 - I mm and is there any additional help or support you think that would help you in your role within the study? P no I mean it’s been a steep learning curve cos obviously I don’t work with er prostate patients so obviously learning about the prostate cancer as a disease I m[m P [er obviously I’ve had to do that and then un understanding the treatment that they have and you know possib…		Reference 1 - I yeah um and what proportion of patients do you think experience late bowel effects following their pelvic radiotherapy? P in the the the ones that I have seen er I mean obviously if we’re looking at it as a as a whole (interviewers name) about you know the ones that I’ve done the data for I mm P I mean you know it’s I mean you’re probably talking about you now ten percent I yeah P…			Reference 1 - I yeah um and what proportion of patients do you think experience late bowel effects following their pelvic radiotherapy? P in the the the ones that I have seen er I mean obviously if we’re looking at it as a as a whole (interviewers name) about you know the ones that I’ve done the data for I mm P I mean you know it’s I mean you’re probably talking about you now ten percent I yeah P…
			Reference 2 - I mm and have any patients answered yes to a question on the DE on the um DESIGNER tool but haven’t then been referred on to the new service? P no we’ve had none that have not been referred on there’s only one chappy that we’ve had that decided himself that he didn’t want to have a referral u:m and he’d answer the he was he was down for referral but then he decided he didn’t want to…		Reference 2 - I yeah and um how have you found using the you so you mentioned the the questionnaires that we use in the screening process how have you found using the DESIGNER um tool? P yeah no I like that er I think patients like that I yeah P yeah they’re they’re it’s very clear u[::m I [mm P the little statements that they make you know they’ll read them um cos a lot of them you know they loo…					Reference 2 - I mm and have any patients answered yes to a question on the DE on the um DESIGNER tool but haven’t then been referred on to the new service? P no we’ve had none that have not been referred on there’s only one chappy that we’ve had that decided himself that he didn’t want to have a referral u:m and he’d answer the he was he was down for referral but then he decided he didn’t want to…			Reference 2 - I yep and um do you think the introduction of the study’s had an impact from the workload of other members of staff that maybe weren’t allocated to the study initially? P er yes (laughs) and obviously without me doing my extra day um which is you know required the extra funding for um I think the team that this originally sits with would possibly struggle to do the data on it um you…	Reference 2 - I yeah and do you think that the tool helps identify patients who are suffering fro[m this late yeah P [definitely yeah definitely it is it’s the main identifier to say that patients get a referral for definitely	Reference 2 - I mm and are there any changes that you would like to make to any of the processes or the protocol or anything involving the study? P er no I think I like I say it’s very self-explanatory [: er I [mm P you know I can’t see it being a problem um so er no I don’t um I don’t think that’ll mean the questionnaires themselves are quite easy to understand I think the one of the biggest bug…		Reference 2 - is it quite nice having that contact in so you know where the patients are [going yeah P [yes yeah well it’s like when that chap came to me and said I’ve not heard anything and it was like okay er don’t worry about it then I will you know I will speak to the person that I know who the referral goes to I mm P and like I say and (names research fellow) just looked at it and of course …	Reference 2 - P I mean you know in in the clinic um you know I’m in the clinic when the doctor doing the dictation and obviously on the dictation then he’ll say you know u:m copy to (names consultant gastroenterologist) for referral um to the EAGLE study so I I know that’s being done but you still don’t know whether it actually gets there so it’s actually quite nice to talk to (names research fel…	Reference 2 - P [so I think because we’ve got quite a few on now it’s you know we we have slowed down a lot um I’ve been given some obviously extra funding in order to er to fill a role I yeah P um mainly for the data management side of things um and yeah it’s been it’s been slow it’s been slower than I thought it was going to be to recruit u:m but you know it’s steady		Reference 2 - I mm (clears throat) um and over the last six months have you received any training to help you in your role for screening patients? P u::m no I guess they’re just using my experie[nce (laughing) of working within the research I [(laughs) P fraternity I mean when before (names research nurse) left and obviously you know I said like you were was assisting her on this before her befor…		Reference 2 - I mm and how do you think this new er screening service compares to any service that was previously provided for these patients? P well it’s invaluable I [yeah P [having the talks to the patients and then saying you know they’ve put up with it for some years and one’s that have been you now coping with it for some years I think for somebody to look at their late effects is um is fan…			Reference 2 - I mm and how do you think this new er screening service compares to any service that was previously provided for these patients? P well it’s invaluable I [yeah P [having the talks to the patients and then saying you know they’ve put up with it for some years and one’s that have been you now coping with it for some years I think for somebody to look at their late effects is um is fan…
					Reference 3 - I yeah and do you think um have you had any experienced many patients providing any feedback on the tool so either positive or negative? P um a couple of times said about your u::m relatives I mm P and how it affects them I yeah P um cos obviously as as carers I [mm P [um for the patients u:m and er one chappy moaned about the length of the um questionnaire and um no provision of pe…					Reference 3 - I mm and do you mind telling me a bit about the referral process that’s in place for patients who I identify with bowel problems P er well obviously the way it works um currently here in (names site) is that obv[iously they I [mm P they you know once they’ve identified they’ve got a problem is that the um treating clinician will send a letter um to um (names gastroenterology consult…					Reference 3 - I okay and can you think of any changes that you would like to make to the screening process overall P u::m (.) no I mean I we go obviously the way we screen obviously we’re going down to clinics um you know to identify the patients and prior to clinic starting er I know that’s a lengthy process but I mm P you can usually pick them out fairly swiftly cos our research patients that a…		Reference 3 - I yep and um do you think the introduction of the study’s had an impact from the workload of other members of staff that maybe weren’t allocated to the study initially? P er yes (laughs) and obviously without me doing my extra day um which is you know required the extra funding for um I think the team that this originally sits with would possibly struggle to do the data on it um you…	Reference 3 - is it quite nice having that contact in so you know where the patients are [going yeah P [yes yeah well it’s like when that chap came to me and said I’ve not heard anything and it was like okay er don’t worry about it then I will you know I will speak to the person that I know who the referral goes to I mm P and like I say and (names research fellow) just looked at it and of course …	Reference 3 - I mm and do you mind telling me a bit about the referral process that’s in place for patients who I identify with bowel problems P er well obviously the way it works um currently here in (names site) is that obv[iously they I [mm P they you know once they’ve identified they’ve got a problem is that the um treating clinician will send a letter um to um (names gastroenterology consult…
										Reference 4 - I yeah so apart from that one patient has there been any um difficulties that you’ve enc[ountered P [no and I had no and I’ve had none of the other’s that have gone through for referral have ever come back and said I’ve I’ve not had any of the clinicians say to me um you know that referrals’ not been picked up and he’s the first patient in on all those that I’ve had from the screeni…					Reference 4 - I yeah so apart from that one patient has there been any um difficulties that you’ve enc[ountered P [no and I had no and I’ve had none of the other’s that have gone through for referral have ever come back and said I’ve I’ve not had any of the clinicians say to me um you know that referrals’ not been picked up and he’s the first patient in on all those that I’ve had from the screeni…		Reference 4 - I okay um and is are there any other people that have been impacted with the study as far as you’re aware? P as in with workloa[d? I [yeah yeah P u:m no there’s just the two the two teams with us at the moment I mean the team that it actually does sit with was part of the you know prostate team they um they obviously have lost a member of staff that’s not been replaced as yet and th…	Reference 4 - I okay um and is are there any other people that have been impacted with the study as far as you’re aware? P as in with workloa[d? I [yeah yeah P u:m no there’s just the two the two teams with us at the moment I mean the team that it actually does sit with was part of the you know prostate team they um they obviously have lost a member of staff that’s not been replaced as yet and th…	Reference 4 - I okay um and is are there any other people that have been impacted with the study as far as you’re aware? P as in with workloa[d? I [yeah yeah P u:m no there’s just the two the two teams with us at the moment I mean the team that it actually does sit with was part of the you know prostate team they um they obviously have lost a member of staff that’s not been replaced as yet and th…
															Reference 5 - I yeah is it difficult to get um clinic space or anything like that to just to talk to the patients? P no er (names research nurse 2) has got himself he he allocates himself a little room now bless him [he puts a little sticker on I [(laughs) P it so er it can be er we do have other projects where it can be difficult but Monday is although it’s a busy day in clinic there is usually …		Reference 5 - I mm and in terms of the running of the clinic is it difficult to balance so that they’re waiting patients waiting times and things like that with talking about the study P u:::m sometimes yes I mean I you know the ones that I do on a Wednesday I try and see before the clinician does u:[:m I [mm P but yeah it is sometimes we obviously don’t we do delay clinic a little bit because ob…
	711_0083 6m	Reference 1 - RES: Erm, I think going through the questionnaires with them, a lot of people are saying oh yes now you mention that specifically it is an issue whereas if you just talk to them about their bowels … INT: Mm. RES: … they’re not really saying that they’ve got any problems erm, and again we’ve had the issues that a lot of people are saying that, when you’ve gone through the questionnai…	Reference 1 - RES: Erm, I think going through the questionnaires with them, a lot of people are saying oh yes now you mention that specifically it is an issue whereas if you just talk to them about their bowels … INT: Mm. RES: … they’re not really saying that they’ve got any problems erm, and again we’ve had the issues that a lot of people are saying that, when you’ve gone through the questionnai…		Reference 1 - just talking to people properly it does take quite a lot of time so in the busy clinics I tend to talk to men anyway and do their normal consultation … INT: Mm. RES: … then we talk to them about the EAGLE trial, I give them the outline of the trial saying what we’re trying to achieve and what it will involve and if they’re agreeable then I get the research nurse to come in and sit d…					Reference 1 - RES: Erm, I think going through the questionnaires with them, a lot of people are saying oh yes now you mention that specifically it is an issue whereas if you just talk to them about their bowels … INT: Mm. RES: … they’re not really saying that they’ve got any problems erm, and again we’ve had the issues that a lot of people are saying that, when you’ve gone through the questionnai…				Reference 1 - INT: Yeah. Erm, and do you think any of your colleagues have erm, sort of there’s been a greater awareness among your colleagues or has there been any change in, so may be having cancers … RES: Erm, yeah we sort of discussed the, you know the trial protocol and it’s mainly my patients being screened … INT: Mm. RES: … erm cos mine’s the (names place) practice so erm but I think we ar…	Reference 1 - INT: Yeah, and how have you found sort of using the EAGLE study protocol and the study processes? RES: Erm, it’s been fine we’ve got erm, I think we’ve got ourselves organised and got into the hang of it so I’ve had more input from the research nurses so that has made it a lot easier. INT: Mm. RES: Erm, cos obviously just talking to people properly it does take quite a lot of time s…		Reference 1 - INT: Yeah, and how have you found sort of using the EAGLE study protocol and the study processes? RES: Erm, it’s been fine we’ve got erm, I think we’ve got ourselves organised and got into the hang of it so I’ve had more input from the research nurses so that has made it a lot easier. INT: Mm. RES: Erm, cos obviously just talking to people properly it does take quite a lot of time s…	Reference 1 - INT: And erm, can you tell me a bit how the referral process works for the EAGLE study? RES: Er, it works very smoothly erm I usually e-mail (names person) with the basic sort of outline to say there’s gonna be a referral coming through and then I’ll do a formal referral letter and we copy the [PLACE] notes through to them erm with all the radiotherapy details ... INT: Mm. RES: ... …	Reference 1 - INT: So if you don’t mind just er describing your job title and role in the EAGLE study? RES: Erm, I’m a Consultant Clinical Oncologist so I speak to er men who have had prostate cancer radiotherapy about the EAGLE trial.	Reference 1 - INT: Erm, and what proportion of patients do you think experience late bowel effects following pelvic radiotherapy? RES: Well I think now we’re asking them those very specific questions erm, it’s quite a lot more than I would potentially have anticipated.	Reference 1 - INT: Yeah. And over the last six months or so, have you received any training that’s helped you in your role erm in the EAGLE study, so screening patients and that sort of thing? RES: Erm, when did I last speak to you (laughs) … INT: Back in the summer last year wasn’t it yeah. RES: … erm that’s the training I’ve had. INT: Yeah. And is there any training that you think would help? R…		Reference 1 - INT: Yeah. Erm, and do you think any of your colleagues have erm, sort of there’s been a greater awareness among your colleagues or has there been any change in, so may be having cancers … RES: Erm, yeah we sort of discussed the, you know the trial protocol and it’s mainly my patients being screened … INT: Mm. RES: … erm cos mine’s the (names place) practice so erm but I think we ar…			Reference 1 - INT: Erm, and what proportion of patients do you think experience late bowel effects following pelvic radiotherapy? RES: Well I think now we’re asking them those very specific questions erm, it’s quite a lot more than I would potentially have anticipated. INT: Mm. RES: Erm, particularly with things like the mucus discharge and the urgency. INT: Yeah.
		Reference 2 - RES: But there are probably a lot more men sort of managing bowel problems without actually telling anybody about it.	Reference 2 - INT: Erm, and have any patients answered yes to a question on the er designer screen tool but then haven’t been referred onto the new service? RES: Er yes there are, there are a few people who have refused referral. INT: Yeah. RES: Erm, again if it’s something like bleeding … INT: Mm. RES: I will tell them that they’re being referred whether they want to or not erm but if it’s somet…		Reference 2 - RES: Erm, I think going through the questionnaires with them, a lot of people are saying oh yes now you mention that specifically it is an issue whereas if you just talk to them about their bowels … INT: Mm. RES: … they’re not really saying that they’ve got any problems erm, and again we’ve had the issues that a lot of people are saying that, when you’ve gone through the questionnai…					Reference 2 - INT: Erm, and have any patients answered yes to a question on the er designer screen tool but then haven’t been referred onto the new service? RES: Er yes there are, there are a few people who have refused referral. INT: Yeah. RES: Erm, again if it’s something like bleeding … INT: Mm. RES: I will tell them that they’re being referred whether they want to or not erm but if it’s somet…				Reference 2 - do you think the tool helps identify patients who are affected with these late effects? RES: Yes I think it probably does yes. INT: Yeah. RES: Erm, cos you’re having, you’re just sort of talking generally. INT: Mm. RES: Erm, I potentially won’t go into as much detail as in that screening tool.	Reference 2 - INT: Erm, is there any additional help or support that you think would be necessary? RES: Erm, as in now we’ve got the erm research nurse in, that’s made life a lot easier. INT: Yeah. Did you have any difficulties getting a research nurse? RES: Erm, our Research Department’s quite stretched at the moment … INT: Mm. RES: … erm so our urology specific research nurse erm who was a sole…		Reference 2 - INT: Erm, is there any additional help or support that you think would be necessary? RES: Erm, as in now we’ve got the erm research nurse in, that’s made life a lot easier. INT: Yeah. Did you have any difficulties getting a research nurse? RES: Erm, our Research Department’s quite stretched at the moment … INT: Mm. RES: … erm so our urology specific research nurse erm who was a sole…	Reference 2 - INT: Mm. And have your views changed over the last six months or so? RES: Erm, yeah I mean I think yeah, I think having yeah the dedicated team with that expertise is really helpful … INT: Mm. RES: … it’s good to have some people to refer to.	Reference 2 - INT: Erm, is there any additional help or support that you think would be necessary? RES: Erm, as in now we’ve got the erm research nurse in, that’s made life a lot easier. INT: Yeah. Did you have any difficulties getting a research nurse? RES: Erm, our Research Department’s quite stretched at the moment … INT: Mm. RES: … erm so our urology specific research nurse erm who was a sole…	Reference 2 - INT: Okay. Erm, and do you think this new screening service, how do you think it compares to any erm service that was previously available? RES: Erm, I mean we got for management of symptoms, we did get pretty good service from the colorectal teams … INT: Yeah. RES: … er that we referred to before but I think the gastro team are putting more emphasis into looking for other possible …			Reference 2 - INT: Okay. Erm, and do you think this new screening service, how do you think it compares to any erm service that was previously available? RES: Erm, I mean we got for management of symptoms, we did get pretty good service from the colorectal teams … INT: Yeah. RES: … er that we referred to before but I think the gastro team are putting more emphasis into looking for other possible …			Reference 2 - INT: Mm. So do you think the study’s changed your idea of the numbers of patients who are affected? RES: Yeah … INT: Yeah? RES: … I think probably there are slightly more affected than I would have anticipated. INT: Mm. RES: Erm and I think things like major problems like bleeding erm or diarrhoea I think the numbers are as I would have expected.
		Reference 3 - have any of the patients provided feedback on the tool either positive or negative? RES: Erm, not really I’ve just had one gentleman erm said that he didn’t want to do it because he had problems reading so … INT: Okay, fair enough (laughs).	Reference 3 - some of them are (names place) patients who we’re seeing in (names place) erm because it would be a (names place) based referral... INT: Yeah. RES: ... they don’t want travel. INT: Mm. Yeah it’s difficult isn’t it [unclear – 06:36]. RES: Mm, yeah, yeah, yeah.		Reference 3 - INT: Mm. Okay and erm do you screen using the designer screening tool in the you know the bundle, the questionnaire bundle that we use? RES: Yes, yeah, yeah. INT: And how have you found using the screening tool? RES: Erm it’s not, it’s fine.					Reference 3 - INT: And erm, can you tell me a bit how the referral process works for the EAGLE study? RES: Er, it works very smoothly erm I usually e-mail (names person) with the basic sort of outline to say there’s gonna be a referral coming through and then I’ll do a formal referral letter and we copy the [PLACE] notes through to them erm with all the radiotherapy details ... INT: Mm. RES: ... …							Reference 3 - INT: And has the introduction of the EAGLE study had an impact on the workload of other staff that weren’t specifically allocated to the study? RES: Er it’s impacted on the er research nurse certainly … INT: Yeah. RES: … they’re spending more time in the clinic, they screen the notes erm … INT: Mm. RES: … and they talk to everybody who’s coming through so I think yeah that is causin…		Reference 3 - INT: And has the introduction of the EAGLE study had an impact on the workload of other staff that weren’t specifically allocated to the study? RES: Er it’s impacted on the er research nurse certainly … INT: Yeah. RES: … they’re spending more time in the clinic, they screen the notes erm … INT: Mm. RES: … and they talk to everybody who’s coming through so I think yeah that is causin…							Reference 3 - RES: But there are probably a lot more men sort of managing bowel problems without actually telling anybody about it. INT: Yeah. Erm, and do you think any of your colleagues have erm, sort of there’s been a greater awareness among your colleagues or has there been any change in, so may be having cancers … RES: Erm, yeah we sort of discussed the, you know the trial protocol and it’s …
		Reference 4 - INT: Erm, and have any patients answered yes to a question on the er designer screen tool but then haven’t been referred onto the new service? RES: Er yes there are, there are a few people who have refused referral. INT: Yeah. RES: Erm, again if it’s something like bleeding … INT: Mm. RES: I will tell them that they’re being referred whether they want to or not erm but if it’s somet…			Reference 4 - RES: Sorry what was the question? INT: Erm so it was about the designer screen tool and how you found it? RES: Oh yeah, erm, yeah no it doesn’t seem to be a major problem to use. Quite a lot people erm because it’s sort of talks about a little bit of bother sometimes and often, sometimes people are not quite sure what to put. INT: Mm. RES: Erm, so some weeks it’s bad and some weeks …					Reference 4 - INT: And has there been any other issues or anything that’s worked well sort of over the last six months? RES: Erm, yeah I mean I think the referral process has work very smoothly. INT: Mm. RES: Erm, so yeah I think it’s working pretty well, we haven’t had any major issues I don’t think.																Reference 4 - INT: Okay. Erm, and do you think this new screening service, how do you think it compares to any erm service that was previously available? RES: Erm, I mean we got for management of symptoms, we did get pretty good service from the colorectal teams … INT: Yeah. RES: … er that we referred to before but I think the gastro team are putting more emphasis into looking for other possible …
		Reference 5 - some of them are (names place) patients who we’re seeing in (names place) erm because it would be a (names place) based referral... INT: Yeah. RES: ... they don’t want travel. INT: Mm. Yeah it’s difficult isn’t it [unclear – 06:36]. RES: Mm, yeah, yeah, yeah.			Reference 5 - do you think the tool helps identify patients who are affected with these late effects? RES: Yes I think it probably does yes. INT: Yeah. RES: Erm, cos you’re having, you’re just sort of talking generally. INT: Mm. RES: Erm, I potentially won’t go into as much detail as in that screening tool.
					Reference 6 - have any of the patients provided feedback on the tool either positive or negative? RES: Erm, not really I’ve just had one gentleman erm said that he didn’t want to do it because he had problems reading so … INT: Okay, fair enough (laughs).
	711_0086 6m	Reference 1 - INT: Mm, do you think it helps patients to discuss it, has it been your experience with the patients? Are they embarrassed or … RES: Erm … I don’t think they, some seem embarrassed, they seem to be more embarrassed about the details so they are very embarrassed if they have had incontinence, faecal incontinence, erm … but once they’ve mentioned it you know, if they’re quite shocked …	Reference 1 - INT: Mm, do you think the tool is missing any patients? RES: Now I think the main risk of the tool is that some patients will still not to want to bother the doctors, erm they will say oh no I’ve had, that’s not, that’s not what the doctors want to hear, and I still am not sure there’s any way round that though.		Reference 1 - INT: Mm, yeah … and do you use the designer or Alert B tool? RES: We are implementing at the moment, so that has been a change since Christmas and it’s only just happened so I haven’t led the implementation, one of our nurse specialist has that, so I don’t know, but I gather they’re doing it.					Reference 1 - have any of the patients answered yes to the question on designer but then haven’t been referred on? RES: Not… that I have come across. The way we’re doing it at the moment is that (name) tends to see the patients and he is erm separate to the clinical assessment so he will find a patient, talk to them, come back to us and then he emails me afterwards to say a patient has gone in, c…				Reference 1 - INT: And do you think your opinion has changed over time, over the course of the study? RES: Erm… a little bit, I think I would have originally have said 10 per cent. I know that (name) and (name) have been saying 40 per cent, and I’d have thought he was too high, and it looks like our figures are just under 20 per cent, so it’s been quite clear there are some patients who come to c…	Reference 1 - INT: Erm if you would mind to explain a bit about what’s been going on over the last six months, over the … it’s quite a lot of time I know? RES: Well okay, erm … so … do you want to know about local things? INT: Yes. If I can, so how have things been going in terms of screening erm referrals. RES: Okay. INT: Erm, that sort of thing. RES: So… erm… screening has been going well, we’v…	Reference 1 - So I think it’s quite hard to evaluate within Eagle because you’ve got you know maybe an hour with each patient to consent them and go through all the baseline stuff, whereas in routine care which is what we’re moving to now, you’ve got a slightly less supervised use of Alert B, so I think the way we’ll be using Alert B is that patients will be given it before they come to clinic, e…	Reference 1 - RES: We recruited it, we recruited in approximately the time frame we particularly would do, erm we could have recruited more patients if we’d had more research nurse staff and time, so I guess the one annoyance is the fact that this is a portfolio study and we should have therefore been, erm we should have got some (unclear 0.04.18) research nurse and we haven’t had any, so that wo…	Reference 1 - INT: Erm if you would mind to explain a bit about what’s been going on over the last six months, over the … it’s quite a lot of time I know? RES: Well okay, erm … so … do you want to know about local things? INT: Yes. If I can, so how have things been going in terms of screening erm referrals. RES: Okay. INT: Erm, that sort of thing. RES: So… erm… screening has been going well, we’v…	Reference 1 - INT: Erm if you would mind to explain a bit about what’s been going on over the last six months, over the … it’s quite a lot of time I know? RES: Well okay, erm … so … do you want to know about local things? INT: Yes. If I can, so how have things been going in terms of screening erm referrals. RES: Okay. INT: Erm, that sort of thing. RES: So… erm… screening has been going well, we’v…	Reference 1 - INT: Mm, erm and what proportion of patients do you think suffer with late bowel effects of radiotherapy? RES: Well I would, I would say that the large trials I’m involved with tend to suggest it’s in the order of 10 to 15 per cent. Erm of patients having prostate only radiated, we treat quite a lot of patients with more advanced disease who may be higher than that 25 per cent so I …	Reference 1 - INT: Mm. Erm and over the last six months have you had any training or any sort of, anything to help you in your role for screening? RES: The screening? INT: Or anything to do with the study so anything that’s helped with … RES: Erm, well yes, because, well because I’m leading the study I have had the opportunity to present the study at a variety of situations. The two that have bee…		Reference 1 - INT: Mm. Do you think there’s more of an awareness among your colleagues about asking? Yeah? RES: Yeah, definitely, certainly there is amongst clinical nurse specialists, erm amongst the consultants, yes, erm three of us work together so those other two patients are being identified so they should know a lot, the other three work together on a different day and they are, will be mor…			Reference 1 - INT: And do you think your opinion has changed over time, over the course of the study? RES: Erm… a little bit, I think I would have originally have said 10 per cent. I know that (name) and (name) have been saying 40 per cent, and I’d have thought he was too high, and it looks like our figures are just under 20 per cent, so it’s been quite clear there are some patients who come to c…
		Reference 2 - I think it has confirmed how many patients have real life changing problems that are very poorly addressed. So I’ve seen a patient today who has, was radiated over 10 years ago and has had bowel changes for a long time, has seen two different gastroenterologists, has had a colonoscopy and a capsule endoscopy, both investigating rectal bleeding and somehow the fact that he has his bo…			Reference 2 - INT: Yeah. Erm and have any patients provided any feedback on the tool, so either positive or negative? RES: Erm… no.					Reference 2 - thinking about the referral process for the EAGLE study. RES: Yes. INT: Can you just explain a bit about how that works. RES: Yes, so … INT: If the patient’s identified… RES: Yeah, so (name) finds a patient, he consents them, erm he drops me an email, he copies in (name) and (name), I then do the formal referral down to (name) and (name), and I pick up my laminated COF and I fill in…					Reference 2 - Erm… we’ve had an trial management group meetings identified that we would try to concentrate on patients for the shadow group, and he’s been very proactive about that and he’s switched over to do many shadow group patients so he’s just, I saw him yesterday and he told me that numbers have dropped but they have already got two patients in the shadow group so that that’s positive and…	Reference 2 - RES: I think it’s clear, I think that maybe, that maybe an issue with moving from erm asking patients before we have a study, just to be used in routine practice is whether patients will be dismissive with it, but they’re thinking we’re doing it erm, just to tick a box, erm where we are really wanting to find out what’s going on to make them better. So that maybe an important thing …	Reference 2 - INT: And erm, how’s it being going as part of the Eagle study using the screening and systemically screening patients? RES: So… it’s been fine, we’ve needed a research nurse to do it, but that’s because of the consent process going into the trial is done in a professional way takes quite a long time.	Reference 2 - Erm… we’ve had an trial management group meetings identified that we would try to concentrate on patients for the shadow group, and he’s been very proactive about that and he’s switched over to do many shadow group patients so he’s just, I saw him yesterday and he told me that numbers have dropped but they have already got two patients in the shadow group so that that’s positive and…	Reference 2 - Erm… we’ve had an trial management group meetings identified that we would try to concentrate on patients for the shadow group, and he’s been very proactive about that and he’s switched over to do many shadow group patients so he’s just, I saw him yesterday and he told me that numbers have dropped but they have already got two patients in the shadow group so that that’s positive and…	Reference 2 - the previous thing we’ve tried to do here is we tried to have an electronic questionnaire which, particularly when we moved to taking over (name) patients and surgeons and a lot of it was done by CNSs, we tried to have a tick box that they filled in whether they had bowel, urinary or sexual toxicity and I think this was, I didn’t find more patients, erm I guess, the advantage of thi…						Reference 2 - INT: Mm. Do you think there’s more of an awareness among your colleagues about asking? Yeah? RES: Yeah, definitely, certainly there is amongst clinical nurse specialists, erm amongst the consultants, yes, erm three of us work together so those other two patients are being identified so they should know a lot, the other three work together on a different day and they are, will be mor…
		Reference 3 - RES: Well the doctors are trying not to be paternalistic and trying to give the patients the option and patients are still very, they still haven’t quite maybe moved as far as the doctors have done. INT: Yeah. RES: You know, if I was a patient and I was going to the gastroenterologist and I had a bit of a rectal bleeding and had horrendous heartburn, I’d probably tell him about both…			Reference 3 - INT: No, okay. And can you think of any changes that you would like to make to the screening process overall? RES: For Eagle or the Alert B? INT: Well both, so start with Eagle. RES: Erm well I think we’ve talked about it already, so I think the ideal thing is that Alert B is used routinely and we only talk to patients who’ve got problems and I think erm at some point you have to er…										Reference 3 - RES: Erm, and we’ve also tried to implement using alert B in clinical practice and only approaching patients who’ve got a direct hit on alert B, rather than screening all patients coming through so that we’re a bit more efficient and more appropriate bearing in mind how the study is going and that has been taken on board very quickly by the clinical nurse specialists who seem to be …	Reference 3 - RES: Erm, so I think if we were to, when Eagle stops and we adopt it more widely we would probably need to have some more paper referral system, a tick box. INT: Yeah. RES: I bit like you would do for a scan, you would, when you’re there, you just tick the, you just fill out the forms and just send it down and that’s a good way of doing it.	Reference 3 - INT: Yeah. Erm … do you think the introduction of the Eagle study has had an impact on the work load of other people who may not have been initially thought about? RES: Erm … I don’t think so, as far as I can tell, erm so, I think (name) and our research nurse have spent longer with each patient than we had expected but I think that’s a research issue and that won’t be an issue erm …	Reference 3 - RES: Erm, and we’ve also tried to implement using alert B in clinical practice and only approaching patients who’ve got a direct hit on alert B, rather than screening all patients coming through so that we’re a bit more efficient and more appropriate bearing in mind how the study is going and that has been taken on board very quickly by the clinical nurse specialists who seem to be …	Reference 3 - INT: Around the paperwork and things like that, has there been any difficulties or any problems that have been encountered? RES: Not that have come to me. INT: No. RES: So no I think everything has gone through okay, erm in this site we do a lot of delegation to professional trial managers, erm so I haven’t had any issues.							Reference 3 - I think it would be good for all Oncologists, clinical nurse specialists managing all pelvis disease to be reinforced what the erm breadth of the symptoms are, and the complexity of trying to know what’s going on but also the fact that some of the symptoms are completely correctable, so that’s what is the priority for us.
															Reference 4 - INT: Around the paperwork and things like that, has there been any difficulties or any problems that have been encountered? RES: Not that have come to me. INT: No. RES: So no I think everything has gone through okay, erm in this site we do a lot of delegation to professional trial managers, erm so I haven’t had any issues. INT: No. Erm do you think there would be any changes that wo…	Reference 4 - a meeting at (name), the (name) meeting, particularly the (name) was very much focussed on radiation and disease and … all aspects of it, so I think I have had… it reinforced the complexity of managing these patients, and the importance to drive forward a national implementation plan which I think is what is lacking at the moment, a lack of a clear approach to how we will move it fo…		Reference 4 - INT: Around the paperwork and things like that, has there been any difficulties or any problems that have been encountered? RES: Not that have come to me. INT: No. RES: So no I think everything has gone through okay, erm in this site we do a lot of delegation to professional trial managers, erm so I haven’t had any issues.	Reference 4 - have any of the patients answered yes to the question on designer but then haven’t been referred on? RES: Not… that I have come across. The way we’re doing it at the moment is that (name) tends to see the patients and he is erm separate to the clinical assessment so he will find a patient, talk to them, come back to us and then he emails me afterwards to say a patient has gone in, c…
															Reference 5 - INT: Mm, yeah … and do you use the designer or Alert B tool? RES: We are implementing at the moment, so that has been a change since Christmas and it’s only just happened so I haven’t led the implementation, one of our nurse specialist has that, so I don’t know, but I gather they’re doing it.	Reference 5 - there may also be a need to train the colorectal surgeons and the erm gastroenterologists about how to investigate them, and then there will be a need to train other health care professionals who come across the patients, so these could be general practitioners, district nurses, erm and other people that these patients may interact with because of their various symptoms but primary …		Reference 5 - have any of the patients answered yes to the question on designer but then haven’t been referred on? RES: Not… that I have come across. The way we’re doing it at the moment is that (name) tends to see the patients and he is erm separate to the clinical assessment so he will find a patient, talk to them, come back to us and then he emails me afterwards to say a patient has gone in, c…
															Reference 6 - So I think it’s quite hard to evaluate within Eagle because you’ve got you know maybe an hour with each patient to consent them and go through all the baseline stuff, whereas in routine care which is what we’re moving to now, you’ve got a slightly less supervised use of Alert B, so I think the way we’ll be using Alert B is that patients will be given it before they come to clinic, e…
															Reference 7 - can you think of any changes that you would like to make to the screening process overall? RES: For Eagle or the Alert B? INT: Well both, so start with Eagle. RES: Erm well I think we’ve talked about it already, so I think the ideal thing is that Alert B is used routinely and we only talk to patients who’ve got problems and I think erm at some point you have to erm give some respons…
															Reference 8 - thinking about the referral process for the EAGLE study. RES: Yes. INT: Can you just explain a bit about how that works. RES: Yes, so … INT: If the patient’s identified… RES: Yeah, so (name) finds a patient, he consents them, erm he drops me an email, he copies in (name) and (name), I then do the formal referral down to (name) and (name), and I pick up my laminated COF and I fill in…
															Reference 9 - INT: Yeah. And can you think of anything else you sort of want to discuss from your experiences so far on the study? RES: Erm … no I think, I mean the only other thing is just to reflect on the other two sites (name) and (name), that they clearly have also had successes and problems, that a lot of this is always dependent on one or two people, key people, so that for us if (name) re…
	711_0091 6m	Reference 1 - INT: Mmm, erm is there any additional help or support you think would help? RES: Erm, are you talking in manpower or …? INT: Anything really, if there's any, I mean obviously additional manpower might help but if there's anything else sort of erm, I don't know … RES: Do you mean from the study centre or from anywhere? INT: Yeah, any sort of, anything you thought it would be good if …	Reference 1 - RES: There have some patients interestingly who have told me about mild symptoms but have not been bothered enough or keen enough to be involved in the trial or wanting to be referred on.		Reference 1 - RES: Because I'm seeing the, I'm seeing them, no, I'm seeing the designer questionnaires that they have filled in and I am then seeing that they are ticking positive boxes if you like more often than I would have predicted.					Reference 1 - INT: Have any of the patients answered yes to a question on the designer screening tool but then haven't been referred to the new err gastro service? RES: Err, not that I'm aware of, no.			Reference 1 - the patients who were initially referred in the first sort of recruitment phase, were they just waiting for the clinic to open or were they seen by someone else do you know in the meantime? RES: Well the referrals were done and I think they were put into the back of the queue for general digestive disease clinic, and the problem is our budget in the gastroenterology department at th…	Reference 1 - INT: Erm, what proportion of patients do you think experience late gastrointestinal side effects following pelvic radiotherapy? RES: Erm, well my personal assessment historically having seen the patients and giving them the brief cursory questions that we do in that set up is probably only about 10 or 15% but my understanding is that it is probably near 30% in the patients that we a…	Reference 1 - INT: Yeah, how have you found the study processes? RES: Err, which particular process are you referring to? INT: The whole, the whole sort of screening process. RES: Well as I say, we found it different because it's changed over the months that we've been doing it and I think we seem to have got a better setup now where the research radiographer actually just seemed to approach the …	Reference 1 - And if they are "well" at that point with no particularly concerning symptoms I'd discharge him to the GP. Now I'd give them and GP instructions about what to look for in the future erm from the perspective of knock on side effect as well as possible cancer reoccurrence. But that’s very much patient and GP driving and I am sure there are lots of patients be there for, having symptom…	Reference 1 - INT: Mmm. Has there been any problems logistically like finding space maybe to talk to the patients or anything like that? RES: Err, I think it's always a bit of a struggle for the research radiographer erm because I do most of my clinics on a Thursday and it's quite a busy day for clinic activity, and ideally hopefully I usually have a registrar to help me with the clinic and just …		Reference 1 - INT: Yeah, okay, so if you wouldn't mind sort of explaining a bit about your role within the EAGLE study to date? RES: So I'm the principal investigator for the study at the [university hospital deleted] site, I am an oncologist and therefore treating lots of patients with prostate cancer with radiotherapy, and monitoring then when I see them for follow up. So I have been, it’s been…	Reference 1 - INT: Erm, what proportion of patients do you think experience late gastrointestinal side effects following pelvic radiotherapy? RES: Erm, well my personal assessment historically having seen the patients and giving them the brief cursory questions that we do in that set up is probably only about 10 or 15%	Reference 1 - INT: Yeah. Erm, and over the last 6 or so months, have you received any training that you think's helped in your role for the EAGLE study? RES: Not really no, I mean only the slight initiation and the chat I've had with you guys, and reading the protocol. I haven't had any gastroenterology training myself. It's more a question of knowing who to approach and when to refer them on. IN…	Reference 1 - Would you like me to send you a copy of the algorithm, I don't know if you've got, because that lists all the different tests for each symptoms that the patient has. RES: Yes, that'd be good. INT: Yeah, okay.	Reference 1 - INT: Erm, do you think the study has changed your idea of the number of patients affected? RES: It probably has yes, yes.			Reference 1 - INT: Erm, what proportion of patients do you think experience late gastrointestinal side effects following pelvic radiotherapy? RES: Erm, well my personal assessment historically having seen the patients and giving them the brief cursory questions that we do in that set up is probably only about 10 or 15% but my understanding is that it is probably near 30% in the patients that we a…
		Reference 2 - RES: There have some patients interestingly who have told me about mild symptoms but have not been bothered enough or keen enough to be involved in the trial or wanting to be referred on.	Reference 2 - you know many people have symptoms after a treatment but symptoms aren't bothering the patient, then you could question or argue whether or not they feed further investigation. Clearly if they [unclear: 0:09:26.4] of an underlying more serious condition then we would probably persuade or insist that they need investigations. But if they are just sort of slightly irritating symptoms …		Reference 2 - INT: Mmm, how have you found using the designer screening tool? So I know something that the research radiographer completes it with the patient don't they and then I think you see it, is that right? RES: That's right, yes. INT: Yes. RES: I haven't been using it, they've been doing it for me but it seems to be pretty straight forward. They have certainly never said that to me that i…					Reference 2 - RES: There have some patients interestingly who have told me about mild symptoms but have not been bothered enough or keen enough to be involved in the trial or wanting to be referred on.				Reference 2 - RES: Because I'm seeing the, I'm seeing them, no, I'm seeing the designer questionnaires that they have filled in and I am then seeing that they are ticking positive boxes if you like more often than I would have predicted.	Reference 2 - RES: Erm, it's going to get more challenging because we are in the middle of some building work in [place deleted] there's a massive redevelopment of the hospital site and we lose about three clinic rooms and then there's going to be building work within our cancer centre outpatients to recreate space but there's undoubtedly going to be some logistical issues for a while.		Reference 2 - the patients who were initially referred in the first sort of recruitment phase, were they just waiting for the clinic to open or were they seen by someone else do you know in the meantime? RES: Well the referrals were done and I think they were put into the back of the queue for general digestive disease clinic, and the problem is our budget in the gastroenterology department at th…		Reference 2 - INT: Yeah, that does yes, I just wondered if there was any secretaries or other …? RES: Oh I see, that's a good point, yeah there are probably extra letters, yes. There are going to be additional, albeit brief as I said earlier on, additional letters. So I suppose one way of getting around that, I hadn't really worked through and it is partly because I didn't think the numbers were …	Reference 2 - how do you think this new screening service compares with any late effect service that was previously provided? RES: Well we didn't really have one. Definitely didn't have a late effect service and we were picking and choosing our patients according to the severity of symptoms which generally would be patient driven. You know we would like to think that we are all asking appropriate…	Reference 2 - RES: Something else I feel is interesting and useful from that perspective, as soon as you guys start to get erm information which is erm producing poster publications or presentations or err, you know data that's guiding us as to how the trial is working and running, those sorts of summaries and presentations are always useful to hear because that’s someone knowledgeably talking ab…	Reference 2 - INT: And I'll send round the algorithm as well for you just so you can have a look. It's a reasonably big document but it lists, so for each symptoms the patient might have, so for urgency, there'll be a number of investigations that are recommended erm and then obviously depending on the results and the treatments offered as appropriate.	Reference 2 - And if they are "well" at that point with no particularly concerning symptoms I'd discharge him to the GP. Now I'd give them and GP instructions about what to look for in the future erm from the perspective of knock on side effect as well as possible cancer reoccurrence. But that’s very much patient and GP driving and I am sure there are lots of patients be there for, having symptom…			Reference 2 - INT: Erm, do you think the study has changed your idea of the number of patients affected? RES: It probably has yes, yes.
		Reference 3 - INT: Yes, but the patients you mentioned who erm declined referral, did they provide any reason for doing so? RES: Err, I think, so busy enough, don't want any more outpatients reviews, don't want any more tests and they are not bothering me very much these symptoms.			Reference 3 - INT: And can you explain a bit about the referral process that's in place for patients on the EAGLE study? RES: Once someone has gone into the designer bit and if they scored positively, the notes are given back to me by the research radiographer and I just do a very brief two-line letter to [name deleted], our CNS you know, saying any chance could this patient be seen in your clini…					Reference 3 - INT: Yes, but the patients you mentioned who erm declined referral, did they provide any reason for doing so? RES: Err, I think, so busy enough, don't want any more outpatients reviews, don't want any more tests and they are not bothering me very much these symptoms.				Reference 3 - And if they are "well" at that point with no particularly concerning symptoms I'd discharge him to the GP. Now I'd give them and GP instructions about what to look for in the future erm from the perspective of knock on side effect as well as possible cancer reoccurrence. But that’s very much patient and GP driving and I am sure there are lots of patients be there for, having symptom…	Reference 3 - INT: Mmm, erm is there any additional help or support you think would help? RES: Erm, are you talking in manpower or …? INT: Anything really, if there's any, I mean obviously additional manpower might help but if there's anything else sort of erm, I don't know … RES: Do you mean from the study centre or from anywhere? INT: Yeah, any sort of, anything you thought it would be good if …		Reference 3 - how do you think this new screening service compares with any late effect service that was previously provided? RES: Well we didn't really have one. Definitely didn't have a late effect service and we were picking and choosing our patients according to the severity of symptoms which generally would be patient driven. You know we would like to think that we are all asking appropriate…									Reference 3 - RES: Because I'm seeing the, I'm seeing them, no, I'm seeing the designer questionnaires that they have filled in and I am then seeing that they are ticking positive boxes if you like more often than I would have predicted.
		Reference 4 - the patients who were initially referred in the first sort of recruitment phase, were they just waiting for the clinic to open or were they seen by someone else do you know in the meantime? RES: Well the referrals were done and I think they were put into the back of the queue for general digestive disease clinic, and the problem is our budget in the gastroenterology department at th…								Reference 4 - INT: And can you explain a bit about the referral process that's in place for patients on the EAGLE study? RES: Once someone has gone into the designer bit and if they scored positively, the notes are given back to me by the research radiographer and I just do a very brief two-line letter to [name deleted], our CNS you know, saying any chance could this patient be seen in your clini…				Reference 4 - INT: Has your view of the service changed over the last 6 or so months? RES: Err yes, for the reasons we've said above, in other words we can now have a service that we didn't before.	Reference 4 - INT: Mmm, definitely. And overall can you think of any changes you would like to make to the screening process, so patients who come through the EAGLE study and do the questionnaires and all that sort of business? RES: Erm, I don't think so, not since it's been running recently in the way it has. I think most of the time, I mean there has been some clinics where the research radiogr…		Reference 4 - INT: Definitely, yes. Erm, and has the introduction of the EAGLE study had an impact on the work load of other staff members who weren't specifically allocated to the EAGLE study? RES: Err, well I don't think so, because, well you need to ask that of gastro but in gastro I think [name deleted] and [name deleted] have allocated … it depends what you mean by allocated to the research …									Reference 4 - INT: Has your view of the service changed over the last 6 or so months? RES: Err yes, for the reasons we've said above, in other words we can now have a service that we didn't before.
										Reference 5 - any difficulties with the referral process do you know? RES: Erm, well not, there were as you know but not more recently. I think since, since [name deleted] has been up and running, I don't think there's been any issues. Correct me if I am wrong but I am, that's fairly recent.					Reference 5 - the patients who were initially referred in the first sort of recruitment phase, were they just waiting for the clinic to open or were they seen by someone else do you know in the meantime? RES: Well the referrals were done and I think they were put into the back of the queue for general digestive disease clinic, and the problem is our budget in the gastroenterology department at th…		Reference 5 - INT: Yeah, that does yes, I just wondered if there was any secretaries or other …? RES: Oh I see, that's a good point, yeah there are probably extra letters, yes. There are going to be additional, albeit brief as I said earlier on, additional letters. So I suppose one way of getting around that, I hadn't really worked through and it is partly because I didn't think the numbers were …
										Reference 6 - the patients who were initially referred in the first sort of recruitment phase, were they just waiting for the clinic to open or were they seen by someone else do you know in the meantime? RES: Well the referrals were done and I think they were put into the back of the queue for general digestive disease clinic, and the problem is our budget in the gastroenterology department at th…					Reference 6 - INT: That's good. It's only when you start a study is you really realise the sort of impact erm you know and what it takes to run it, and you can predict but I think it's only when they start you can sort of discuss these things. Obviously if there's anything that's erm, the staff members heavily involved that wasn't maybe initially thought that might have a knock on effect on their…
										Reference 7 - the gap when recruitment was closed temporarily, if you saw someone with late effects would you just refer them to the general clinic? RES: Yes, I would do, yes.
	711_0093 6m	Reference 1 - INT: Yeah. And with them couple of patients who have answered yes to the designer questionnaire erm, but haven’t then been referred on to the new gastro service, do you, do you know of any reasons why that might be the case? RES: No, I don’t, I don’t, I think you know sometimes patients just don’t want anymore you know they’ve just sort of said, oh no I can’t be bothered that’s you …	Reference 1 - INT: Yeah. And with them couple of patients who have answered yes to the designer questionnaire erm, but haven’t then been referred on to the new gastro service, do you, do you know of any reasons why that might be the case? RES: No, I don’t, I don’t, I think you know sometimes patients just don’t want anymore you know they’ve just sort of said, oh no I can’t be bothered that’s you …		Reference 1 - do you know if there’s been any sort of erm, problems with the sort of study processes of the questionnaires or anything like that? RES: I don’t think so, I think you know the designer tools have worked quite well. I think if you’re looking at the control patients’ erm, they seem to be more time-consuming than we anticipated really.					Reference 1 - INT: Yeah. And with them couple of patients who have answered yes to the designer questionnaire erm, but haven’t then been referred on to the new gastro service, do you, do you know of any reasons why that might be the case? RES: No, I don’t, I don’t, I think you know sometimes patients just don’t want anymore you know they’ve just sort of said, oh no I can’t be bothered that’s you …			Reference 1 - INT: Yeah, well erm, ((names research nurse)) has got additional funding from MacMillan to see non-prostate cancer patients … RES: Yeah, so. INT: … so obviously if there’s any sort of anal cancer people that you see and they’ve got late effects then obviously they can see ((names research nurse)) as well erm, and it’s you know it’s, it’s good that there’s a specialist pathway for th…	Reference 1 - but do you think the proportion of patients suffering from late effects has changed sort of during the course of the study? RES: I’m, I’m not sure to be honest … INT: No. RES: … with you. Erm, I think we were surprisingly I think we expected to have got more patients coming forward. INT: Mm. RES: Erm, and I’m quite surprised at that as well, I thought that erm, you know there would …	Reference 1 - INT: That’s great ((laughs)). Thanks. Erm, so if you wouldn’t mind just sort of explaining a bit about what your, your role within the EAGLE study has been. RES: Erm, it’s been quite limited actually er, a research job, but I was hoping to be able to help to recruit the patients … INT: Yeah. RES: … erm, but unfortunately due to workload erm, and other commitments I haven’t been able…	Reference 1 - RES: So I think there can be you know a fear there, I know it’s a different area, but erm, you know I’ve come across, I have come across that. INT: Yeah. It’s quite interesting isn’t it really but you know if you suffer from symptoms you know sort of you would just imagine, you’d assume that they would just assume that they’d want to be. RES: Yeah, especially because you know the da…	Reference 1 - so if you wouldn’t mind just sort of explaining a bit about what your, your role within the EAGLE study has been. RES: Erm, it’s been quite limited actually er, a research job, but I was hoping to be able to help to recruit the patients … INT: Yeah. RES: … erm, but unfortunately due to workload erm, and other commitments I haven’t been able to, to sort of take part at all. INT: Yeah…	Reference 1 - INT: Has the introduction of the EAGLE study had an impact on the workload of other staff that weren’t erm, allocated at the beginning of the study? RES: Erm, I know ((names person)) and ((names person)) are helping to look out for patients as well, but I mean that’s really a phone call of ringing up to see patients that they think you know are suitable for the study. INT: Mm. RES: …	Reference 1 - so if you wouldn’t mind just sort of explaining a bit about what your, your role within the EAGLE study has been. RES: Erm, it’s been quite limited actually er, a research job, but I was hoping to be able to help to recruit the patients … INT: Yeah. RES: … erm, but unfortunately due to workload erm, and other commitments I haven’t been able to, to sort of take part at all. INT: Yeah…	Reference 1 - RES: So I do feel with the (head and neck) and with patients sometimes you know we follow them up here, but when things start to go wrong or you know they get tired they don’t actually want to come back here to be seen again. INT: Mm. RES: You know they prefer, they still carried on being seen by the Surgeons anyway so there are no problems from a care point of view, but that extra …	Reference 1 - And erm, have you ever asked, in say they six or so months have you received any sort of training that’s helped to, in your role sort of I know you haven’t been screening patients, but sort of I know you’ve sort of been a backup haven’t you? RES: Mm. Yeah, so nothing really that would, you know nothing sort of directly attached to this at all. INT: No. Do you think any training erm,…					Reference 1 - INT: Mm. And do you think your, your sort of opinion of the, the new service has changed over the last six months? RES: ((unclear 0:10:42.2)) erm … INT: The whole sort of referral and all that stuff. RES: Oh yeah, I think so. I think so, as I said yeah, I thought there would be more of an uptake … INT: Yeah. RES: … and more of a call for it. INT: Mm. RES: But erm, yeah I think so, s…
		Reference 2 - Is that a sort of, a common theme in other trials that maybe you identified an issue and patients aren’t … RES: Erm. INT: … wanting to be referred on, or? RES: Sometime because I, I tend to concentrate at the moment on heading (head and neck) studies and some of the patients are erm, when they get into problems with swallowing sort of long term side effects they’re sort of in a simi…	Reference 2 - Is that a sort of, a common theme in other trials that maybe you identified an issue and patients aren’t … RES: Erm. INT: … wanting to be referred on, or? RES: Sometime because I, I tend to concentrate at the moment on heading (head and neck) studies and some of the patients are erm, when they get into problems with swallowing sort of long term side effects they’re sort of in a simi…												Reference 2 - admin support is still difficult, so you know we’re having to cover that side of things as well.		Reference 2 - do you know if there’s been any sort of erm, problems with the sort of study processes of the questionnaires or anything like that? RES: I don’t think so, I think you know the designer tools have worked quite well. I think if you’re looking at the control patients’ erm, they seem to be more time-consuming than we anticipated really.	Reference 2 - RES: Erm, no it’s, it’s erm, I haven’t sort of cos as I say my involvement has been limited it’s been more sort of more listening to what the others have been talking … INT: Yeah. RES: … about really. INT: Yeah, I understand. RES: Okay. I did sit in on one of the meetings with erm, on one of the tele conferences as well … INT: Mm. RES: … that’s interesting finding out what’s happeni…	Reference 2 - INT: Mm. Could anything be done to try and sort of help erm, you know ease up your workload or you know erm? RES: Well erm, ((laughs)) yeah it actually became more complicated erm, one of our Administrators got a new job in, in January, February and he still hasn’t been replaced. And then of course ((names person)) retired erm, dropped his hours down to two days a week. INT: Yeah. R…	Reference 2 - INT: Yeah. So how do you think this new screening service compares with any sort of thing that was offered to people that were suffering from late effect previously? RES: Well yeah, the design I mean looking at it it’s quite simple to use … INT: Yeah. RES: … and I think you know if somebody can sit down and just tick those boxes and say yes, yes and yes you know no, it just, it high…
		Reference 3 - RES: So I think there can be you know a fear there, I know it’s a different area, but erm, you know I’ve come across, I have come across that. INT: Yeah. It’s quite interesting isn’t it really but you know if you suffer from symptoms you know sort of you would just imagine, you’d assume that they would just assume that they’d want to be. RES: Yeah, especially because you know the da…													Reference 3 - Is the band six back up is that an addition to, cos I think there’s someone called ((names person)) erm … RES: Yeah, ((names person)) a Research Officer working under CTU and she’s going, yeah she’s starting today as well to look for patients. ((unclear 0:02:05.2)) yesterday, so the two of them will be erm, will be helping out. INT: Oh, that’s great, so that’s, I didn’t know there w…		Reference 3 - So are you still erm, sort of erm, an official back up, I know your workload has sort of prevented that in the past, but are you still sort of if need be … RES: I think … INT: … are you still named or? RES: … I think so if everything you know, I mean obviously time alone but unfortunately I’ve got quite a lot of new trials coming through, radiotherapy trials and it’s felt really tha…		Reference 3 - Is the band six back up is that an addition to, cos I think there’s someone called ((names person)) erm … RES: Yeah, ((names person)) a Research Officer working under CTU and she’s going, yeah she’s starting today as well to look for patients. ((unclear 0:02:05.2)) yesterday, so the two of them will be erm, will be helping out. INT: Oh, that’s great, so that’s, I didn’t know there w…	Reference 3 - INT: Mm. Yeah. Do you know if patients, when you sort of talk to patients where they have late effects or erm, they need to be referred on, or maybe another trial and you sort of explain that there might be other tests and things, does that put patients off or are they sort of concerned at what they might, what they might sort of go through next? RES: Erm, I would say ((sighs)) it’s…
															Reference 4 - RES: Er, but er, you know that’s fine I think ((names person)) going to undertake those patients and ((names person)) the ((unclear 0:02:39.1)) will carry on then with the general recruitment … INT: Yeah. RES: … which will be quite useful really cos as I say you know it’ll give you two representations then of what’s going on with the patients. INT: Yeah, that will be great, cos we’r…		Reference 4 - INT: Yeah. Yeah. Erm, erm, with the shadow group there’s the control group you mentioned that it’s quite time-consuming … RES: Mm. INT: … is it sort of, what proportion of patients do you think are part of the shadow group, like how many, is it quite a small pool anyway from ((place name))? RES: I think so … INT: Yeah. RES: … erm, you know I think I don’t think there’s that many pat…		Reference 4 - more time-consuming than we anticipated really. INT: Mm. RES: Er, but er, you know that’s fine I think ((names person)) going to undertake those patients and ((names person)) the ((unclear 0:02:39.1)) will carry on then with the general recruitment … INT: Yeah. RES: … which will be quite useful really cos as I say you know it’ll give you two representations then of what’s going on w…
															Reference 5 - RES: So erm, you know that, it will be quite a good help and you know it means we haven’t got to worry so much, cos the actually screening of the clinics can take some time as well. INT: Mm. RES: And once they’re confident, ((names person)) is working with them today … INT: Yeah. RES: … and obviously then they won’t be left totally alone until we’re confident that they know exactly …		Reference 5 - INT: Has the introduction of the EAGLE study had an impact on the workload of other staff that weren’t erm, allocated at the beginning of the study? RES: Erm, I know ((names person)) and ((names person)) are helping to look out for patients as well, but I mean that’s really a phone call of ringing up to see patients that they think you know are suitable for the study. INT: Mm. RES: …		Reference 5 - RES: So erm, you know that, it will be quite a good help and you know it means we haven’t got to worry so much, cos the actually screening of the clinics can take some time as well. INT: Mm. RES: And once they’re confident, ((names person)) is working with them today … INT: Yeah. RES: … and obviously then they won’t be left totally alone until we’re confident that they know exactly …
															Reference 6 - So are you still erm, sort of erm, an official back up, I know your workload has sort of prevented that in the past, but are you still sort of if need be … RES: I think … INT: … are you still named or? RES: … I think so if everything you know, I mean obviously time alone but unfortunately I’ve got quite a lot of new trials coming through, radiotherapy trials and it’s felt really tha…				Reference 6 - So are you still erm, sort of erm, an official back up, I know your workload has sort of prevented that in the past, but are you still sort of if need be … RES: I think … INT: … are you still named or? RES: … I think so if everything you know, I mean obviously time alone but unfortunately I’ve got quite a lot of new trials coming through, radiotherapy trials and it’s felt really tha…
															Reference 7 - And do you think there’s any sort of additional help or support erm, that would, would sort of help make things easier in ((names hospital))? RES: I don’t think so, I think now you know if you’ve got two extra people just working on EAGLE I mean obviously from a radiotherapy trial point of view we could do with, we need more support, but you know that’s outside of the EAGLE. INT: Mm…
															Reference 8 - INT: Mm. Is it, do you know if there has been any sort of difficulties with finding a room you know to speak to the patient in and, and the sort of logistics of it? RES: I think they did initially. INT: Yeah. RES: I think erm, the management are sorting some things out now. I think the trouble is if you’ve got two people looking at patients then obviously there’s, there’s more of a …
															Reference 9 - INT: Yeah. Yeah. Erm, erm, with the shadow group there’s the control group you mentioned that it’s quite time-consuming … RES: Mm. INT: … is it sort of, what proportion of patients do you think are part of the shadow group, like how many, is it quite a small pool anyway from ((place name))? RES: I think so … INT: Yeah. RES: … erm, you know I think I don’t think there’s that many pat…
															Reference 10 - INT: Mm. Okay. Erm, and is there anything else you can think of that is sort of erm, any issues or anything that’s gone well say over the last six or so months, anything we haven’t yet mentioned? RES: No, no I don’t think so. I think you know it’s erm, I think the fact that the figures are opening and increasing them figures the patients to be seen I think is more useful. INT: Mm. …
	711_0097 6m	Reference 1 - the patients seem to be able to understand things from the information sheet very well, you know you don’t have to explain things overly much I mean it’s not wildly complicated … INT: Mm. RES: … but that all seems absolutely fine. Erm, they find the second questionnaire when, you know the initial questionnaire, they find the second questionnaire a little bit erm confusing sometimes.…	Reference 1 - And have any patients answered yes to a question on the designer screen tool but then have not been referred on to the new bowel service? RES: Yes. INT: Yeah. RES: Quite a lot of them, erm not quite a lot of them some of them I think, it’s not actually that bad in their mind and they’re very erm, I’d say the biggest reason is that they’re just fed up of seeing doctors and they don’t…		Reference 1 - I go and talk to them in clinic and consent them to the first part of the trial. INT: Mm. RES: And then if they go through to the second part of the trial I kind of co-ordinate that with erm the nurse who actually looks after them in digestive diseases ... INT: Mm. RES: ... and runs the clinic up there and erm consent them to the second bit of the trial the main study. INT: Mm. RES:…					Reference 1 - INT: Were the patients who were initially referred in that first sort of block … RES: Yeah. INT: … are they being seen now in that do you know? RES: Erm, some of them are. INT: Yeah. RES: Erm, some of them erm weren’t interested, some of them I couldn’t get hold of and some of them erm their problems had resolved. INT: Okay. RES: Erm, so they weren’t interested from that point of vi…				Reference 1 - INT: Yeah. And do you think that tool helps identify patients suffering from late bowel effects? RES: Yes.	Reference 1 - INT: And how have they found the sort of the study processes and all the paperwork and that sort of side of things? RES: Erm, there’s quite a lot of paperwork erm, the er, I mean it’s not particularly any worse or any better than any other trial. INT: Mm. RES: Erm, it’s, the patients seem to be able to understand things from the information sheet very well, you know you don’t have t…	Reference 1 - Do you think the awareness has sort of increased in the Oncology Department as a whole, maybe not in just prostate cancer but do you think other people are now thinking about it more? RES: I think so and also I was erm noticing that actually a lot of the patients that are going to [NAME]’s clinic aren’t necessarily prostate patients so in fact more of them are not prostate patients.…	Reference 1 - INT: And how have they found the sort of the study processes and all the paperwork and that sort of side of things? RES: Erm, there’s quite a lot of paperwork erm, the er, I mean it’s not particularly any worse or any better than any other trial.	Reference 1 - INT: Yeah, okay. And erm do you mind telling me a bit about the referral process that’s in place for the study patients? RES: Erm yeah, so if they agree to go onto the main part of the study, is that what you’re asking about? INT: Mm. RES: Erm, then I get the Consultant to write a referral letter to [NAME]. INT: Yeah. RES: Erm, that is the hardest part of the trial. INT: Mm. RES: Ju…	Reference 1 - INT: So if you wouldn’t mind erm just sort of describing your sort of job title and your role within the EAGLE study. RES: Well I’m a research Radiographer here at [PLACE]. INT: Yeah. RES: And erm I, it’s a rotational post so I’ve been doing it since er last August and I’m actually about to finish. INT: Mm. RES: Erm, and so what I generally do with an EAGLE is I screen a clinic for …	Reference 1 - oh dear. And how do you think this new screening service compares to any sort of late effects erm screening that was previously provided? RES: Well I don’t have a lot of experience of what was provided before but I think it was fairly poor … INT: Mm. RES: And so it’s erm, you know the patients sort of that have been through the process have been really grateful and have got a lot of…	Reference 1 - have you received any er training that’s helped you with screening your patients? RES: No. INT: No? Is there any training you think that would be helpful at all? RES: No. INT: No? RES: I don’t think so.		Reference 1 - INT: Okay. And from your sort of experience so far with the screening patients, what portion of patients do you think experience late er bowel effects following pelvic radiotherapy? RES: Mm. A quarter. INT: Yeah. And do you think the study’s changed maybe your idea of the number of patients effected? RES: Mm, I think I probably thought it was more.			Reference 1 - INT: Okay. And from your sort of experience so far with the screening patients, what portion of patients do you think experience late er bowel effects following pelvic radiotherapy? RES: Mm. A quarter. INT: Yeah. And do you think the study’s changed maybe your idea of the number of patients effected? RES: Mm, I think I probably thought it was more.
		Reference 2 - INT: Were the patients who were initially referred in that first sort of block … RES: Yeah. INT: … are they being seen now in that do you know? RES: Erm, some of them are. INT: Yeah. RES: Erm, some of them erm weren’t interested, some of them I couldn’t get hold of and some of them erm their problems had resolved. INT: Okay. RES: Erm, so they weren’t interested from that point of vi…			Reference 2 - the patients seem to be able to understand things from the information sheet very well, you know you don’t have to explain things overly much I mean it’s not wildly complicated … INT: Mm. RES: … but that all seems absolutely fine. Erm, they find the second questionnaire when, you know the initial questionnaire, they find the second questionnaire a little bit erm confusing sometimes.…					Reference 2 - And have any patients answered yes to a question on the designer screen tool but then have not been referred on to the new bowel service? RES: Yes. INT: Yeah. RES: Quite a lot of them, erm not quite a lot of them some of them I think, it’s not actually that bad in their mind and they’re very erm, I’d say the biggest reason is that they’re just fed up of seeing doctors and they don’t…				Reference 2 - oh dear. And how do you think this new screening service compares to any sort of late effects erm screening that was previously provided? RES: Well I don’t have a lot of experience of what was provided before but I think it was fairly poor … INT: Mm. RES: And so it’s erm, you know the patients sort of that have been through the process have been really grateful and have got a lot of…	Reference 2 - RES: Erm, but that seems to have been fairly straightforward, I mean I’m sure at some point you’ll be speaking to [NAME] … INT: Mm. RES: ... who’s the nurse that runs that clinic up there, erm she’ll probably be able to give you a better idea on how that works from her, her point of view. INT: Yeah, I’ve spoken to her before the clinic had started … RES: Have you? INT: But I haven’t…		Reference 2 - do you require any additional help or support do you think to sort of help things along? RES: I don’t think I do no. INT: No. And you said your sort of erm your role’s coming to an end, your you know your … RES: Mm. INT: So are you … RES: Yeah. INT: Will there be someone else to replace you and sort of …? RES: I, at the moment we’re thinking that there isn’t. INT: Right. RES: So erm…		Reference 2 - INT: Okay. Has there been any difficulties with the referral process? RES: Erm, no only erm getting the doctors to write the referral letter. INT: Mm. RES: But that’s, you know sometimes they do it straightaway and sometimes it’s sitting on their desk and I have to keep nagging them. INT: Okay. RES: That’s just like which way’s the wind blowing really.							Reference 2 - Do you think the awareness has sort of increased in the Oncology Department as a whole, maybe not in just prostate cancer but do you think other people are now thinking about it more? RES: I think so and also I was erm noticing that actually a lot of the patients that are going to [NAME]’s clinic aren’t necessarily prostate patients so in fact more of them are not prostate patients.…
		Reference 3 - And have any patients answered yes to a question on the designer screen tool but then have not been referred on to the new bowel service? RES: Yes. INT: Yeah. RES: Quite a lot of them, erm not quite a lot of them some of them I think, it’s not actually that bad in their mind and they’re very erm, I’d say the biggest reason is that they’re just fed up of seeing doctors and they don’t…			Reference 3 - RES: So they’re a bit concerned, not concerned but they just think well how should I answer that. Erm, but erm other than that it’s pretty much well received and they understand it quite well. Erm, I haven’t had too much experience of the main part of the study, I think we’ve only got, we’ve only done three or four patients who have got that far so far.					Reference 3 - INT: Yeah, okay. And erm do you mind telling me a bit about the referral process that’s in place for the study patients? RES: Erm yeah, so if they agree to go onto the main part of the study, is that what you’re asking about? INT: Mm. RES: Erm, then I get the Consultant to write a referral letter to [NAME]. INT: Yeah. RES: Erm, that is the hardest part of the trial. INT: Mm. RES: Ju…				Reference 3 - Do you think the awareness has sort of increased in the Oncology Department as a whole, maybe not in just prostate cancer but do you think other people are now thinking about it more? RES: I think so and also I was erm noticing that actually a lot of the patients that are going to [NAME]’s clinic aren’t necessarily prostate patients so in fact more of them are not prostate patients.…	Reference 3 - INT: Mm. Do you know if they have regular clinic erm sort of slots where the study patients …? RES: Yeah. INT: Yes they do? RES: It’s every Thursday afternoon. INT: Yeah. RES: And I think she has erm, there’s a possibility of having an additional clinic as well. INT: Okay. And cos erm, there were, the study was sort of broken up into two parts where there erm … RES: Mm. INT: There w…		Reference 3 - has the introduction of the study had an impact on the workload of other staff members who weren’t specifically allocated to the study? RES: Erm, I don’t think so not that I’m aware of erm, I suppose you could argue the Consultants have now got to do a referral letter they didn’t have to do before. INT: Mm. RES: Erm, er but then they’d have been referring them to digestive diseases …									Reference 3 - people who’d said that they’d drunk their water and hadn’t really drunk that much. INT: Mm. RES: Erm, but I think now we’re doing more [unclear – 13:15] patients anyway that’s coming to light more. INT: Yeah. RES: From us doing that so ... INT: Mm. RES: But previously. Erm, so that would be the only thing really.
		Reference 4 - Yeah, and is there anything else you sort of want to add from your experience over the last few months of working on the study or any sort of other, you know anything else that’s relevant? RES: Erm, it would be interesting to know erm whether erm, and I don’t know how you do this, whether the patients compliance with their bladder and bowel prep had any correlation to whether or not…			Reference 4 - INT: Mm. Okay. Erm, and how have you found using the designer screening tool you know the short one you mentioned at the … RES: That, that I find that easier yeah. INT: Yeah, yeah. Have the patients mentioned any sort of, any issues with it or any feedback they’ve come up with? RES: Not with the shorter one no. INT: No? RES: I think they quite like the erm, it’s very, you know the l…										Reference 4 - in terms of the sort of study processes, are there any changes that you think would help make things run easier? RES: Erm, I don’t think there’s anything glaringly obvious no. INT: No? RES: I mean it all seems very straightforward and, I mean for me it’s quite a simple trial compared to a lot of the other ones obviously you’re just really doing a questionnaire and you’re not asking …
															Reference 5 - We’re also hoping to interview that sort of group of patients those who decline a referral. RES: Mm. Yeah. INT: Erm, so if there’s any patients in that group … RES: Yeah. INT: … I think there’s some information sheets, I don’t know if you’re aware of that but … RES: Oh right no I wasn’t, that’s interesting. INT: I’ll erm forward you the documents. RES: Yeah. INT: And then obviously …
															Reference 6 - INT: Yeah. Erm, and overall do you think there’s any changes that you’d like to make to the screening process of identifying patients? RES: Erm no, that couldn’t be easier. INT: That’s good. RES: I just go through them and can see who finished, you know see when the patient finished their treatment so it couldn’t be easier.
															Reference 7 - INT: Yeah. Is there any sort of, anything else that would help do you think any sort of additional support? RES: Erm, I can’t think of anything particularly. INT: No and if there’s, if you needed anymore erm CRF booklets or anything like that just let me know ... RES: Yeah. INT: ... and I can then post them to you. RES: Okay, brilliant, brilliant.
															Reference 8 - I think it all seems to be working quite well here at the moment erm, [unclear – 13:53] … INT: But yeah and recruitments picked up quite nicely ... RES: Yeah. INT: ... cos obviously there was that gap but it’s erm ... RES: Yeah INT: ... the numbers are going up quite well so that’s good.

## Sheet: Barriers to service (Onc)
Participant reference	Barriers to Service
711_0029bl	Reference 1 - are most people happy to take part in the s[tudy have you had anyone? P [u:::m yes I mean this week was the first time we had anybody decline e[:r we had I [yeah P we had two three people decline I yeah P but actually looking back they they’d all had their radiotherapy fairly recent and they all went through as a cohort so in fairne[ss I [yeah P whether they were talking to each oth…
	Reference 2 - I don’t think anybody’s had any particular particular issues with them for the um the gastrointestinal or GSRS I think a lot of people have said that they don’t quite understand the questions cos it’s it’s says things like dis it talks about things like discomfort with belching [for (words incomprehensible) a chap said on Monday I [yeah yeah oops sorry P you know is that discomfort …
	Reference 3 - I mean most people yeah particularly people who haven’t got someone would just go through it and say nothing so they they’re quite happy with but the [people who have got I [mm P perhaps a bit of a bit of symptoms that comes and goes they they very often say their often say they’re not quite sure what to put so um they usually say moderate (both laugh) P (words incomprehensible) the…
711_0030bl	Reference 1 - P2 {This week the first gentleman who didn’t want to do it didn’t we} P this week I we had in one clinic we had four patient three patients four patients anyway all P declined actually um to to be part of it but in actual fact as as talking to them went on it was P clear that they’d all had radiotherapy together and they’d all met and become friends down P the radiotherapy departmen…
711_0038/39bl	Reference 1 - I um so we were talking about the protocol yeah P [Protocol yeah is just yeah just just you know P um because it’s got all the different consent forms different uh patient information uh forms P um and who you refer on to it’s just you know it’s just a bit woollier than than than I [Yeah P than I’m used but it’s also got a bit of a fair bit of qualitative stuff in as well so it’s a …
	Reference 2 - P yeah in in in yeah so quite a few of our trials there they’re very strict plus or minus you know one week two weeks you know and you’re thinking it’s ok you you can manage but this is likely to be bigger numbers as um and it doesn’t take much with a small department like ours you know for things to potentially go wrong I [Yeah P if someone was you know sick or we have holidays and…
711_0041bl	Reference 1 - P so there is a concern perhaps that it wouldn’t be the same governance and cl er attention to detail and awareness of the importance of the different documents if it was in a consultants office in gastroenterology or I yeah P I don’t think they have their own research offices there for example
	Reference 2 - P and in you know patients like like we all are we’re all fickle things around telling people answering ques[tions directly and telling I [mm mm yeah P yes or no and I can often ask patients are you on new drugs and they’ll say no and then I’ll say well are you on anything for that oh yeah are you on anything for that oh yeah and then you come up with a list of drugs so they they ne…
711_0043bl	Reference 1 - you don’t have to get R&D approval and all the rest of it f for that which is great in terms of opening a trial but actually the patients get so far then they get this kind of block that well you can’t actually get that drug in this hospital or we you know you got to get it form that person and not that person or you know h how much are you going to need do we need to or we don’t st…
	Reference 2 - I it’s just some of the med some of the treatments and investigations aren’t you know like breath test machines and hyperbaric oxygen [they’re not they’re not readily yeah P [yeah routine yeah I they’re not routine P I don’t know if we’ve got the breath test machine here yet or not I not yet no um [but if P [if if we refer if they haven’t seen any patients it gets less of an issue I…
	Reference 3 - I (names EAGLE site 2) have have got more research fellows available to them so they’ve ju[st got P [yeah I don’t think they have refect research fellows in gastroenterology here I no but in (names EAGLE site 2) they have a a string of them that just go one after another P don’t don’t tell me don’t tell our DI people (whispering) I (laughs) but then might not have as many nurses so …
	Reference 4 - P um cos until we know how big the problem is (.) it’s difficult to know how much effort you need to kind of (.) put into I m[m P [into going out looking for it you now are the people that have got significant symptoms telling us anyway or are they suffering in silence at home because nobody’s asking them about it? it’s probably a bit of both
	Reference 5 - I yeah P so yeah it’s quite an interesting but I don’t think it’s really well you know well understood it’s interesting um (.) a lot more patients have problems with sexual function I yeah P (.) but even that I don’t think we have a clear idea of how many patients are effected by that and certainly in the er prostate cancer cohort that’s you know there’s at least two reasons why pat…
711_0044bl	Reference 1 - I yeah and um is there any changes you think you’d like to make to the screening process? P u:::m no no I don’t think so I think it works well it certainly picks up all the patients but I think once it’s come out of the doctors hands where the at the moment we flag up who’s real who’s you know given the list of who what patients we think are eligible and then it’s up to them to give…
711_0046bl	Reference 1 - [and then checking those patients at the end of the queue to see if they would be suitable for EAGLE and then approa[ch those I [yeah P patients I yeah P and do it that way around to have less I backlog (lau[ghs) P [yeah [(laughs) I [yeah it’s difficult isn’t it especially when you’ve got a limited amount of time and space an[d other things P [yeah:: yeah well that’s it yeah rooms a…
711_0047bl	Reference 1 - P [yeah and when you got the same people or they know you from the same team with that patient they’re more relaxed with you cos you already you know about that patient so they can be more open I yeah P with you than seeing somebody new as we[ll straight off I [you have already built up the rappo[rt haven’t you so P yeah that rapports there I ye[ah P [yea::h I yeah P ye[ah I [this i…
711_0048bl	Reference 1 - I [um how do how was that as a process so did the patient make any comments about the DESIGNER tool or P no he was very (.) ungauged u::m and I think possibly he might have felt a bit embarrassed that he hadn’t done anything about it before I [mm P [I think he was slightly surprised that we were so interested in him u::m and I think he felt that the side effects he were getting whic…
	Reference 2 - I’ve always thought that patients before they start treatment are very fixed on cure and practicalities of the cure process and don’t really listen to how they’re going to follow it up um or what late effects they may have or what information we might be interested in and again we probably don’t concentrate on that either I think it’s we can talk to them that long time about it but …
	Reference 3 - I would there be any reason for for why they might not be referred? P yeah u::m two or three reasons so if a patient when you actually then talk to them found out they’ve got ongoing problems actually predating radiotherapy or they’ve got known other bowel problems then we although under a gastroenterologist they may sort of tick yes in the DESIGNER tool for rectal bleed [yeah I [ye…
	Reference 4 - P so the issues that I can see is if you have some patients who have remote follow up by telephone follow up how they would access it I yeah P u::m if we’re going to use it routinely and we are using we are giving patient information at diagnosis and pre-treatment and we’re giving information at the end of treatment about how people are followed then it be sensible to try and incorp…
	Reference 5 - I so in in this study (names NHS Trust 1) is the other sort of referral site is it is there any sort of challenges involved in having separate NHS Trusts for both departments as opposed to having it within one trust? P u:::m it makes it more complex setting up a trial because you’ve got to get the trial open in both health boards [or I [yeah P one trust one Health Board and one once…
	Reference 6 - I yeah yeah um in terms of scaling up the study in the future or not study but the the service u:[:m P [yeah I will it do you think there maybe oncologists varying levels of um awareness of the late effects do you think that will have um an impact you know if you’re trying to develop it in other sites P u::m I think the there’s going to be quite a few challenges so yeah one of which…
	Reference 7 - anything which costs money doesn’t improve their overall quality of life would be difficult to justify a::nd at the moment it looks like the services will cost money cos you need a CNS and you’ll need access I yeah P to tests um so I think that is actually the biggest long-term scalability anything that costs money I yeah especially if you’re trying to um allocate staff time within …
711_075/76 6m	Reference 1 - it’s hard to actually predict how P long any patients going to take and I think they’re only going to take five minutes therefore I P can see the next one and then sometimes they’ll take half an hour because they just they P like me they just won’t stop talking um and by the time I come out my the the my next P patient or next two patients will have gone um so if you that’s that’s t…
	Reference 2 - P just more people doing it [um I [mm P it’s as simple as that you know if there’s more than one person out there in clinic you know P uh seeing these patients then we could probably get more the only problem then I think is I P sometimes have trouble finding a room to see patients in if there’s two or three other P people also trying to find room we could all be queuing up to just …
	Reference 3 - you know patients aren’t really sure how to answer it they P they they kind of say well my bowels do affect my life but you know what I I just work P around it so yes I have to go to the toilet every for this for example I have to go to the toilet P every morning at eight thirty but it’s not a problem because I know I have to do it so I don’t P do anything else at that time you know…
	Reference 4 - I wouldn’t mind guidance from someone as to P you know am I doing the right thing you know when when I get those patients saying yes I P have a blood but it but they immediately say but it’s normal for me you know I I you know I P have this from time to time you know um you know uh the difference for those people who P say well yeah I have actually you know and it’s it’s kind of an …
	Reference 5 - P uh yeah we’ve had a we’ve had a couple that have declined um because they they they they P just feel that well there’s there’s several reasons several reasons but I think they just feel P that the problem’s aren’t big enough that they would want to spend time being um you P know having interventions you know having to go to other hospitals to have things done to P then um I think …
	Reference 6 - P usually is it that they feel that the the interventions might be more troublesome for them P then then what they’re living with um I [Mm P and I have had one when one of the patients say well you know they’re just grateful you P know it’s it’s kind of a a a cliché but kind of really grateful that they’re alive that you know P they regard this as a as a minor thing and and to some …
	Reference 7 - I get in first and say you’re not going to miss your appointment um can I P catch you afterwards and if they you know if they’re ok um then that’s exactly what I do but P that’s where it starts getting a bit messy because I don’t know how long they’re going to be P before they come out from their appointments so I I’m kind of hanging around I’m lurking I [Mm (laughs)
	Reference 8 - it does get a P little bit messy like that um and then sometimes rarely um i’m getting because EAGLE’s not P the only thing I do I I get called away to do other things so I then might get you know called P away for an hour to go and do something else um or or deal with another problem or P something like that so you know suddenly I’ve lost an hour you know additionally um or P somet…
711_0080 6m	Reference 1 - RES: Yes, yes, we erm, I haven't had people, we have had people decline but they haven't had very major erm symptoms so I mean we can still all to, you know talk to them about it but erm yeah. INT: It would be interesting just to find out from their perspective. RES: Yeah, is it, I mean my experience is talking to erm men after erm radiotherapy for prostate cancer, is that actually …
	Reference 2 - INT: Yeah, and did they give you any reasons as to why they didn't want to be referred? RES: Erm, not particularly, I think they were, I think they didn't consider that they had enough of a problem for it to need to be investigated, you know like I was saying earlier about habits of change and now they are different but they are not erm, erm, you know impossible to live with or affe…
	Reference 3 - some people come and say oh you know, how are your bowels and they will tell you to the, you know, miniscule detail and other people go yes, it's fine. And actually the person going yes it's fine might have problems and the person who has told you, you know, what time they had their bowels open this morning is fine. Do you see what I mean? So it is a bit more robust and fair and you…
711_0082 6m	Reference 1 - only one chappy that we’ve had that decided himself that he didn’t want to have a referral u:m and he’d answer the he was he was down for referral but then he decided he didn’t want to go for it I okay P but [no they’ve all been I [did he yeah P happy for referral I yeah did he give any reason why he um P yes he just said um he lived out of the area and um didn’t want I think he was…
711_0083 6m	Reference 1 - RES: Erm, I think going through the questionnaires with them, a lot of people are saying oh yes now you mention that specifically it is an issue whereas if you just talk to them about their bowels … INT: Mm. RES: … they’re not really saying that they’ve got any problems erm, and again we’ve had the issues that a lot of people are saying that, when you’ve gone through the questionnai…
	Reference 2 - RES: But there are probably a lot more men sort of managing bowel problems without actually telling anybody about it.
	Reference 3 - have any of the patients provided feedback on the tool either positive or negative? RES: Erm, not really I’ve just had one gentleman erm said that he didn’t want to do it because he had problems reading so … INT: Okay, fair enough (laughs).
	Reference 4 - INT: Erm, and have any patients answered yes to a question on the er designer screen tool but then haven’t been referred onto the new service? RES: Er yes there are, there are a few people who have refused referral. INT: Yeah. RES: Erm, again if it’s something like bleeding … INT: Mm. RES: I will tell them that they’re being referred whether they want to or not erm but if it’s somet…
	Reference 5 - some of them are (names place) patients who we’re seeing in (names place) erm because it would be a (names place) based referral... INT: Yeah. RES: ... they don’t want travel. INT: Mm. Yeah it’s difficult isn’t it [unclear – 06:36]. RES: Mm, yeah, yeah, yeah.
711_0086 6m	Reference 1 - INT: Mm, do you think it helps patients to discuss it, has it been your experience with the patients? Are they embarrassed or … RES: Erm … I don’t think they, some seem embarrassed, they seem to be more embarrassed about the details so they are very embarrassed if they have had incontinence, faecal incontinence, erm … but once they’ve mentioned it you know, if they’re quite shocked …
	Reference 2 - I think it has confirmed how many patients have real life changing problems that are very poorly addressed. So I’ve seen a patient today who has, was radiated over 10 years ago and has had bowel changes for a long time, has seen two different gastroenterologists, has had a colonoscopy and a capsule endoscopy, both investigating rectal bleeding and somehow the fact that he has his bo…
	Reference 3 - RES: Well the doctors are trying not to be paternalistic and trying to give the patients the option and patients are still very, they still haven’t quite maybe moved as far as the doctors have done. INT: Yeah. RES: You know, if I was a patient and I was going to the gastroenterologist and I had a bit of a rectal bleeding and had horrendous heartburn, I’d probably tell him about both…
711_0091 6m	Reference 1 - INT: Mmm, erm is there any additional help or support you think would help? RES: Erm, are you talking in manpower or …? INT: Anything really, if there's any, I mean obviously additional manpower might help but if there's anything else sort of erm, I don't know … RES: Do you mean from the study centre or from anywhere? INT: Yeah, any sort of, anything you thought it would be good if …
	Reference 2 - RES: There have some patients interestingly who have told me about mild symptoms but have not been bothered enough or keen enough to be involved in the trial or wanting to be referred on.
	Reference 3 - INT: Yes, but the patients you mentioned who erm declined referral, did they provide any reason for doing so? RES: Err, I think, so busy enough, don't want any more outpatients reviews, don't want any more tests and they are not bothering me very much these symptoms.
	Reference 4 - the patients who were initially referred in the first sort of recruitment phase, were they just waiting for the clinic to open or were they seen by someone else do you know in the meantime? RES: Well the referrals were done and I think they were put into the back of the queue for general digestive disease clinic, and the problem is our budget in the gastroenterology department at th…
711_0093 6m	Reference 1 - INT: Yeah. And with them couple of patients who have answered yes to the designer questionnaire erm, but haven’t then been referred on to the new gastro service, do you, do you know of any reasons why that might be the case? RES: No, I don’t, I don’t, I think you know sometimes patients just don’t want anymore you know they’ve just sort of said, oh no I can’t be bothered that’s you …
	Reference 2 - Is that a sort of, a common theme in other trials that maybe you identified an issue and patients aren’t … RES: Erm. INT: … wanting to be referred on, or? RES: Sometime because I, I tend to concentrate at the moment on heading (head and neck) studies and some of the patients are erm, when they get into problems with swallowing sort of long term side effects they’re sort of in a simi…
	Reference 3 - RES: So I think there can be you know a fear there, I know it’s a different area, but erm, you know I’ve come across, I have come across that. INT: Yeah. It’s quite interesting isn’t it really but you know if you suffer from symptoms you know sort of you would just imagine, you’d assume that they would just assume that they’d want to be. RES: Yeah, especially because you know the da…
711_0097 6m	Reference 1 - the patients seem to be able to understand things from the information sheet very well, you know you don’t have to explain things overly much I mean it’s not wildly complicated … INT: Mm. RES: … but that all seems absolutely fine. Erm, they find the second questionnaire when, you know the initial questionnaire, they find the second questionnaire a little bit erm confusing sometimes.…
	Reference 2 - INT: Were the patients who were initially referred in that first sort of block … RES: Yeah. INT: … are they being seen now in that do you know? RES: Erm, some of them are. INT: Yeah. RES: Erm, some of them erm weren’t interested, some of them I couldn’t get hold of and some of them erm their problems had resolved. INT: Okay. RES: Erm, so they weren’t interested from that point of vi…
	Reference 3 - And have any patients answered yes to a question on the designer screen tool but then have not been referred on to the new bowel service? RES: Yes. INT: Yeah. RES: Quite a lot of them, erm not quite a lot of them some of them I think, it’s not actually that bad in their mind and they’re very erm, I’d say the biggest reason is that they’re just fed up of seeing doctors and they don’t…
	Reference 4 - Yeah, and is there anything else you sort of want to add from your experience over the last few months of working on the study or any sort of other, you know anything else that’s relevant? RES: Erm, it would be interesting to know erm whether erm, and I don’t know how you do this, whether the patients compliance with their bladder and bowel prep had any correlation to whether or not…

## Sheet: Patients' willingness (Onc)
Participant reference	Patients' willingness to join service	Patients' willingness to participate in research
711_0029bl	Reference 1 - I have there been any sort of cases where patients haven’t wanted to be referred or um you felt that they [weren’t eligible for referral for P [um I whatever reason P we we fou we had a couple this week who did tick yes to to one of the questions on the DESIGNER Screening Tool I Okay P um both of whom said ‘well I’ll put that because it happened sometimes but I’m really not terribly…
	Reference 2 - P most of the people who answer yes to one of those four questions are are being referred and are quite happy to [be referred I [yeah yeah P mm
	Reference 3 - are most people happy to take part in the s[tudy have you had anyone? P [u:::m yes I mean this week was the first time we had anybody decline e[:r we had I [yeah P we had two three people decline I yeah P but actually looking back they they’d all had their radiotherapy fairly recent and they all went through as a cohort so in fairne[ss I [yeah P whether they were talking to each oth…
711_0030bl	Reference 1 - I yeah ok have patients had any queries about answering the screening tool at all or are they I come up with any P no I don’t think so um P2 {This week the first gentleman who didn’t want to do it didn’t we} P this week I we had in one clinic we had four patient three patients four patients anyway all P declined actually um to to be part of it	Reference 1 - I yeah and how have you found the process has there been any problems or P um there’s not really been any problems I think if anything that I’ve noticed I don’t know if P you’ve noticed the same that I think some of the symptoms or some of the questionnaires P when the patient tick and identify a symptom I think that doesn’t necessarily mean that they P want to (Phone rings) take th…
711_0038/39bl
711_0041bl
711_0043bl		Reference 1 - P um um so yeah but yeah and this this one’s quite easy to recruit cos we’re in a patient group are very willing to I thought you know I’ve asked these this patient group before to participate in other trials after their treatment and um you know delighted to do it and oohh if there’s anything else comes along let me know won’t you you know so ye[ah I [that’s good P yeah absolutely …
711_0044bl
711_0046bl
711_0047bl
711_0048bl
711_075/76 6m	Reference 1 - P usually is it that they feel that the the interventions might be more troublesome for them P then then what they’re living with um I [Mm P and I have had one when one of the patients say well you know they’re just grateful you P know it’s it’s kind of a a a cliché but kind of really grateful that they’re alive that you know P they regard this as a as a minor thing and and to some …
	Reference 2 - so yeah so I we know that we’re finding people who got problems who need a referral and who are grateful for a referral um who we wouldn’t have otherwise picked up this soon
711_0080 6m	Reference 1 - RES: Yes, yes, we erm, I haven't had people, we have had people decline but they haven't had very major erm symptoms so I mean we can still all to, you know talk to them about it but erm yeah. INT: It would be interesting just to find out from their perspective. RES: Yeah, is it, I mean my experience is talking to erm men after erm radiotherapy for prostate cancer, is that actually …
	Reference 2 - INT: And have any patients answered yes to a question on the designer tool but have not been referred to gastroenterology? RES: Yes. INT: Yeah. RES: I think they have, I think they have yeah. INT: Yeah, and can you remember the reasons why they weren't referred? RES: Mostly patient choice. INT: Yeah. RES: In fact I can't think there would be any that weren't patient choice. INT: Yea…
711_0082 6m	Reference 1 - been slower than I thought it was going to be to recruit u:m but you know it’s steady I m[m P [um I don’t find I mean it’s an easy enough protocol I think that a lot of the gentlemen that we approach um are quite you know keen on it so it’s not as though it’s a difficult project to actually um explain to patients I think they’re quite understanding and I think actually they’re quite…	Reference 1 - I yeah do you find that patients have mentioned other symptoms then one once y[ou start with the study? P [yeah yes I yeah P yeah the gastrointestinal late effects are not necessarily all the late effects that they want to talk about I think I (lau[ghs) P [it’s like okay that’s fine this is just what I’m talking about for now I (laughs) P but I think it’s so long as it’s I think it’…
	Reference 2 - I mm and have any patients answered yes to a question on the DE on the um DESIGNER tool but haven’t then been referred on to the new service? P no we’ve had none that have not been referred on there’s only one chappy that we’ve had that decided himself that he didn’t want to have a referral u:m and he’d answer the he was he was down for referral but then he decided he didn’t want to…
711_0083 6m	Reference 1 - RES: Erm, I think going through the questionnaires with them, a lot of people are saying oh yes now you mention that specifically it is an issue whereas if you just talk to them about their bowels … INT: Mm. RES: … they’re not really saying that they’ve got any problems erm, and again we’ve had the issues that a lot of people are saying that, when you’ve gone through the questionnai…
	Reference 2 - INT: Erm, and have any patients answered yes to a question on the er designer screen tool but then haven’t been referred onto the new service? RES: Er yes there are, there are a few people who have refused referral. INT: Yeah. RES: Erm, again if it’s something like bleeding … INT: Mm. RES: I will tell them that they’re being referred whether they want to or not erm but if it’s somet…
	Reference 3 - some of them are (names place) patients who we’re seeing in (names place) erm because it would be a (names place) based referral... INT: Yeah. RES: ... they don’t want travel. INT: Mm. Yeah it’s difficult isn’t it [unclear – 06:36]. RES: Mm, yeah, yeah, yeah.
711_0086 6m	Reference 1 - INT: Mm, do you think the tool is missing any patients? RES: Now I think the main risk of the tool is that some patients will still not to want to bother the doctors, erm they will say oh no I’ve had, that’s not, that’s not what the doctors want to hear, and I still am not sure there’s any way round that though.
711_0091 6m	Reference 1 - RES: There have some patients interestingly who have told me about mild symptoms but have not been bothered enough or keen enough to be involved in the trial or wanting to be referred on.
	Reference 2 - you know many people have symptoms after a treatment but symptoms aren't bothering the patient, then you could question or argue whether or not they feed further investigation. Clearly if they [unclear: 0:09:26.4] of an underlying more serious condition then we would probably persuade or insist that they need investigations. But if they are just sort of slightly irritating symptoms …
711_0093 6m	Reference 1 - INT: Yeah. And with them couple of patients who have answered yes to the designer questionnaire erm, but haven’t then been referred on to the new gastro service, do you, do you know of any reasons why that might be the case? RES: No, I don’t, I don’t, I think you know sometimes patients just don’t want anymore you know they’ve just sort of said, oh no I can’t be bothered that’s you …
	Reference 2 - Is that a sort of, a common theme in other trials that maybe you identified an issue and patients aren’t … RES: Erm. INT: … wanting to be referred on, or? RES: Sometime because I, I tend to concentrate at the moment on heading (head and neck) studies and some of the patients are erm, when they get into problems with swallowing sort of long term side effects they’re sort of in a simi…
711_0097 6m	Reference 1 - And have any patients answered yes to a question on the designer screen tool but then have not been referred on to the new bowel service? RES: Yes. INT: Yeah. RES: Quite a lot of them, erm not quite a lot of them some of them I think, it’s not actually that bad in their mind and they’re very erm, I’d say the biggest reason is that they’re just fed up of seeing doctors and they don’t…

## Sheet: Q&I (Onc)
Participant reference	Questionnaires and interviews
711_0029bl	Reference 1 - I yeah okay um and how do you find using the DESIGNER Screening Tool? P um that’s that’s very easy u[m the I [yeah P patients found it very easy to fill in and it’s it’s it’s very good it’s very simple um so yeah there haven’t been any problems at all usin[g that I [mm and the patients found it okay [they didn’t leave any comments
	Reference 2 - we always ask them routine[ly I [okay P um probably not in such detail as the um the the bigger questionnaire [the G yeah that’s if they’ve come up with I [GSRS yeah yeah P a lot more detail than we would normally use I yeah P um but certainly we’d al always ask them about their bowels
	Reference 3 - P we do the questionnaires together so so yeah it works now we’ve no[w have worked out what we’re doing (laughs) I [(laughs) are most people happy to take part in the s[tudy
	Reference 4 - I mm um and sort of how have patients found information sheets and things like that? have they been given the so that’s the next step have they been given the information sheet for um the main EAGLE study? P um we’ve done the consent form zero and the information lea[flet one um I [yeah yeah that’s great P and the two the two questionnaires I yeah P so I don’t think anybody’s had an…
	Reference 5 - I mean most people yeah particularly people who haven’t got someone would just go through it and say nothing so they they’re quite happy with but the [people who have got I [mm P perhaps a bit of a bit of symptoms that comes and goes they they very often say their often say they’re not quite sure what to put so um they usually say moderate (both laugh) P (words incomprehensible) the…
	Reference 6 - I have you had any patients that have ticked no to all the questions in DESIGNER but may have another different symptom that’s not listed on there? P u[:::m I [that that was eligible for referral? [although (words incomprehensible) P [no I think tha I think that covers I you think [that covers the majority of things? Yeah P [I think that covers yeah yeah the majority of things cos t…
711_0030bl	Reference 1 - P when we first started doing that we’ve not quite got that right have we (both laugh) um um P but you know I think as things have emerged when we’ve had discussions with you we’ve P changed that so the patients are now filling in both of the main questionnaire’s um and then P you follow (looks at P2) that up and it’s decided whether or not they’ve got symptoms to P actually be refe…
	Reference 2 - I yeah ok have patients had any queries about answering the screening tool at all or are they I come up with any P no I don’t think so um P2 {This week the first gentleman who didn’t want to do it didn’t we} P this week I we had in one clinic we had four patient three patients four patients anyway all P declined actually um to to be part of it
	Reference 3 - as I say when we first started doing them I think some of the documents we got P through in dribs and drabs so we were we weren’t quite sure who completed what erm but P eventually obviously it works out and I think that the corners are quite self-explanatory now I Yeah P which is what we’ve been doing but some obviously some of the documentation will be P missing on because we didn…
711_0038/39bl	Reference 1 - screen on a Wednesday for Thursday morning clinics uh identify patients who are P eligible for the study um ideally we will then uh take out information sheets to be handed P out to patients as they arrive at the desk um and then five minutes later we are going uh P approach those patients take them away to private room if they’re interested in the study if P they are we’ll go throu…
	Reference 2 - P sometimes you know I look at something and start thinking does this mean that I can do this P or or that um I think I’ve got a handle on it now but it’s it’s one of those ones where I have to P keep referring back to it because I’m not really quite sure um a simple example um would be P um last week when I I did the first um patient with the CRF um and the consent form it says P d…
	Reference 3 - I in terms of the mention the protocol being quite grey in a few areas is there anything in I particular you think you’d like to change P I no I don’t think so it’s just a general impression you know um it’s you know trying to find P what I want because we there’s so many different um you know consent forms consents P form zero and patient information sheet zero and consent form one…
	Reference 4 - I um so we were talking about the protocol yeah P [Protocol yeah is just yeah just just you know P um because it’s got all the different consent forms different uh patient information uh forms P um and who you refer on to it’s just you know it’s just a bit woollier than than than I [Yeah P than I’m used but it’s also got a bit of a fair bit of qualitative stuff in as well so it’s a …
	Reference 5 - P [yeah well I say having said that that woolliness allowed me to do make that decision last week on on the hoof that’s uh plus or minus doing the um er d d d the bowel questionnaire now turns out I should have done it but unlike a real I shouldn’t say real but a different type of protocol I [Yeah P yo I would have known that I had to do that it doesn’t really matter if I haven’t do…
	Reference 6 - P so it’s only the ones who so pretty much the idea we’ll screen the clinics everyone who meets the eligibility criteria will be approached um if they say no straight out then that’s fine uh we won’t go any further um otherwise we’ll just sign them up in in and go through the DESIGNER and bowel questionnaire
	Reference 7 - I um and I know you have only used it once but how have you found using the DEISGNER screening tool P it was simple yeah it was yeah I mean uh yeah the it was only the once but it there was a problem a guy went through it um you know he was reading it he he there was no question I sat there with him but he had no problems with it um yeah I mean the longest part f from that first per…
	Reference 8 - and in terms of the consent forms um from when you screen them have you got a process for storing those P [um at the that’s what I was going to ask you this morning I I I’ve um stapled the consent form into the front of the CRF um cos I’m not sure whether you’re gonna take the CRF away or whether we just take off the top things and we keep the CRF I um in terms of the consent form t…
	Reference 9 - I no and in terms of sending the CRF’s to me how would you like that done I can pop over if that’s easier or you can post them I don’t know what’s P [um yeah it doesn’t really make much difference to us I mean we we post CRF’s you know the forms to everyone else um the only thing that does sometimes annoy us are is we post them off we know we post them off because you know the top c…
711_0041bl	Reference 1 - she has developed questionnaires I okay P which we are starting to use and these are follow up questionnaires about complications and toxicities EAGLE is open in (names site) but it’s not open in (names local hospital 1) or (names local hospital 2) and my colleagues who treat prostate cancer in (names local hospital 1) and (names local hospital 2) are starting to routinely use these…
	Reference 2 - I okay (laughs) that’s great um and do you screen the patients using the DESIGNER tool or is that done by um P me personally? I yeah P no I um give them the information sheet I tell them to sit in the waiting area and call the research radiographer they come straight down and see them give them five minutes to read the inform[ation sheet I [yeah P hopefully and then they take them o…
	Reference 3 - I yeah how do you find using sort of as a flag of the symptoms does it find it okay or have the patients mentioned anything? P they haven’t mention mentioned it being a problem and my it seems very straight forward [yeah I [yeah
	Reference 4 - I mm mm um and do you find it helps identify the symptoms for late effects? P e:r it’s picking up a few things I you know the validation will tell us whether it’s going to pick up everything um I think it’s picking up important bothersome symptoms for the patient which is you know one of the key questions I yeah P um so yeah so far so go[od
	Reference 5 - I don’t think the numbers are small anyway from the perspective of the numbers that we’re getting in to doing the screening questionnaire don’t know how many we’ve done whether you’ve got a record of that I um I have I’m not sure if it’s the most up-to-date reco[rd P [no okay I um but I know I think the last had about fifteen fifteen sixteen [but I got a feeling it might be more tha…
711_0043bl	Reference 1 - P protocol for example so you know we came along right here’s the six patient information sheets for EAGLE my God six patient information sheets okay let’s try and sit down and work out I mm P why we need six patient information sheets oh actually that one’s for that bit that’s happening in that the set group of people in (names place) that on is for me to consent to give this inter…
	Reference 2 - P I’m not it’s not a criticism it’s just a (.) well every time you put a patient into a you open a new trial it’s when you put the first patient in that’s when you learn I yeah what the issues are P yeah yeah because we had when we read going back to the practical when we read the protocol we didn’t interpret that we needed to give the patient DESIGNER and the GRSS [at the same time…
	Reference 3 - P it had um for the patient to sign it and then it said whoever signed it had to be on the delegation log but we got rid of that problem um (.) so I’ve never worked in a trial where the um the forms the patients are filling in the you know patient reported um things actually from part of the CRF I yeah P they’re often a separate little booklet so th[ats I [mm P different way of work…
	Reference 4 - I um and in terms of using the DESIGNER screening tool how have you found using that with patients? P fine I fine P they don’t seem to it’s fairy it’s written in a language that they seem to (.) understand you know it we have a little laugh about the wet wind question but actually (.) describes things quite well and at them patients that’s often the one that the patients having a pr…
	Reference 5 - I um have any of the patients um provided any positive or negative feedback form the DESIGNER screening tool? P um not directly to me I think you you’ll probably get a better response a more meaningful response from (names research radiographer) about that because she’s kind of um er been much more involved in it
711_0044bl	Reference 1 - P as the patients arrive and the doctor will call me I’ll come down and see them give them an information sheet a:nd let them have a read through and then come back to them and then ask if they’re happy and then get them to consent I yeah P er once I’ve done that then I fill out the CRFs a::nd any patients who have answered yes to the DESIGNER questionnaire give give the CRFs and th…
	Reference 2 - we did have a bit a few issues in the beginning with the protocol in that getting it clarified so I think we sent quite a few [emails to you back I [yeah yeah P and fore but once we’d once we’d worked out in our our heads it was easier it it felt a little bit like this was the trial and then there was like oh we can add this in and we can add in it felt a bit like that’s how it was …
	Reference 3 - I okay and um how have you found using the DESIGNER screening tool with patients? P (.) u:::m (..) very simple patients understand it they don’t have they don’t really have any ques normally when you sometimes when you give them a questionnaire they’re like oh what do you mean by that? but that one I nothing [that’s good P [nothing they just they just answer it they [find it I [yeah…
	Reference 4 - I have any of the patients provided any feedback on either positive or negative? P u::m (.) there wasn’t anything positive but they haven’t said anything negative either [so I [no P they’ve just [they they just I [they’ve done it P read it and answer the question yeah there’s no there’s been no somebody did ask me about the third question but it it’s more of a discussion really than…
	Reference 5 - I and in terms of identifying late bowel effects do you think it’s a good um screening tool for that? P u::m (…) yeah um it’s dif it’s difficult to know because (.) that’s what they are the question just trying to think mm:::: yeah it’s I’m trying to think if there’s any problems that have come up that haven’t been answered on that questionnaire I can’t think of any I [no P [I can’t…
	Reference 6 - I yeah um and what proportion of patients do you think suffer with late effects late bowel effects of radiotherapy? P um I’d say about its I mean because it’s six months post I’m actually here for the summer because I do a clinic on a Friday afternoon which is for patient who are in the CHIP Trial so they could some of them are five six seven eight seven I think is the most do years…
711_0046bl	Reference 1 - I [yeah and do you screen patients using the DESIGNER screening tool? P yeah I yeah and how have you found using that? P quite straight forward r[eally I [yeah yeah P yeah um it is that the patients haven’t answered themselves isn’t it? I yeah P yeah I y[eah P [cos I’ve been doing that I yeah P um I um and have they provided any feedback the patients who’ve completed it? The DESIGNE…
	Reference 2 - I [yeah and how have you found completing the CRFs has there been any they they been okay or have there been any issues? P the patients? I yea[h both you and yeah P [both yeah there’s yeah okay mostly there there was a bit um in the screening CRF it says to be completed by the participant I mm P and then do you remember when we asked you la[st time I [yeah P and we asked you who co …
711_0047bl	Reference 1 - I yeah and is there anything you think you’d like to change or anything that you think works well within the processes? P u::m you know it is difficult to tell because I haven’t actually seen any patients and I think that’s when you really apprecia[te I [yeah P what it’s like to use the tool in in it looks quite straight forward it’s quite a basic you know the DESIGNER tool I yeah P…
711_0048bl	Reference 1 - I mm (.) do you find that patients need to be prompted with the questionnaire or you need to ask them more do they tend to bring up most of their symptoms? P it completely varies I okay P there’s some patients who’ll who will tell you I (laughs) P every minutia of their lifestyle um other patients will tell you in great detail about relevant things from prostate radiotherapy and oth…
	Reference 2 - and in terms of setting up um the study in (names cancer centre) is there anything um you think you could le form what you’ve learnt that would be that would help other sites set up? Sort of the screening part in oncology? P u::m so I think here we’re talking about the not the do you mean their setting up of the study or about something about the service? I a bit of both so if if an…
	Reference 3 - P so I guess there’s there’s there’s three main parts of screening there’s the research nurse rad radiographer interaction I don’t know how many patients DESIGNER tool and do the questionnaire um they potentially disrupting the CNS clinic where those patients would be and then if they are found to have bowel problems then they get come on to the oncology clinic so one patient moves …
	Reference 4 - I yeah okay and in terms of the patient you’ve seen who’s completed DESIGNER and had the symptoms P ye[s I [um how do how was that as a process so did the patient make any comments about the DESIGNER tool or P no he was very (.) ungauged u::m and I think possibly he might have felt a bit embarrassed that he hadn’t done anything about it before I [mm P [I think he was slightly surpri…
	Reference 5 - I yeah that’s good and in terms of the DESIGNER tool do you think there has the tool helps to identify the patients suffering from late bowel effects from radiotherapy? P we have only been using it for six weeks so I don’t know I you don’t know P we will find out I (laughs) and um do you think I know it has only been going for a few weeks but do you think it misses any other symptom…
	Reference 6 - I yeah okay um and can you think of any changes you’d like to make to the screening process to make it easier? P (.) u::m again I’m not you don’t I’m not I mean it’s not me using the DESIG[NER tool I [yeah P so I think we’ll have to get that from the research nurses I mm P using it and again there’ll be research nurses using it and we might need to work out what happens with the cli…
711_075/76 6m	Reference 1 - yeah in terms of the processes is there anything you think you’d like to change to make I things easier for you or P I don’t think there’s anything no I no P no I mean apart from you know as we suggested before if you only had to do DESIGNER it P would be so much quicker because you know A for me but um B telling the patient uh I’ve P just got three questions to ask you I th I think…
	Reference 2 - I yeah and how do you find using the DESIGNER tool with patients P DESIGNER tools fine um is the it’s just the final question on DESIGNER um that it it says um P you know does it affect your your um social life working life etcetera etcetera etcetera um P and it’s kind of so general that you know patients aren’t really sure how to answer it they P they they kind of say well my bowel…
	Reference 3 - I yeah do you think the tool helps to identify patients suitable for referral onto a I gastroenterologist P I on the whole I think it probably does um cos it sorry that was the other the other problem I P uh I had with it DESIGNER or not problem I have is um which is have you found blood in your P stools recently and then you know you will some people will say well I had a I had P a…
	Reference 4 - but the other one’s where they say I haven’t got anything then you go P through GSRS and there’s nothing they’re virtually all scoring zero zero zero you know um P you know you ha you’re on those cases I tend to come back and I think just really ask them P you know if if they’re they’re interested in a referral if they say yes then then I just tick the P yes box if they say oh for g…
	Reference 5 - P yeah well I I think that’s the thing I think DESIGNER is will be uh and this is why I I say I I do P say to patients I think you know once you validated you handed out to everyone I think is I P think it will be a great talk because it will just flag up for us to discuss these things um that P you know that we wouldn’t perhaps normally do you know so that you know if they’re P tic…
	Reference 6 - P yeah as soon as soon as we we get through the DESIGNER thing um and if we get a yes the next thing is where’s this patient come from um and you go oh it’s from (names shadow group) and [then you just you know I [(laughs) P you think ah you know cos you know it’s and then you know you got to book them in for the next you know um[: I [mm P six months and twelve months which isnt’ su…
	Reference 7 - I [how do they find all the questionnaires and P the I’ve I’ve only done I think two shadow ones that have have er that have er scored yes on DESIGN[ER I [mm P u::m (..) that’s interesting though isn’t it? oh yeah yeah sorry yeah cos normal DESIGNER if they score screen no you won’t know they they’re from (shadow group) or not will [you? I [no:: P it’s only if they score yes yeah ok…
	Reference 8 - P so they’re actually I think they’re paying a lot more attention I think because they’ve seen patients that they’ve seen and the patients haven’t said anything to them and them I’ve suddenly got um a you know a DESIGNER yes and they have got significant er problems to be referred um and er I I just tell them that bit out of courtesy look you know I saw we saw the guy that you just …
711_0080 6m	Reference 1 - the information consent and erm baseline questionnaires are all done in the same visit. Erm, it can be, it takes a bit of time but you know, erm, that does depend a little bit on the patient. And I think what erm one of the difficulties for people, you know who haven't sat down and read the protocol from beginning to end and there are people involved in the trial that I'm sure haven…
	Reference 2 - INT: ((Laughs)), are there any changes you would like to make to the protocol or any of the study processes from your experience? RES: Well I've fed some comments back about the protocol. INT: Yeah. RES: Erm, erm, so obviously there are those and I keep going on about the, you know the, you know that would include being clearer about the questionnaire comparison part of the erm stud…
	Reference 3 - when you screen patients using the designer tool, how have they found using that, how have you found using it and the patients as well. RES: Erm, good, you know it actually seems to require less explanation erm than the, the other one, oh … INT: Yeah, the GSRS. RES: Yes, erm, you know terms like when people seem to understand what that means, you know, and a little bit of, you know …
	Reference 4 - RES: So erm, they've got symptoms or they aren't, yes we've asked them if they would be, like to be referred, they say yes, we give their notes the erm questionnaires, consent form, all the information relating to the study to the PI and he dictates a letter to erm gastroenterology basically, you know pointing out what the problems have been and err, or are and it currently goes fro…
	Reference 5 - a lot of patients when they go and see the doctor, you know oh the doctor's busy, he doesn't want to know about my bowels or whatever, but actually if you can give them the questionnaire to do in the waiting room and then the doctor can ask the patient more specific questions about symptoms, then it's more efficient in terms of time because you are not going through asking the patie…
711_0082 6m	Reference 1 - I think I like I say it’s very self-explanatory [: er I [mm P you know I can’t see it being a problem um so er no I don’t um I don’t think that’ll mean the questionnaires themselves are quite easy to understand I think the one of the biggest bug bears I have is they don’t always see that they have to sign it at the bottom
	Reference 2 - I yeah and um how have you found using the you so you mentioned the the questionnaires that we use in the screening process how have you found using the DESIGNER um tool? P yeah no I like that er I think patients like that I yeah P yeah they’re they’re it’s very clear u[::m I [mm P the little statements that they make you know they’ll read them um cos a lot of them you know they loo…
	Reference 3 - I yeah and do you think um have you had any experienced many patients providing any feedback on the tool so either positive or negative? P um a couple of times said about your u::m relatives I mm P and how it affects them I yeah P um cos obviously as as carers I [mm P [um for the patients u:m and er one chappy moaned about the length of the um questionnaire and um no provision of pe…
711_0083 6m	Reference 1 - just talking to people properly it does take quite a lot of time so in the busy clinics I tend to talk to men anyway and do their normal consultation … INT: Mm. RES: … then we talk to them about the EAGLE trial, I give them the outline of the trial saying what we’re trying to achieve and what it will involve and if they’re agreeable then I get the research nurse to come in and sit d…
	Reference 2 - RES: Erm, I think going through the questionnaires with them, a lot of people are saying oh yes now you mention that specifically it is an issue whereas if you just talk to them about their bowels … INT: Mm. RES: … they’re not really saying that they’ve got any problems erm, and again we’ve had the issues that a lot of people are saying that, when you’ve gone through the questionnai…
	Reference 3 - INT: Mm. Okay and erm do you screen using the designer screening tool in the you know the bundle, the questionnaire bundle that we use? RES: Yes, yeah, yeah. INT: And how have you found using the screening tool? RES: Erm it’s not, it’s fine.
	Reference 4 - RES: Sorry what was the question? INT: Erm so it was about the designer screen tool and how you found it? RES: Oh yeah, erm, yeah no it doesn’t seem to be a major problem to use. Quite a lot people erm because it’s sort of talks about a little bit of bother sometimes and often, sometimes people are not quite sure what to put. INT: Mm. RES: Erm, so some weeks it’s bad and some weeks …
	Reference 5 - do you think the tool helps identify patients who are affected with these late effects? RES: Yes I think it probably does yes. INT: Yeah. RES: Erm, cos you’re having, you’re just sort of talking generally. INT: Mm. RES: Erm, I potentially won’t go into as much detail as in that screening tool.
	Reference 6 - have any of the patients provided feedback on the tool either positive or negative? RES: Erm, not really I’ve just had one gentleman erm said that he didn’t want to do it because he had problems reading so … INT: Okay, fair enough (laughs).
711_0086 6m	Reference 1 - INT: Mm, yeah … and do you use the designer or Alert B tool? RES: We are implementing at the moment, so that has been a change since Christmas and it’s only just happened so I haven’t led the implementation, one of our nurse specialist has that, so I don’t know, but I gather they’re doing it.
	Reference 2 - INT: Yeah. Erm and have any patients provided any feedback on the tool, so either positive or negative? RES: Erm… no.
	Reference 3 - INT: No, okay. And can you think of any changes that you would like to make to the screening process overall? RES: For Eagle or the Alert B? INT: Well both, so start with Eagle. RES: Erm well I think we’ve talked about it already, so I think the ideal thing is that Alert B is used routinely and we only talk to patients who’ve got problems and I think erm at some point you have to er…
711_0091 6m	Reference 1 - RES: Because I'm seeing the, I'm seeing them, no, I'm seeing the designer questionnaires that they have filled in and I am then seeing that they are ticking positive boxes if you like more often than I would have predicted.
	Reference 2 - INT: Mmm, how have you found using the designer screening tool? So I know something that the research radiographer completes it with the patient don't they and then I think you see it, is that right? RES: That's right, yes. INT: Yes. RES: I haven't been using it, they've been doing it for me but it seems to be pretty straight forward. They have certainly never said that to me that i…
	Reference 3 - INT: And can you explain a bit about the referral process that's in place for patients on the EAGLE study? RES: Once someone has gone into the designer bit and if they scored positively, the notes are given back to me by the research radiographer and I just do a very brief two-line letter to [name deleted], our CNS you know, saying any chance could this patient be seen in your clini…
711_0093 6m	Reference 1 - do you know if there’s been any sort of erm, problems with the sort of study processes of the questionnaires or anything like that? RES: I don’t think so, I think you know the designer tools have worked quite well. I think if you’re looking at the control patients’ erm, they seem to be more time-consuming than we anticipated really.
711_0097 6m	Reference 1 - I go and talk to them in clinic and consent them to the first part of the trial. INT: Mm. RES: And then if they go through to the second part of the trial I kind of co-ordinate that with erm the nurse who actually looks after them in digestive diseases ... INT: Mm. RES: ... and runs the clinic up there and erm consent them to the second bit of the trial the main study. INT: Mm. RES:…
	Reference 2 - the patients seem to be able to understand things from the information sheet very well, you know you don’t have to explain things overly much I mean it’s not wildly complicated … INT: Mm. RES: … but that all seems absolutely fine. Erm, they find the second questionnaire when, you know the initial questionnaire, they find the second questionnaire a little bit erm confusing sometimes.…
	Reference 3 - RES: So they’re a bit concerned, not concerned but they just think well how should I answer that. Erm, but erm other than that it’s pretty much well received and they understand it quite well. Erm, I haven’t had too much experience of the main part of the study, I think we’ve only got, we’ve only done three or four patients who have got that far so far.
	Reference 4 - INT: Mm. Okay. Erm, and how have you found using the designer screening tool you know the short one you mentioned at the … RES: That, that I find that easier yeah. INT: Yeah, yeah. Have the patients mentioned any sort of, any issues with it or any feedback they’ve come up with? RES: Not with the shorter one no. INT: No? RES: I think they quite like the erm, it’s very, you know the l…

## Sheet: T&I - Referrals (P&SE) (Onc)
Participant reference	Tests and investigations: Care pre EAGLE, Referrals	Tests and investigations: Care since EAGLE, Referrals
711_0029bl	Reference 1 - P um so I think bleeding is the thing we refer for most commonly that that seems to b[e I [yeah P a a trigger for something that ought to be investigated um and people are distressed by so sort of mainly referring for bleeding things like your mucus discharge pr you [people often I [yeah P have it and you put it down to a late side effect of radiotherapy and people often live with i…	Reference 1 - P most of the people who answer yes to one of those four questions are are being referred and are quite happy to [be referred I [yeah yeah P mm
	Reference 2 - I and do you find that maybe they’ve visited other healthcare professionals do they do they do patients mention about visiting their GP or P um sometimes if if they’re on for example annual follow up and then they’ll and they’ve had problem[s in between I [yeah P they would have gone to their G[P I [yeah P um and some may have been referred through by the GP I yeah P and if we’ve se…	Reference 2 - P are those people I do you think the referral P mm I numbers may have increased or changed at all? P um we’ve had a fairly steady referral through I yeah P um not to not to gastroenterology previously just to the colorectal surgical te[am but I [mm P um we’ve had a fairly fairly steady trickle through so we are finding a lot of people that we’re we’re looking up and had radical rad…
		Reference 3 - I do you have a process in place referring them? P um yeah we we’d discussed it in advance so we decided that I would see people in clinic mention that anybody was eligible to be referred through I email um (research coordinator) and (consultant gastroenterologist) with just basic demographics to let them know this person’s coming through I yeah P and therefore go through with a wit…
		Reference 4 - O the only thing for my interest as well um are you ref because are you referring more people for e extra help because of this study do you think compared to what you [might do normally? P [u::m:: O might you normally sit on them a bit longer and and wait and [see? P [potentially yes um I said we referred three I yeah P a couple of weeks ago and that that be unusual [um O [mm P a lo…
711_0030bl		Reference 1 - so the patients are now filling in both of the main questionnaire’s um and then P you follow (looks at P2) that up and it’s decided whether or not they’ve got symptoms to P actually be referred on and if they want a referral on
711_0038/39bl		Reference 1 - I yeah yeah that’ll be great um and in terms of the referral process so if you flag so if a patient flagged up as having as answering yes on the DESIGNER tool how are you alerting the gastro team P [well I I as I say I think what we would do then we would just go out of clinic and say you know just tell the doctors there and then that I [Yeah P you know because you get them before t…
711_0041bl		Reference 1 - I okay um and is there any sort of additional help or support you think you need in the study processes or? P couple of new gastroenterologists I (la[ughs) P [couple of new CNSs (laughs) er no I think the only I mean from a from a referral pathway point of view and an initial patient identification don’t think there’s a problem there that’s that’s working and we’ve already got quite…
		Reference 2 - how’s the referral process going and what have you’ve got them sort o[f P [so when the questionnaires filled in I I get to then look at them to decide do I think they need to go on and be referred to gastroenterology and then I’ll just do a formal letter I yeah P and I’ll send it to (names consultant gastroenterologist) as the lead gastroenterologist for our site and the CNS (names …
		Reference 3 - I [no no um and have any patients answered yes to the DESIGNER screening tool that then weren’t suitable for referral? P no I no so the all that had ticked yes the[y’d had gone on P [yeah even if it was just for a referral letter that the[the gastro team I [yeah P would then look at and they’d reply back to me I yeah are have any patients declined to be referred to gastro? P no not …
		Reference 4 - I yeah um and you say you mention about the referral process and you just write a formal letter P yeah I um has there been difficulties with that? P n[o I [no no so they’re flagged up and then that’s its [they are then referred on P [yeah I know I’m a bit behind I got a few that I need to do so the only difficult is that I will see the patient I’ll do a standard dictation back the G…
711_0043bl		Reference 1 - P um and you know more and more in research you’re getting more junior inexperienced people involved so you you do need quite clear [processes I [yeah P so that things don’t get forgotten about um we are our trust policy is to have a worksheet for each um trial that we do and it’s quite complicated to do one for EAGLE um but I mean we’d happily share that um with you if if th[at wou…
		Reference 2 - P [it’s almost like what’s the point in (.) going in the trial if you’re not prepared for the next step (.) um but it it is again this trials’ different you know patients know if they got bowel problems or not I mm P um you don’t know the questions we’re going to ask but you’re going to pick it up I think you’ll pick up quite a lot of patients with symptoms (..) on DESIGNER um (.) a…
		Reference 3 - I yeah and um I think we talked about this previously but has anyone answered yes to this DESIGNER screening tool that then hasn’t then been referred on? P no
		Reference 4 - I (laughs) and the referral process for the patients that identified as having bowel symptoms how are how is that working? P so um I (coughs) P well I say we’re still smoothing it out I yeah P but basically it’s a matter of us giving (names consultant gastroenterologist) the um questionnaires that the patient’s completed and their notes and then when he has a moment he dictates a le…
711_0044bl		Reference 1 - I and have anyone has anyone ticked yes to their symptom on DESIGNER and they’ve not been referred? P no
		Reference 2 - not yet because we’re still to be honest the referral there was a bit of a problem I don’t know if (names research radiographer) explained to you about once they’re referred about who’s going to take that on with ha[ving the I [yeah there’s yeah P there’s yeah so and there’s HR I think it is issues there so we’ve kind of only put a few through with (names consultant oncologist) very…
		Reference 3 - I yeah (.) how’s the referral process going so they just you flag them up and then P yeah so what happens is um I they’ll answer yes to the DESIGNER and then I give it to (names consultant oncologist) with the notes and then he’s to make the referral (names urology consultant) he’s another urology consultant he has made a conf a referral for one of his patients but I don’t know wher…
711_0046bl	Reference 1 - I no as a site is there an interest in managing late effects and referring on if if you notice that a patient has them er has [symptoms P [I think more so in recent years I yeah P that there has been um I think it depends on the clinician as well and I yeah P and their awareness and (..) I yeah (laughs) P shouldn’t say that should I	Reference 1 - I that’s good and have any patients answered yes to the DESIGNER screening tool that haven’t then been referred on to gastroenterology? P no
	Reference 2 - I and um prior to the EAGLE study was there any process or questionnaire in place to try and identify patients suffering with late bowel effects? P not that I’m aware of obviously different trials collect I yeah P bowel toxicity information but (.) and as we find that information we refer it onto our c onto the [patients I [yeah P consultant then er and then they send them under the…	Reference 2 - I [yeah yeah um and do you know anything about the referral process of for the patients who are identify with with bowel symptoms has there been any sort of thing set up to transfer information over and P within the study [or I [so yeah so if patients are identified with bowel symptoms and it’s to do with EAGLE and they’re referred to the gastro team in (names gastroenterology site)…
711_0047bl	Reference 1 - I yeah and prior to this study was were patients referred on to gastro or was there a process in place or was it P yeah as far as I know they were and I know one of the biggest problems were resources I yeah P you know there was a time with again I’ve got to go back to the anal cancers cos that’s what I did more often you know you think right we need to refer these patients and it w…	Reference 1 - I yeah yeah and um in terms of the the referral process so if the patients identified with bowel symptoms following the DESIGNER screening tool [is there P [mm P a process in place for referring on? P (.) for within the tr[ial yeah then we’d refer them onto the oncologist I [yeah yeah yeah yeah P to look through so um then they’d take it up form there then refer onto so the gastroen…
711_0048bl	Reference 1 - I okay and have have you seen a number of number of symptoms over the eight years increase of referrals or has it stayed the same or? P u::::m (.) that’s a really good question um I think over the last couple of years since we’ve been interested in the other side effects its reinforced my direct questioning of patients and if they mention something which maybe in the past I would ha…	Reference 1 - P so I guess there’s there’s there’s three main parts of screening there’s the research nurse rad radiographer interaction I don’t know how many patients DESIGNER tool and do the questionnaire um they potentially disrupting the CNS clinic where those patients would be and then if they are found to have bowel problems then they get come on to the oncology clinic so one patient moves …
	Reference 2 - I [yeah yeah and um do you think the study’s changed your idea of um number of patients affected? P er too early on I yeah um and do you think there’s been there was an increase in the number of referrals before the study actually officially opened? P yeah the last two years I yeah P I think since (names consultant gastroenterologist) has expressed an interest and you now someone li…	Reference 2 - I yeah that’s good um and in terms of the referral process um so you were talking about um compiling the clinical information to send over P yeah I um how was the other part of the referral so how how do they get transferred is it through a letter or? P yeah so again this isn’t this isn’t streamlined yet u::m (names consultant gastroenterologist) did talk about this at the last TMG …
	Reference 3 - P you know in working alongside a group of oncologists who are all very highly academic y you know we should be picking up more patients than other people so yeah it’s definitely definitely affected our referral pattern then [afterwards	Reference 3 - have you sort of ex ever had many patients that have declined a referral? Has that be[en a P [yes I common thing? Yeah P particularly for minor rectal bleeding or I yeah P fresh blood when they wipe from the back passage they all say well I’ve had it for years I okay P nothing new so that that
	Reference 4 - um did most the majority of um on er consultants at (names cancer centre) who had who um who’s patients received pelvic radiotherapy were they have been aware of referring to (names consultant gastroenterologist)? P no I say (names consultant gastroenterologist) only works in (names site) u::m so (names cancer centre) were treats patients from you know four health boards I [yeah P […	Reference 4 - P u:m so the fact that we have it all formatted we have no restriction referring to (consultant gastroenterologist) is good for [the service and I [yeah yeah P being in a different trust doesn’t make a difference at the moment
	Reference 5 - P u::m talking to um so when I started trying to look for other sites to take part in this I did quite a lot of contacts with potential gastroenterologists or oncologists around the UK who might be interested and there was quite a lot of variation between the centres of how a patient identified in oncology with a GI problem got referred to gastroenterology and there didn’t seem to b…
711_075/76 6m	Reference 1 - P because I I I I think as I’m talking which is not good thing but I’m kind of guessing that some of these patients we we’d be referring them across anyway [you know I [mm P we would have picked up um anyway um: (.) I think it’s just just just a I think it’s just a lot slicker a lot quicker	Reference 1 - I yeah do you think the tool helps to identify patients suitable for referral onto a I gastroenterologist P I on the whole I think it probably does
		Reference 2 - but the other one’s where they say I haven’t got anything then you go P through GSRS and there’s nothing they’re virtually all scoring zero zero zero you know um P you know you ha you’re on those cases I tend to come back and I think just really ask them P you know if if they’re they’re interested in a referral if they say yes then then I just tick the P yes box if they say oh for g…
		Reference 3 - I yeah um and has any patient answered yes to a question on DESIGNER that then hasn’t been I referred on P Hmm I can’t remember I don’t think so I don’t think so I hm have any patient’s declined a referral P uh yeah we’ve had a we’ve had a couple that have declined um because they they they they P just feel that well there’s there’s several reasons several reasons but I think they j…
		Reference 4 - P yeah as soon as soon as we we get through the DESIGNER thing um and if we get a yes the next thing is where’s this patient come from um and you go oh it’s from (names shadow group) and [then you just you know I [(laughs) P you think ah you know cos you know it’s and then you know you got to book them in for the next you know um[: I [mm P six months and twelve months which isnt’ su…
		Reference 5 - I yeah and how do you find the ref the referral process so if you got a patient with bowel symptoms [how do P [bowel sym oh er if it’s (names local gastroenterology hospital) if it’s um yeah if it’s e::r (names local gastroenterology hospital) piece of cake I just literally I I just knock out an email with er the the patients name and and er (participant) number what they scored yes…
		Reference 6 - P and the um so one yesterday was quite bad er (names consultant oncologist) had just pretty much signed off my my sort of letter um and (names consultant gastroenterologist) and (names Clinical Nurse Specialist) both responded you know that day to say we’ll we’ll um fast track this guy so there’s no problem at all absolutely no problem at all it’s really really quick um and I alway…
		Reference 7 - P yeah um the other referrals um yeah they’re okay um I don’t really know what happens with them as such um although I’ve got a s::ix monthly one er follow up coming up so I’ll need to check that out what happened with them because they’re different u:m different doctors e:r and we don’t I don’t really know who the gastroenterologists are um I’ve usually just got the: the specialist…
		Reference 8 - I yeah and how do you find that the service compares to what was previously available so the whole screening and referral? P (names local gastroenterology hospital) wise? I yeah so yeah so yeah P well er (names local gastroenterology hospital) wise um I feel happier in in a way because it is so quick that I I actually know outside the trial if if you got a patient in one of our othe…
		Reference 9 - thinking about it I could probably just refer them myself um but um I don’t like sticking my nose into other people’s business so I I still go to the consultant now I would probably just ask the specialist nurse to do the referral um: cos it’s it’ll get done quickly I yeah P um and copy the the um the consul their consultant in to that email to the um the the specialist nurse u:m I …
		Reference 10 - P the er the bowel problems and we’re also aware of you know a the the re the referral system how it works um better now than than perhaps we had been before um e::r because yeah I mean we’ve had (exhales) I mean th I’m sure (names consultant gastroenterologist) was involved in this but we have had you know patients we’ve had to: er put into another trial called (names trial) which…
		Reference 11 - P and I know and that’s the nice thing I know I can get them a fast track referral cos I say to every single one of my cos I don’t I’m belts and braces kind of person I say to every single one of them I have ref I I I will be referring you today um er but if you haven’t heard anything in a month you ring me and then I’ll write my number on their information sheet and it’s a direct …
711_0080 6m		Reference 1 - INT: ((Laughs)), that's great. And when you suspended recruitment, did that have an impact on erm, in oncology, so were clinicians still looking but obviously because they weren't being referred to the study, were they being referred anyway or … RES: Erm, they weren't being referred to me, they might have been referred directly to digestive diseases because we, another problem that …
		Reference 2 - INT: Erm, I think it was just about erm so the impacts to oncology, so obviously when the recruitment stopped … RES: Yeah, I think they were still probably referring patients to gastroenterology with, but bypassing us. INT: Yes. RES: Which wasn't terribly helpful in retrospect but there we are.
		Reference 3 - INT: And have any patients answered yes to a question on the designer tool but have not been referred to gastroenterology? RES: Yes. INT: Yeah. RES: I think they have, I think they have yeah. INT: Yeah, and can you remember the reasons why they weren't referred? RES: Mostly patient choice. INT: Yeah. RES: In fact I can't think there would be any that weren't patient choice.
		Reference 4 - INT: Erm, if patients have bowel symptoms, can you tell me a bit about the referral process that you've got in place for the EAGLE study? RES: So erm, they've got symptoms or they aren't, yes we've asked them if they would be, like to be referred, they say yes, we give their notes the erm questionnaires, consent form, all the information relating to the study to the PI and he dictat…
		Reference 5 - INT: Have there been any other difficulties apart from the booking hub with referrals? RES: Well I think that's what's happening with the referrals, I haven't investigated it too far but that's erm, luckily the oncology referrals don't go through the booking hub so I don't know as much about it as I other people do. Erm, I don't think so.
711_0082 6m		Reference 1 - I yeah and do you think that the tool helps identify patients who are suffering fro[m this late yeah P [definitely yeah definitely it is it’s the main identifier to say that patients get a referral for definitely
		Reference 2 - I mm and have any patients answered yes to a question on the DE on the um DESIGNER tool but haven’t then been referred on to the new service? P no we’ve had none that have not been referred on there’s only one chappy that we’ve had that decided himself that he didn’t want to have a referral u:m and he’d answer the he was he was down for referral but then he decided he didn’t want to…
		Reference 3 - I mm and do you mind telling me a bit about the referral process that’s in place for patients who I identify with bowel problems P er well obviously the way it works um currently here in (names site) is that obv[iously they I [mm P they you know once they’ve identified they’ve got a problem is that the um treating clinician will send a letter um to um (names gastroenterology consult…
		Reference 4 - I yeah so apart from that one patient has there been any um difficulties that you’ve enc[ountered P [no and I had no and I’ve had none of the other’s that have gone through for referral have ever come back and said I’ve I’ve not had any of the clinicians say to me um you know that referrals’ not been picked up and he’s the first patient in on all those that I’ve had from the screeni…
711_0083 6m		Reference 1 - RES: Erm, I think going through the questionnaires with them, a lot of people are saying oh yes now you mention that specifically it is an issue whereas if you just talk to them about their bowels … INT: Mm. RES: … they’re not really saying that they’ve got any problems erm, and again we’ve had the issues that a lot of people are saying that, when you’ve gone through the questionnai…
		Reference 2 - INT: Erm, and have any patients answered yes to a question on the er designer screen tool but then haven’t been referred onto the new service? RES: Er yes there are, there are a few people who have refused referral. INT: Yeah. RES: Erm, again if it’s something like bleeding … INT: Mm. RES: I will tell them that they’re being referred whether they want to or not erm but if it’s somet…
		Reference 3 - INT: And erm, can you tell me a bit how the referral process works for the EAGLE study? RES: Er, it works very smoothly erm I usually e-mail (names person) with the basic sort of outline to say there’s gonna be a referral coming through and then I’ll do a formal referral letter and we copy the [PLACE] notes through to them erm with all the radiotherapy details ... INT: Mm. RES: ... …
		Reference 4 - INT: And has there been any other issues or anything that’s worked well sort of over the last six months? RES: Erm, yeah I mean I think the referral process has work very smoothly. INT: Mm. RES: Erm, so yeah I think it’s working pretty well, we haven’t had any major issues I don’t think.
711_0086 6m		Reference 1 - have any of the patients answered yes to the question on designer but then haven’t been referred on? RES: Not… that I have come across. The way we’re doing it at the moment is that (name) tends to see the patients and he is erm separate to the clinical assessment so he will find a patient, talk to them, come back to us and then he emails me afterwards to say a patient has gone in, c…
		Reference 2 - thinking about the referral process for the EAGLE study. RES: Yes. INT: Can you just explain a bit about how that works. RES: Yes, so … INT: If the patient’s identified… RES: Yeah, so (name) finds a patient, he consents them, erm he drops me an email, he copies in (name) and (name), I then do the formal referral down to (name) and (name), and I pick up my laminated COF and I fill in…
711_0091 6m		Reference 1 - INT: Have any of the patients answered yes to a question on the designer screening tool but then haven't been referred to the new err gastro service? RES: Err, not that I'm aware of, no.
		Reference 2 - RES: There have some patients interestingly who have told me about mild symptoms but have not been bothered enough or keen enough to be involved in the trial or wanting to be referred on.
		Reference 3 - INT: Yes, but the patients you mentioned who erm declined referral, did they provide any reason for doing so? RES: Err, I think, so busy enough, don't want any more outpatients reviews, don't want any more tests and they are not bothering me very much these symptoms.
		Reference 4 - INT: And can you explain a bit about the referral process that's in place for patients on the EAGLE study? RES: Once someone has gone into the designer bit and if they scored positively, the notes are given back to me by the research radiographer and I just do a very brief two-line letter to [name deleted], our CNS you know, saying any chance could this patient be seen in your clini…
		Reference 5 - any difficulties with the referral process do you know? RES: Erm, well not, there were as you know but not more recently. I think since, since [name deleted] has been up and running, I don't think there's been any issues. Correct me if I am wrong but I am, that's fairly recent.
		Reference 6 - the patients who were initially referred in the first sort of recruitment phase, were they just waiting for the clinic to open or were they seen by someone else do you know in the meantime? RES: Well the referrals were done and I think they were put into the back of the queue for general digestive disease clinic, and the problem is our budget in the gastroenterology department at th…
		Reference 7 - the gap when recruitment was closed temporarily, if you saw someone with late effects would you just refer them to the general clinic? RES: Yes, I would do, yes.
711_0093 6m		Reference 1 - INT: Yeah. And with them couple of patients who have answered yes to the designer questionnaire erm, but haven’t then been referred on to the new gastro service, do you, do you know of any reasons why that might be the case? RES: No, I don’t, I don’t, I think you know sometimes patients just don’t want anymore you know they’ve just sort of said, oh no I can’t be bothered that’s you …
711_0097 6m		Reference 1 - INT: Were the patients who were initially referred in that first sort of block … RES: Yeah. INT: … are they being seen now in that do you know? RES: Erm, some of them are. INT: Yeah. RES: Erm, some of them erm weren’t interested, some of them I couldn’t get hold of and some of them erm their problems had resolved. INT: Okay. RES: Erm, so they weren’t interested from that point of vi…
		Reference 2 - And have any patients answered yes to a question on the designer screen tool but then have not been referred on to the new bowel service? RES: Yes. INT: Yeah. RES: Quite a lot of them, erm not quite a lot of them some of them I think, it’s not actually that bad in their mind and they’re very erm, I’d say the biggest reason is that they’re just fed up of seeing doctors and they don’t…
		Reference 3 - INT: Yeah, okay. And erm do you mind telling me a bit about the referral process that’s in place for the study patients? RES: Erm yeah, so if they agree to go onto the main part of the study, is that what you’re asking about? INT: Mm. RES: Erm, then I get the Consultant to write a referral letter to [NAME]. INT: Yeah. RES: Erm, that is the hardest part of the trial. INT: Mm. RES: Ju…

## Sheet: Funding & Impact (Onc)
Participant reference	Funding	Impact
711_0029bl		Reference 1 - P are those people I do you think the referral P mm I numbers may have increased or changed at all? P um we’ve had a fairly steady referral through I yeah P um not to not to gastroenterology previously just to the colorectal surgical te[am but I [mm P um we’ve had a fairly fairly steady trickle through so we are finding a lot of people that we’re we’re looking up and had radical rad…
		Reference 2 - I yeah (rustling paper) (…….) so prior to the study what proportion of patients do you think that sort of receive radiotherapy would end up with late bowel symptoms? did you have any sort o[f preconceived ideas? P [u::::m (...) would have thought it was fairly rare um but it depends really how you define it [sort of I [yeah that would [impact on their quality of life P [in yeah enou…
		Reference 3 - O the only thing for my interest as well um are you ref because are you referring more people for e extra help because of this study do you think compared to what you [might do normally? P [u::m:: O might you normally sit on them a bit longer and and wait and [see? P [potentially yes um I said we referred three I yeah P a couple of weeks ago and that that be unusual [um O [mm P a lo…
711_0030bl
711_0038/39bl	Reference 1 - did you encounter any problems or um sort of how did the process go for you P yeah um yeah we did have problems um obviously er we we weren’t really aware we we we weren’t aware of the study until a lot of it had been done so um the protocol had been written you know (names principle investigator) had done all the finances done everything um all that kind of stuff had already taken …
	Reference 2 - we had a further meeting with you later um (names research radiographer 1) was there I know um and then it turns out that you know he didn’t actually have funding for the six month and twelve month follow up so all of a sudden you know we were then asked to do that as well um so it was it was kind of we don’t we’re fairly relaxed about these things um we want to do trials um we appr…
711_0041bl	Reference 1 - I so Macmillan are also keen if (names EAGLE site 2) or (names site) wanted to be involved they can help with funding that as well P okay [have you told (names consultant gastroenterologist) now? I [um yeah I think (names consultant gastroenterologist) knows I think she’s been in contact to try and get a breath test machine and things like that um cos I think cos of the um staff sho…	Reference 1 - what proportion of patients do you think experience late bowel symptoms following pelvic radiotherapy? P mm probably thirty percent maybe a bit less I yeah P um I think it’s getting it’s decreasing as the years go by cos we are getting better at being a bit more conformal with our treatments and avoiding the bowel um but yeah there must be there must be thirty percent of them gettin…
711_0043bl	Reference 1 - part of the job so the data collection so that’s going to fall to to me and um I okay P to me and (names research radiographer) so I think you know but as I say until we got this issue with the money sorted out I yeah P um (.) we haven’t really got that far yet	Reference 1 - I um and do you think the the screening tool helps to identify patients suffering from late GI effects of radiotherapy? P (..) I think it probably does um (..) the interesting thing will be about how many people we can make a difference to I yeah P and that screening out people that have actually managed it themselves
711_0044bl
711_0046bl		Reference 1 - do you think the study’s changed your idea of the numbers effected? P not so far we’[re in the I [no P early days yet I suppo[se so really we haven’t
711_0047bl
711_0048bl	Reference 1 - P so about four years ago one of the other oncologists in (names cancer centre) who does other pelvic cancers told me that (names consultant gastroenterologist) was getting interested in this area and was starting to centralise referrals and management under his care and so I’ve sort of got involved with (names consultant gastroenterologist) again then and the sort of what is now th…	Reference 1 - P and so we’ve had early successes I think almost every week we’re picking up one new patient who otherwise wouldn’t have been picked up so that has gone very well I yeah yeah and in terms of running it in the clinic setting study um how has that been going? P u::m well I mean I guess I’m the consultant point of view most of these patients are in CNS clinics u:m so it hadn’t disrupt…
	Reference 2 - P um so I my peer hasn’t got it peaked and it dropped again um again with the lack of finding getting gastroenterologists interested in managing these patients u:m it was hard to do this thing on your own so then it was sort of find (names consultant gastroenterologist) refind (names person) and then find the money I yeah P from Prostate Cancer UK which led me to push on again
	Reference 3 - P lots of things so I don’t I think the main issues when we were going for funding we were working (names person) as our main person relating with knowing that he was the lead person in the UK what we hadn’t appreciated was who he had been working with and the level of support that Macmillan had been giving him er particularly (names Macmillan representative) so when we found that o…
	Reference 4 - anything which costs money doesn’t improve their overall quality of life would be difficult to justify a::nd at the moment it looks like the services will cost money cos you need a CNS and you’ll need access I yeah P to tests um so I think that is actually the biggest long-term scalability anything that costs money I yeah especially if you’re trying to um allocate staff time within …
711_075/76 6m		Reference 1 - I yeah do you think the tool helps to identify patients suitable for referral onto a I gastroenterologist P I on the whole I think it probably does
		Reference 2 - P I would I would I’d just write an email to (names consultant gastroenterologist) er (names Clinical Nurse Specialist) and copy the consultant in as well and say this patient has got such and such and I pretty certain that that referral would go as quickly as an EAGLE referral now I ye[ah
		Reference 3 - think it’s made them more aware that they know I’m in they they they they know it’s Thursday morning they know (participants names) lurking I (l[aughs) P [it’s (laughs) you know so they they know that you know um oh i it’s bowel day you kno[w almost so um I [yeah yeah P I think I think it kind of just er flicks flicks a switch that you know perhaps we had better just ask questions u…
		Reference 4 - I and do you think the study’s had an impact on other members of of the team that maybe weren’t thought about? P um (..) I th I think we’re we’re we’re more aware certainly within you know sort of (names colleague 1) and (names colleague 2) I think we’re we’re certainly more aware of of the bowel I mm P the er the bowel problems and we’re also aware of you know a the the re the refe…
		Reference 5 - I think as I’m talking which is not good thing but I’m kind of guessing that some of these patients we we’d be referring them across anyway [you know I [mm P we would have picked up um anyway um: (.) I think it’s just just just a I think it’s just a lot slicker a lot quicker
711_0080 6m	Reference 1 - INT: Yeah. Erm, and has the introduction of the EAGLE study had an impact on the work they do other stuff members not specifically allocated to the EAGLE study? RES: Erm, possibly in digestive diseases. INT: Yes. RES: Erm, but I think, and certainly (names research nurse) but she's been funded to do that piece of work so you know you'd expect that. Erm, but in terms of erm you know,…	Reference 1 - INT: Yes. Has the study changed your sort of perception of the proportion of patients that might erm suffer from late effects for ((unclear: 0:20:40.7)) therapy? RES: I am not sure that it has actually. Erm, ((pause)) no I don't think it has. Erm, ((pause)) no.
		Reference 2 - INT: Yes. Erm and do you think the designer tool helps to identify patients suffering from late bowel effects of radiotherapy? RES: I think it does. Erm, you know I mean obviously we wait for the results of the trial but it seems to be that's it a, you know, erm, you know asking the right questions.
711_0082 6m	Reference 1 - protocol and processes how have you found um sort of screening patients and that sort of thing? P um it’s been relatively easy er I think um the majority when I obviously came on board with the EAGLE study I think the majority of the work had been er or the patients had been screened I think er my predecessor did an awful lot of work to get a lot of patients on I m[m P [so I think b…	Reference 1 - I yeah do you find that patients have mentioned other symptoms then one once y[ou start with the study? P [yeah yes I yeah P yeah the gastrointestinal late effects are not necessarily all the late effects that they want to talk about I think I (lau[ghs) P [it’s like okay that’s fine this is just what I’m talking about for now I (laughs) P but I think it’s so long as it’s I think it’…
	Reference 2 - I yep and um do you think the introduction of the study’s had an impact from the workload of other members of staff that maybe weren’t allocated to the study initially? P er yes (laughs) and obviously without me doing my extra day um which is you know required the extra funding for um I think the team that this originally sits with would possibly struggle to do the data on it um you…	Reference 2 - I yeah and do you think that the tool helps identify patients who are suffering fro[m this late yeah P [definitely yeah definitely it is it’s the main identifier to say that patients get a referral for definitely
711_0083 6m		Reference 1 - INT: Yeah. Erm, and do you think any of your colleagues have erm, sort of there’s been a greater awareness among your colleagues or has there been any change in, so may be having cancers … RES: Erm, yeah we sort of discussed the, you know the trial protocol and it’s mainly my patients being screened … INT: Mm. RES: … erm cos mine’s the (names place) practice so erm but I think we ar…
		Reference 2 - do you think the tool helps identify patients who are affected with these late effects? RES: Yes I think it probably does yes. INT: Yeah. RES: Erm, cos you’re having, you’re just sort of talking generally. INT: Mm. RES: Erm, I potentially won’t go into as much detail as in that screening tool.
711_0086 6m		Reference 1 - INT: And do you think your opinion has changed over time, over the course of the study? RES: Erm… a little bit, I think I would have originally have said 10 per cent. I know that (name) and (name) have been saying 40 per cent, and I’d have thought he was too high, and it looks like our figures are just under 20 per cent, so it’s been quite clear there are some patients who come to c…
711_0091 6m	Reference 1 - the patients who were initially referred in the first sort of recruitment phase, were they just waiting for the clinic to open or were they seen by someone else do you know in the meantime? RES: Well the referrals were done and I think they were put into the back of the queue for general digestive disease clinic, and the problem is our budget in the gastroenterology department at th…	Reference 1 - INT: Erm, what proportion of patients do you think experience late gastrointestinal side effects following pelvic radiotherapy? RES: Erm, well my personal assessment historically having seen the patients and giving them the brief cursory questions that we do in that set up is probably only about 10 or 15% but my understanding is that it is probably near 30% in the patients that we a…
		Reference 2 - RES: Because I'm seeing the, I'm seeing them, no, I'm seeing the designer questionnaires that they have filled in and I am then seeing that they are ticking positive boxes if you like more often than I would have predicted.
		Reference 3 - And if they are "well" at that point with no particularly concerning symptoms I'd discharge him to the GP. Now I'd give them and GP instructions about what to look for in the future erm from the perspective of knock on side effect as well as possible cancer reoccurrence. But that’s very much patient and GP driving and I am sure there are lots of patients be there for, having symptom…
		Reference 4 - INT: Has your view of the service changed over the last 6 or so months? RES: Err yes, for the reasons we've said above, in other words we can now have a service that we didn't before.
711_0093 6m	Reference 1 - INT: Yeah, well erm, ((names research nurse)) has got additional funding from MacMillan to see non-prostate cancer patients … RES: Yeah, so. INT: … so obviously if there’s any sort of anal cancer people that you see and they’ve got late effects then obviously they can see ((names research nurse)) as well erm, and it’s you know it’s, it’s good that there’s a specialist pathway for th…	Reference 1 - but do you think the proportion of patients suffering from late effects has changed sort of during the course of the study? RES: I’m, I’m not sure to be honest … INT: No. RES: … with you. Erm, I think we were surprisingly I think we expected to have got more patients coming forward. INT: Mm. RES: Erm, and I’m quite surprised at that as well, I thought that erm, you know there would …
711_0097 6m		Reference 1 - INT: Yeah. And do you think that tool helps identify patients suffering from late bowel effects? RES: Yes.
		Reference 2 - oh dear. And how do you think this new screening service compares to any sort of late effects erm screening that was previously provided? RES: Well I don’t have a lot of experience of what was provided before but I think it was fairly poor … INT: Mm. RES: And so it’s erm, you know the patients sort of that have been through the process have been really grateful and have got a lot of…
		Reference 3 - Do you think the awareness has sort of increased in the Oncology Department as a whole, maybe not in just prostate cancer but do you think other people are now thinking about it more? RES: I think so and also I was erm noticing that actually a lot of the patients that are going to [NAME]’s clinic aren’t necessarily prostate patients so in fact more of them are not prostate patients.…

## Sheet: Sustainability (Onc)
Participant reference	Sustainability of services: EAGLE study - initial set up	Sustainability of services: Future of service
711_0029bl	Reference 1 - I you familiar with the study protocol and the sort of procedures in place for the study? P ye::s [(laughs) I [(laughs) is there anything you’ve encountered that you think you’d like to change or that you you’d think oh that that’s quite an efficient way of doing things? P um oh it’s nice to have a a focal point to refer through to
	Reference 2 - the consenting before you talk to somebody is is [slightly I [yeah P different to to normal practice um cos you I sort of sort of thought you could talk to people then people who are eligible [we’d then I [yeah P do the paperwork after but obviously I m[m P [you wanted it the other way round which um you it works well with with (names research nurse) doing it as a research nurse and…
	Reference 3 - I um and in terms of the site file do you know sort of who’s responsible for maintaining that? P er it’s over the (names hospital building 1) so the the gastro team [have I [yeah P been doing that I and do you think you’d like a sort of separate one here to look at so the study docum[ents or are you P [u::::m I okay with if you needed to access it? P I mean I think I’ve got most of …
	Reference 4 - I cos it’s trick[y because normally for example in (names site 1) because it’s two separate NHS P [mm mm mm mm mm I trusts they’ll obviously have oncology will have their own P yeah yeah I so I just wanted to check [in case you wanted P [yeah see what what (names research nurse) I don’t’ know if (names research nurse) might might potentially want want just so we’ve thought we’ve got…
	Reference 5 - sort of the registration process [allocating er P [mm I participants their number have you found that okay in the spreadsheet as [well P [er (names research nurse) bee[n doing all that yes (laughs) I [(names research nurse) been doing that okay (laughs) P and she hasn’t said that there’s a problem so um I yeah that’s good [and when you P [(words incomprehensible) I (words incomprehe…
	Reference 6 - I were there any difficulties with the R&D department or the department itself? P u:[m I [With regards to setting the study up? P er from my point of view there wasn’t um and I think the the (names hospital building 1) team put it through the (names hospital trust) R&D and there weren’t any issues then but we we had though it had been passed off by the clinical trials er executive h…
711_0030bl	Reference 1 - I and how have you found the registration process in terms of allocating participant numbers I using the excel spreadsheet P um the excel spreadsheet is fine I suppose my difficulty was when I first picked it up and it P was unclear exactly what I felt I was needed to do and there’s still one or two things that P I’ve identified from here that I just need to clarify with you I yeah …
	Reference 2 - P but I think the um questionnaires for the patients that are carbonated and I think patients P would find that too difficult to keep slotting something in between I [Yeah yeah it’s P so I I I will be inclined to print off the questionnaires and hand them to them and then just P photocopy so that we’ve got a copy and you got a copy cos I think if if I start giving them all P these p…
	Reference 3 - so I’m not P quite sure when you want me to complete (points to screening page of CRF) this and when P you want me to complete this (points to registration page of CRF) I that’s just the bit before that’s um patients coming in you just fill that bit out and then after I the screening been after consent the screening has been taken and that’s for completing I that part it’s just part…
	Reference 4 - I you familiar with sending things on for example the consent forms is there a process in I sending things like that to the site file P well I’ve kept all I’ve kept all the consent forms well the original consent forms are gone to P you a copy is kept with the CRF with us in oncology but the actual site file is over at the P (names hospital) now if you want I’m assuming that once we…
	Reference 5 - P I’ll send them providing uh I’m assuming its (names colleague 1) has the site file providing P that’s ok ill match them all and send them over to um (names colleague 1) periodically I yeah yeah sounds great um and in terms of the registration spreadsheet we talked about if I that could be sent through every sort of fortnight or every so often then I can update my I records so P so…
711_0038/39bl	Reference 1 - in terms of um the processes um for I the study sort of how familiar are you with them it sounds like you sort of know the process I you know set up here P um fairly well um I don’t huh the protocol seems comp we’re used to doing quantitative P studies and um protocols are very very tight very um uh very easy to understand and there’s P no sort room for doubt or confusion really um …
	Reference 2 - what we’re hoping for was the first we don’t really know how many we need but just do I both up until a certain point so we have enough data to validate the DESIGNER tool P [right I um so the sites have as you say they feel a bit confused P [yeah I but I’m hoping that I think all sites are now doing both P [Right I and then we’re hoping we’ll get to a certain point where we’ll have …
	Reference 3 - P [yeah well I say having said that that woolliness allowed me to do make that decision last week on on the hoof that’s uh plus or minus doing the um er d d d the bowel questionnaire now turns out I should have done it but unlike a real I shouldn’t say real but a different type of protocol I [Yeah P yo I would have known that I had to do that it doesn’t really matter if I haven’t do…
	Reference 4 - P um but yeah um if you again it’s useful if you just refresh my memory now rather than actually look for it if even patients who just say no straight off need to go on the screening log then we can do that I I’ll double check that and I’ll get back to you about that I’m not entirely sure because um mm I’m not sure I’m going to have to check that P [yeah ok I um but yeah would be gr…
	Reference 5 - yeah I think im going to have to read the protocol again on that one because um there there’ll be (names consultant oncologist) ones my understanding at the moment um er as I said if I’ve actually got one of (names consultant oncologist) ones then that will go with the protocol and my understanding at the moment is they still go through the process we still do the same same thing ex…
	Reference 6 - and in terms of the consent forms um from when you screen them have you got a process for storing those P [um at the that’s what I was going to ask you this morning I I I’ve um stapled the consent form into the front of the CRF um cos I’m not sure whether you’re gonna take the CRF away or whether we just take off the top things and we keep the CRF I um in terms of the consent form t…
	Reference 7 - your protocol woolly grey enough that you know we got a bit of scope um that you know six months give or take you know you know I [two months P [ two months so we’ve got a bit of um uh we’ve got wiggle room there so that um if if we do get swamped we can we can spread them out over a longer period I also if you thought we had it just wrote six months then it would have to be bang on…
	Reference 8 - I [yeah yeah that’s great and yeah and in terms of setting the study up did um did you encounter any problems or um sort of how did the process go for you P yeah um yeah we did have problems um obviously er we we weren’t really aware we we we weren’t aware of the study until a lot of it had been done so um the protocol had been written you know (names principle investigator) had don…
[truncated: 116 more rows]

## Sheet: T&W (Onc)
Participant reference	Time and workload
[truncated: 74 more rows]

## Sheet: Cross Collab & PP (Onc)
Participant reference	Interdisciplinary collaboration	Previous practice
[truncated: 69 more rows]

## Sheet: Job Roles (Onc)
Participant reference	Job roles/research roles
[truncated: 88 more rows]

[truncated: 16 more sheets: Training & RM (Onc), MAD - HCP, P & RA (Onc), Framework Matrix - Gastro (HCP), Barriers to service (Gast), Q&I (Gast), T&I ART Pre EAGLE (Gast), T&I ART Since EAGLE (Gast), Funding & Impact (Gast), Sustainability, set up (Gast), Sustainability, future (Gast), T&W (Gast), Cross Collab & PP (Gast), Job Roles (Gast), Training & RM (Gast), MAD (HCP, Pt, RA), Sheet 1]
