# Supplementary material for: The impact of specialised gastroenterology services for pelvic radiation disease (PRD): Results from the prospective multi-centre EAGLE study
Source: PLoS One. 2025 Jan 29;20(1):e0303356. doi: 10.1371/journal.pone.0303356 (PMC11778645; doi:10.1371/journal.pone.0303356)
Supplement: S2 Data — (XLSX) [file pone.0303356.s002.xlsx]

## Sheet: Framework Matrix - Patients 
Participant Type	Participant reference	Barriers to Service	Patients' willingness to join service	Patients' willingness to participate in research	Questionnaires and interviews	Tests and investigations: Care pre EAGLE, Appointments	Tests and investigations: Care pre EAGLE, Referrals	Tests and investigations: Care pre EAGLE, Treatments	Tests and investigations: Care since EAGLE, Appointments	Tests and investigations: Care since EAGLE, Referrals	Tests and investigations: Care since EAGLE, Treatments	General care, pre EAGLE	Funding	Impact	Sustainability of services: EAGLE set up	Sustainability of services: Future of service	Time and workload	Cross functional collaboration	Job roles/research roles	Previous practice	Training (or not)	Use of Royal Marsden algorithm			Difference to HCPs	Positive difference to patients'	Negative difference to patients'	Raising awareness	Views on staff and service: pre EAGLE	Views on staff and service: since EAGLE	Symptoms pre EAGLE	Symptoms since EAGLE
Patients - baseline	711_0100bl		Reference 1 - RES1: When I was going for my er, six monthly check up and um, because I had er, symptoms of bleeding um, my minute really to... I thought it was um ... INT: Yeah. RES1: ... in my back passage. Um, they decided to er, or ask me, whether I’d um, participate ... INT: Okay. RES1: ... in this er ... INT: In this, yeah. RES1: ... questionnaire. So er, I, quite willing and, and um, they a…		Reference 1 - INT: So, those were the two um, I guess symptoms that were picked up by the scre... was it a screening tool, that they ... er, screening questionnaire, that they ... RES1: Yeah. INT: ... used. Yeah. RES1: I saw the, a clinic nurse ... INT: Nurse. RES1: ... there. Um, I had been seen in, seen a doctor there in [place name] ... but anyway, I saw this clinic nurse, and um they, they as…	Reference 1 - INT: Okay. (Chuckles). Right well, could you um, start then by just describing um, the contact that you’ve had with the um, Gastroenterology service so far? Um. RES1: Um, well, yeah, it started um, in um, June in my check up in [place name] Hospital. INT: Yeah. RES1: When I was going for my er, six monthly check up and um, because I had er, symptoms of bleeding um, my minute really …	Reference 1 - INT: And, and did the GP um, was he planning on referring you to anybody, when you saw him. RES1: Er, he said see what the laxatives ... INT: Okay. RES1: ... do for you, you know, um, and er, I took so many, and um, I didn’t have any more showings. INT: Yeah. RES2: Mm. INT: Okay. RES1: So, naturally I thought, well ... INT: That’s it, yeah. RES1: ... I’ll wait until we go to [place …	Reference 1 - RES1: ... within time, but it’s about two years now ... INT: Oh, okay. RES1: ... since I’ve had my treatment. RES2: Yeah, it was two years’ um, August ... RES1: Yeah, June, wasn’t it? Or August. RES2: ... yo... you finished ... INT: Yeah. RES2: ... your treatment, middle of August, wasn’t it? RES1: Yes. That’s right. INT: Yeah.	Reference 1 - RES1: Um, so er, between June and now, um, I’ve had a colonoscopy ... INT: Mm. RES1: ... in the [place name]. INT: Yeah. RES1: Um, and er, this week I’m sort of going for a CT scan. INT: Okay. RES1: So, um, it’s a good thing really ...		Reference 1 - RES1: Um, so er, between June and now, um, I’ve had a colonoscopy ... INT: Mm. RES1: ... in the [place name]. INT: Yeah. RES1: Um, and er, this week I’m sort of going for a CT scan. INT: Okay. RES1: So, um, it’s a good thing really ...	Reference 1 - RES2: Because he had thrombosis in the leg. INT: Oh gosh. RES2: And er, they didn’t pick up on that. INT: No. RES1: Told me it was a, a, bite off an insect.					Reference 1 - RES1: Um, where um (pause) i... i... I feel that er, you’re a little bit alone really. INT: Mm. RES1: Um, you go to the clinic every six months, um, and it’s quite a journey, a quite a rushed procedure. INT: Yeah. RES2: Mm. RES1: Er, so much pressure there for them. Um, so ... er, but er, the last couple of months, since I’ve spoken to them, it’s been ...									Reference 1 - RES1: So, um, it’s a good thing really ... INT: Yeah. RES1: ... really for me. Peace of mind I think really. INT: Yes. RES1: To find out if there is something, or ... INT: Yeah. RES1: ... hopefully nothing.		Reference 1 - INT: Yeah. And do you feel, you know, if you had a sort of concern before your next appointment, would you, would you ring [name], or would you, would you ... RES2: Oh, he would. INT: ... would you, you would, you, you would ... RES1: Mm. Yes, I definitely ...	Reference 1 - INT: And had you um, gone to your GP about any of, any of these issues, or you had, had you sought help from anywhere else, or ... RES1: Ah, the, the um, (pause) after um, (pause) my treatment, about six months after. I had um, prostatitis, but um, that was a bit of um, n... n... not a good experience (s.l certainly) because I went to the doctor. I saw three doctors, GPs, in my loca…	Reference 1 - INT: ... are the ... have been the main things for you, which is great that you’ve ... sounds like you’ve had them in quite a timely, timely manner. Um ... RES1: Yes. INT: ... and um, what would you sa... what have your bee... experiencing of the service been so far? RES1: Do you mean or... INT: The Gras... Gastroenterology service, have you been pleased with the service that you’ve…	Reference 1 - RES1: Um, well, yeah, it started um, in um, June in my check up in [place name] Hospital. INT: Yeah. RES1: When I was going for my er, six monthly check up and um, because I had er, symptoms of bleeding um, my minute really to... I thought it was um ... INT: Yeah. RES1: ... in my back passage. Um, they decided to er, or ask me, whether I’d um, participate ...
						Reference 2 - RES1: And um, I think that um, I’d been going for check-ups for sort of um, ten years before it was diagnosed. INT: Yeah. RES1: And um ... so, all the time in the back of your mind, you’re thinking, at the next check-up, PSA check ... INT: Mm. RES1: ... that it kind of actually, say yes, they’ve found something. So ... INT: Mm. RES1: ... um, it wasn’t until after my fourth scan and …		Reference 2 - RES1: But they had a mobile (pause) unit that was ... INT: Oh, right, yes. RES1: ... at [place name] ... INT: Oh great. RES1: ... one day. They gave me their card, so um, I phoned them and in, in fairness to them, within a short time, they’d said to me, it sounds like prostatitis. INT: Yeah. RES1: And er, they said to me, contact [place name], and er, with the week ... INT: Mm. RES1…	Reference 2 - INT: Yeah. Okay, and how did you, I mean how, how were the, the ... were those appointments been for you, have they, have ... were they ... did you have to wait for very long or um, where they ... RES1: No, not really. Um, I think it was about er, within er, within a month. Um, I was a... seen for um, the er, colonoscopy was I? RES2: Yes, yeah. INT: Yeah. RES1: Yeah. So, I thought i…		Reference 2 -INT: Yeah. Okay, and how did you, I mean how, how were the, the ... were those appointments been for you, have they, have ... were they ... did you have to wait for very long or um, where they ... RES1: No, not really. Um, I think it was about er, within er, within a month. Um, I was a... seen for um, the er, colonoscopy was I? RES2: Yes, yeah. INT: Yeah. RES1: Yeah. So, I thought it…	Reference 2 - RES1: Um, and after three days over the weekend, I had to go back again, er to the GP and um, (pause) (exhales) the, the next GP said to me, er, go to the DVT clinic in ... INT: Yeah. RES1: ... [place name], you know. INT: So, you picked up on it. RES1: And in fairness it, I mean it all moved very quickly after that.					Reference 2 - RES2: I think they’re alright for, um, like say small things. INT: Yeah. RES2: But when it’s something like that, they ... I think they’re so busy they don’t go on enough er ... INT: Mm. RES2: ... perhaps courses or whatever it ... INT: Yeah. RES2: ... it is. Isn’t it, really? Because I mean you, when you go ... RES1: Mm. RES2: ... there, you say the, the practi... it’s so busy in t…									Reference 2 - INT: So, from your point of view, the main the ... it sounds like the main um, benefit so far’s been ... well, you’re hoping it’s going to provide some peace of, peace of mind. RES2: Yeah. RES1: Yes, that’s ... [Doorbell rings] INT: Yeah. RES1: ... that’s right. Yes.		Reference 2 - RES1: No. It, it’s, it’s knowing who to contact really, if things start to go ... RES2: Wrong. RES1: ... wrong, isn’t it? INT: Yeah. And you feel that you, you know that and ... RES1: Um, what I know now that um, actually um, if prostatitis can re-occur ... INT: Yeah. RES1: ... um, actually um, you can speak to maybe [name]. INT: Yeah. RES2: Mm. RES1: Um, so it’s, it’s er, it’s havi…	Reference 2 - RES1: ... one day. They gave me their card, so um, I phoned them and in, in fairness to them, within a short time, they’d said to me, it sounds like prostatitis. INT: Yeah. RES1: And er, they said to me, contact [place name], and er, with the week ... INT: Mm. RES1: ... it was um, sort of diagnosed.	Reference 2 - RES1: Er, so much pressure there for them. Um, so ... er, but er, the last couple of months, since I’ve spoken to them, it’s been ... INT: Yeah. RES1: ... I think quite, quite good really, to speak to somebody ... INT: Mm. RES1: ... about um, the side effects, because um, um, I’ve ... when you see blood, you feel a bit concerned ... INT: Mm. RES2: You feel nervous, don’t you? INT: Y…	Reference 2 - RES1: Um, um, well ... er, one of the er side symptoms I had after the treatment was um, er, I was loose in my ... INT: Mm. RES1: ... motions. Um, and um, I used to find occasionally I had ... have an urgency to ... INT: Yeah. RES1: ... get on relative... well, quickly. Or even if I was out, um, um (pause) I, I, I’d need to um, go, pass my motions um, in a public toilet. INT: Yeah. …
						Reference 3 - RES1: But they had a mobile (pause) unit that was ... INT: Oh, right, yes. RES1: ... at [place name] ... INT: Oh great. RES1: ... one day. They gave me their card, so um, I phoned them and in, in fairness to them, within a short time, they’d said to me, it sounds like prostatitis. INT: Yeah. RES1: And er, they said to me, contact [place name], and er, with the week ... INT: Mm. RES1…		Reference 3 - RES1: I mean, um, a... after the treatment, um, er, with this um prostatitis I um, got on to um, [place name] and in fairness they’re all helpful. INT: Mm. RES2: Mm. RES1: And they say, I say ... saw me a few times in the [place name].	Reference 3 - RES1: Oh, um, they gave me some photographs of um, the procedure ... INT: Yeah. RES1: ... um, er, but I haven’t actually seen a doctor ... INT: Okay. RES1: ... after. INT: Is that, is that going to happen, is that? RES1: Well, the ... INT: Yeah. RES1: ... as ... oh, what they did say to me afterwards, because the images weren’t as clear as they’d liked. INT: Okay. RES1: Um, they sai…		Reference 3 - RES1: Oh, um, they gave me some photographs of um, the procedure ... INT: Yeah. RES1: ... um, er, but I haven’t actually seen a doctor ... INT: Okay. RES1: ... after. INT: Is that, is that going to happen, is that? RES1: Well, the ... INT: Yeah. RES1: ... as ... oh, what they did say to me afterwards, because the images weren’t as clear as they’d liked. INT: Okay. RES1: Um, they sai…	Reference 3 - INT: Um, so, and the ... going back to the um, DV, the DVT, was that after your cancer treatment that, that happened? RES1: Yes, it was.					Reference 3 - RES1: I know they were again, under great pressure and ... but they did er ... INT: Mm. RES1: It were ... so thirty seven different treatments, wasn’t there?									Reference 3 - INT: Yeah. So, it’s, it’s been quite reassuring to have that? [professionals the patient can speak to] RES1: Yes, it has, yes.			Reference 3 - RES1: And if the GP ... INT: Picked it up. RES2: Mm. RES1: ... had picked up on that ... INT: Mm. RES1: ... um, well thr... as I say, three of them missed it. RES2: Yeah. INT: Yeah. RES1: And er ... RES2: I haven’t got um, any faith, so much now, with the doctor. Because three things [name] have gone down there, which were different things now, and they haven’t picked up on it.	Reference 3 - INT: Yeah. So, it’s, it’s been quite reassuring to have that? [professional to speak to] RES1: Yes, it has, yes.	Reference 3 - RES1: I think overall, it’s been ... it’s worked out quite well, for me now and ... INT: Yeah. RES1: ... symptoms wise, you know after the treatment ... INT: Yeah. RES1: ... er, (pause) that’s, that’s all really, um, isn’t it (talking quietly)? RES2: It is, really. RES1: Just the blood from the back passage now.
						Reference 4 - RES1: Um, and that then and the next day I did make an appointment to see the doctor, our GP um, and he put me on um, sort of a, a mild laxative. RES2: Mm. RES1: Um, and sort of that er, settled the blood situation ...		Reference 4 - INT: Yeah. So, wo... would you say you’ve been um, pleased with the services you’ve had from the cancer, the cancer team and the ... as well, the ... RES1: Yes. INT: ... the kind of ... RES1: Yes, I definitely have. INT: Yeah. RES1: Yes. Yeah. RES2: They were very good when you were having ... RES1: Yeah. RES2: ... the treatment in for [name], weren’t they?	Reference 4 - INT: Those two things … [colonoscopy, followed up with CT scan] RES1: Yeah. INT: ... and they’ve been followed up with the um ... RES1: Yeah. INT: ... yeah, with your appointments. RES1: Yeah.		Reference 4 - INT: The Gras... Gastroenterology service, have you been pleased with the service that you’ve um, received? RES1: Do you mean the treatment I recently had? INT: Um ... RES1: From ... INT: Yeah. RES1: ... from my last visit to ... INT: Yes, yes, yes. RES1: ... in the last ... INT: ... yeah. The, the ... RES1: ... sort of two months or so. INT: ... your recent treatment. Yes, exactly.…	Reference 4 - RES1: But anyway, it was, it’s er, they’re keeping an eye on me now, every ... RES2: Yeah. INT: Yeah. RES1: ... six months. Which is, again, a good thing, really. (chuckling). INT: So, you’re going to the DVT clinic, are you, is it, or ... RES1: Um, er ... INT: ... who’s keeping an eye on you? RES1: ... that’s haematology. INT: Oh, haematology are keeping an eye you.														Reference 4 - RES1: And it’s something you’ve got to live with, well, you know fair enough, but at least if I have the check-ups, um, you’ve got peace of mind, haven’t you?			Reference 4 - RES1: ... and they’re um, they think ... sho... should be really er, maybe a bit more up to speed. RES2: Yes. INT: Yeah. RES2: Because he had thrombosis in the leg. INT: Oh gosh. RES2: And er, they didn’t pick up on that. INT: No. RES1: Told me it was a, a, bite off an insect.	Reference 4 - RES1: Yeah. I think it’s a very good thing really. INT: Yeah. And do you have any other kind of expectations or hopes of the, what the service might be able to do for you? RES1: Well um, by keeping an eye on me, um, ifs [sic], if any was to materialise, it’s, it’s ... INT: Mm. RES1: ... at least going to be done relatively um, sooner ... INT: Yeah. RES1: ... than when it’s maybe too…	Reference 4 - RES1: ... I was telling her about um, what I eat because er, when I pass my motions ... INT: Yeah. RES1: ... um, they’re very hard sort of thing and (pause) maybe a bit more difficult to pass. INT: Yeah. RES1: And er ... because I ate quite a lot of fruit
								Reference 5 - RES1: I know they were again, under great pressure and ... but they did er ... INT: Mm. RES1: It were ... so thirty seven different treatments, wasn’t there? RES2: You had seven weeks, didn’t you? RES1: Seven weeks, yeah. RES2: Mm.	Reference 5 - INT: Yeah. So did you, did [name] make you an appointment with the dietician, or ... RES1: Well, lucky enough that particular day I saw [name], the dietician was there. INT: Oh, okay. RES2: Mm. RES1: So, er (chuckles) ... INT: (laughs). RES1: ... I saw the two in one go. INT: Oh, that’s handy. RES2: Yeah. INT: Yeah. RES1: Yes, yeah. INT: And, and you found that ... well, it sounds l…																	Reference 5 - RES1: Well it ... no, when I saw [name] ... INT: Yeah. RES1: ... I was telling her about um, what I eat because er, when I pass my motions ... INT: Yeah. RES1: ... um, they’re very hard sort of thing and (pause) maybe a bit more difficult to pass. INT: Yeah. RES1: And er ... because I ate quite a lot of fruit. RES2: Mm. INT: Yeah. RES1: Um, she said to me to have a word with a dieti…			Reference 5 - RES1: I mean, um, a... after the treatment, um, er, with this um prostatitis I um, got on to um, [place name] and in fairness they’re all helpful. INT: Mm. RES2: Mm. RES1: And they say, I say ... saw me a few times in the [place name].	Reference 5 - INT: Okay. Um, and it, yeah, I mean is there anything that you think could be done to improve the service that you’re receiving from them? From ... RES1: What do you mean? INT: ... well, from like [name] and the Gastroenterology team there? RES1: No, I don’t think so, I think she’s been very helpful really. RES2: Yes. INT: Yeah. RES1: Um, because um ... RES2: She spent quite a ti...…	Reference 5 - RES1: Um, because one ... er, some months ago, I did pass um, quite, or like, I would class, like a tissue ... RES2: Mm. RES1: ... toilet tissue, um which was er, thick, full of um, (s.l light) blood. INT: Yeah. RES1: Um, and that then and the next day I did make an appointment to see the doctor, our GP um, and he put me on um, sort of a, a mild laxative. RES2: Mm. RES1: Um, and sor…
									Reference 6 - RES1: No, I don’t think so, I think she’s been very helpful really. RES2: Yes. INT: Yeah. RES1: Um, because um ... RES2: She spent quite a ti... amount of time with you ... RES1: Oh yes. RES2: ... didn’t she? RES1: Yeah, yeah. Because I, if it hadn’t been you know, someone like her, I would have probably just, really carried on. RES2: Mm. INT: Mm. RES1: Um, co... er, maybe passing s…																	Reference 6 - INT: Yeah. Okay. So, that’s, that was helpful, speaking to the dietician. RES2: Mm, yes.			Reference 6 - RES2: They were very good when you were having ... RES1: Yeah. RES2: ... the treatment in for [name], weren’t they? RES1: Oh, they were. RES2: Mm. RES1: Yeah, yeah. All went to plan really. RES2: Mm. INT: Mm. RES1: You know, you know, if I mean, if they were um, sha... machines in [place name] were broken down by that particular day they’d, they’d move you into another clinic. INT: …	Reference 6 - RES1: ... I’ll wait until we go to [place name]. INT: And then ask them. RES1: And give the... ask their advice. INT: Yes. RES2: Mm. INT: Yeah. RES1: So, it’s good that you can talk to somebody.	Reference 6 - RES1: Because I sort of, in the beginning, it went on for about three weeks ... INT: Yeah. RES2: Yes. RES1: ... with the symptoms, getting nowhere really.
									Reference 7 - RES1: Um, and then within sort of two months of that, I er, it, it, it calmed down. RES2: Mm. RES1: And then course, we had this appoint... at [place name]. RES2: Yeah. INT: Yeah. Which was ... RES1: So, you know it’s settled again.																	Reference 7 - RES1: No, I don’t think so, I think she’s been very helpful really. RES2: Yes. INT: Yeah. RES1: Um, because um ... RES2: She spent quite a ti... amount of time with you ... RES1: Oh yes. RES2: ... didn’t she? RES1: Yeah, yeah. Because I, if it hadn’t been you know, someone like her, I would have probably just, really carried on. RES2: Mm. INT: Mm. RES1: Um, co... er, maybe passing s…				Reference 7 - RES1: Yeah. Instead of waiting for your, your next six month for your appointment. RES2: Mm. INT: Yeah. RES1: It’s good that you can actually speak to um, the, the ... RES2: Somebody there. RES1: ... doctor or the clinic nurse ... INT: Mm. RES1: ... anyway.
																										Reference 8 - INT: And this ... yeah, you have that specialist, those specialists available. RES1: Yes, that’s right. RES2: Mm. INT: Yeah. RES1: Yes. Otherwise you can feel completely on your own.
																										Reference 9 - RES1: No. It, it’s, it’s knowing who to contact really, if things start to go ... RES2: Wrong. RES1: ... wrong, isn’t it? INT: Yeah. And you feel that you, you know that and ... RES1: Um, what I know now that um, actually um, if prostatitis can re-occur ... INT: Yeah. RES1: ... um, actually um, you can speak to maybe [name]. INT: Yeah. RES2: Mm. RES1: Um, so it’s, it’s er, it’s havi…
	711_0099bl		Reference 1 - RES1: ... when I was interviewed, well interviewed. Er, er [names consultant] suggested that um, would I be prepared to take part in this research project, and I said yes. And a lady there, who happen... it’s, well first version of these Eagle study forms and things. INT: Yeah. RES1: And, un... under no pressure at all, but signed up, happy to help a little bit in the research world.	Reference 1 - RES1: Um, well I f... I suppose I feel I’ve been pretty lucky medically ... INT: Yeah. RES1: ... er, health wise I should say. And er, okay you know, I do have a ... not a medical background in any way whatsoever ... INT: Mm. RES1: ... but er, a science background and er, you, you know, I’ve done quite well in my career and that sort of thing, and er, feel I should contribute a bit.	Reference 1 - RES: ... involved and who was extremely nice, I must say, led to a, a, a few er, tests and things of that kind. Um, (clears throat) and also that er, advance the Eagle study thing. INT: Yeah. RES: Because there were an enormous form that I filled in and ... well we’ve ... RES2: Is [names research nurse] part of the Eagle ...	Reference 1 - as I say after I saw [names consultant] six months after the end of the treatment (clears throat) and, (clears throat) and the most key thing was that the prostrate, the er, PSAI, the figure was low which was very good... INT: Yeah. RES: ... news. Um, (clears throat) but a few after affects which were pretty inconvenient, um, and he referred to me to [names hospital]...	Reference 1 - a few after affects which were pretty inconvenient, um, and he referred to me to [names hospital]... INT: Yeah. RES: ... for that and I took a few tests there, it was a, a lady called [names research nurse] at the time was ... INT: Oh, yes, [names research nurse], yeah. RES: ... involved and who was extremely nice, I must say, led to a, a, a few er, tests and things of that kind. Um…		Reference 1 - RES1: Right, yes. So, um (clears throat) er, involved in, in, in this research thing, which was fine um, but I, I feel, a few of the follow-up things, sort of, that were troubling me. Um, er, like frequently rushing to the loo, and so on. INT: Yeah. RES1: Er, I’ve not sort of got much further with that.	Reference 1 - INT: ... so after you filled in all the forms, what, what then happened, have you been referred to see anybody else, have you had any other appointments with anybody? RES1: Um, well, whilst at [names hospital] Hospital and, we’re going back ... what are now, the middle of June, um, so six weeks or so ago. Er, (clears throat) I saw a lady involved in diets and ... INT: Yeah. RES1: ..…							Reference 1 - RES1: Sorry, I lose names these days. Um, er, spoke to someone there and I rather get the impression, er, that um, people who are struggling a bit, eh, the main thing is... INT: Yeah. RES1: ... taking time over it. INT: So, delays in getting... RES1: Yeah. INT: ... appointments and things like that.									Reference 1 - RES1: ... have to sit down there. But I ... perhaps in the last month, the frequency of um, small pee or bean size stools er, arriving, has reduced. INT: Okay.	Reference 1 - RES1: But the, the mucous still ... INT: Is still there. RES1: ... is still there. INT: Yeah. RES1: And, and er, therefore um, pretty inconvenient ...	Reference 1 - RES1: To be truthful it may be that I’ve not been most conscientious as I should have been, in following some of these things up. Er, we’ve, we’ve happened to had a rather hectic time with the grandchild... INT: Yeah. RES1: ... child’s wedding and ... INT: Oh. RES1: ... I feel things like that, which is very diffic... a wee bit difficult. So, I think possibly a little bit of the bla…	Reference 1 - RES: ... for that and I took a few tests there, it was a, a lady called [names research nurse] at the time was ... INT: Oh, yes, [names research nurse], yeah. RES: ... involved and who was extremely nice, I must say, led to a, a, a few er, tests and things of that kind. Um, (clears throat) and also that er, advance the Eagle study thing.	Reference 1 - RES1: The follow up at [names hospital]. Oh, I think it was very well organised and er, quite swift ... INT: Yeah. RES1: ... um, (clears throat) and er, extremely pleasant lady to deal with, because it all centred really around [names research nurse] and ... INT: Yeah. RES1: ... in my case. Yes. So er, no, no, I’m pret... RES2 It was all very positive really, wasn’t it? RES1: Yes. I…	Reference 1 - RES1: Right, yes. So, um (clears throat) er, involved in, in, in this research thing, which was fine um, but I, I feel, a few of the follow-up things, sort of, that were troubling me. Um, er, like frequently rushing to the loo, and so on.	Reference 1 - RES1: I mean, I’ve ... for what it’s worth, if you wish, I’ve er, su... summarised, as of today, what are, what I see as my main problems. INT: Okay. So, these what you hoped to speak to [names research nurse] about? There’s this ... RES1: That, that ... INT: ... the ... yeah. RES1: ... that’s right. Because I haven’t really changed much um, from when I saw her ... INT: Saw her. RES…
			Reference 2 - RES1: Um, well I f... I suppose I feel I’ve been pretty lucky medically ... INT: Yeah. RES1: ... er, health wise I should say. And er, okay you know, I do have a ... not a medical background in any way whatsoever ... INT: Mm. RES1: ... but er, a science background and er, you, you know, I’ve done quite well in my career and that sort of thing, and er, feel I should contribute a bit.	Reference 2 - RES1: (clears throat) I was awarded a CBE for contribution to the work that I was in and um, (clears throat) um, I suppose that led to er, my thinking, well ... INT: Yeah. RES1: ... if it helps, let’s do it. RES2: Give a bit back. INT: Yeah. Give a bit back.	Reference 2 - RES1: Er, that was the starting point. And then probably about 6 weeks or so later, I would guess, um, went to [names hospital] er, Hospital saw er, [names research nurse]. Um, and part of it was running through the difficulties I was having and so on. And um, part of it was filling in a, about a, a twenty page form, I think almost, er, of um, recording what was happening in some de…	Reference 2 - RES1: Um, certainly er, in the six months between the end of the um, (clears throat) prostrate treatment, and seeing [names consultant], because sort of, halfway through, shall we say, after January, I was getting a bit fed up, to put it mild... I rang and spoke to a couple of people to at [names hospital], not [names hospital] sorry, at the um, what’s it called, with the er, the po…	Reference 2 - RES1: Yes. I mean basically really, she was, she er, there were two flags she was flying. Really one was the Eagle part but, the, the, the first thing was my referral though, because I would have um, (clears throat) following my saying to [names consultant], I am not happy I want some more assistance ... INT: Yeah. RES1: ... [unclear -00:24:38] these problems. Um, that’s what led to…		Reference 2 - RES1: Er, that was the starting point. And then probably about 6 weeks or so later, I would guess, um, went to [names hospital] er, Hospital saw er, [names research nurse]. Um, and part of it was running through the difficulties I was having and so on. And um, part of it was filling in a, about a, a twenty page form, I think almost, er, of um, recording what was happening in some de…	Reference 2 - RES1: Um, and um, I ... it was arranged that I would have er, an investigation of my er, lower bowel, I think that ... INT: Yeah. RES1: ... would be the correct terminology. And that took place about two or three weeks ago, and there was good news that came out of that. Um, I think I might find the (s.l existing) of those [papers rustling].																Reference 2 - INT: ... your main, your main ... that’s your major symptom still, isn’t it? RES1: Yes. RES2: Yes. INT: And the major problem ... RES2: Yes, it is. INT: ... and a major inconvenience. RES2: Yes, yes. INT: Um ... RES2: The rest of it’s forgotten. INT: The rest of it’s forgotten.		Reference 2 - RES1: Er, so er, I think it, it’s up to me, either to make early contact, or maybe see how things how go for another month or so, er, and er, if things improve a bit, okay, but if they don’t then, maybe ... INT: Yeah. RES1: ... get in touch with her.	Reference 2 - RES1: Um, certainly er, in the six months between the end of the um, (clears throat) prostrate treatment, and seeing [names consultant], because sort of, halfway through, shall we say, after January, I was getting a bit fed up, to put it mild... I rang and spoke to a couple of people to at [names hospital], not [names hospital] sorry, at the um, what’s it called, with the er, the po…	Reference 2 - RES1: ... or something, all very well organised, with carbon paper, well not carbon, but however you do it these days. Um, so, no that was all very well organised ... INT: Yeah. RES1: ... and er, very comfortable, etc., yeah, no problem. INT: Yeah. Okay. RES2: Yeah. Oh, yes. INT: It’s been ... RES2: I would um, I’d back that up. It was um, yes, it was all very er, I always thought, …	Reference 2 - RES1: Um, which, in my case, is um, er, things can go sort of quite normally for a few hours, then ... perhaps particularly at, at home, where one is, aw... aware that one has a, a toilet that one can get to ... INT: Yeah. RES1: ... quite quickly. I think, psychologically um, one goes there and um, whilst one er, normally might just want to go for a, a quick pee so to speak... INT: …	Reference 2 - RES1: ... have to sit down there. But I ... perhaps in the last month, the frequency of um, small pee or bean size stools er, arriving, has reduced. INT: Okay. RES1: But the, the mucous still ... INT: Is still there. RES1: ... is still there. INT: Yeah. RES1: And, and er, therefore um, pretty inconvenient ... INT: Yeah. RES1: ... so to speak, you know.
				Reference 3 - RES2: Yeah, and the... good luck. RES1: Mm. RES2: You know, good fortune that things were okay. INT: Yeah. RES2: And let’s see if we can help, to help someone else.	Reference 3 - INT: How, I mean how have you found your appointments and things, like filling in the questionnaire, things like that, are they, have they been too onerous, or have they been okay? RES1: Yes, well I mean the questionnaire (clears throat) um, I, I suppose (clears throat) at the end of the um, er what ... the start of the [names hospital] appointment with her, it was to re-affirm that…				Reference 3 - RES1: Um, and um, I ... it was arranged that I would have er, an investigation of my er, lower bowel, I think that ... INT: Yeah. RES1: ... would be the correct terminology. And that took place about two or three weeks ago, and there was good news that came out of that. Um, I think I might find the (s.l existing) of those [papers rustling].	Reference 3 - RES1: Er, er, the generalised one ... RES2: Mm. INT: Yeah. RES1: ... from the dietician, that I, that was um, in the next office, shall we say ... INT: Yeah. RES1: ... that [names research nurse] referred me to.																Reference 3 - INT: Yeah. So, I guess it’s good, having just [names research nurse] as a point of contact and um ... RES2: Well, it, it ... that would be very useful I, I think, if you ... RES1: Yeah. And it is what we’ve got now. RES2: It is, it is now ... INT: Yeah. RES2: ... we’ve discovered [names research nurse]. INT: Just one person. RES2: Yet, we have ... yes, yes. INT: Yeah. RES1: Mm, yeah…		Reference 3 - INT: Yeah. So, I guess it’s good, having just [names research nurse] as a point of contact and um ... RES2: Well, it, it ... that would be very useful I, I think, if you ... RES1: Yeah. And it is what we’ve got now. RES2: It is, it is now ... INT: Yeah. RES2: ... we’ve discovered [names research nurse]. INT: Just one person. RES2: Yet, we have ... yes, yes. INT: Yeah. RES1: Mm, yeah…	Reference 3 - RES2: No. No, that would have been the only ... but this was before we were on, this, this does not refer to the Eagle um ... INT: Yeah. RES2: ... project at all. Was er, trying to get hold of someone at [names hospital] Hospital to um ... RES1: Yes. RES2: ... er, attach to us for some advice. And that was very tricky, they kept saying, oh we’ll ring back, but they never did. INT: Y…	Reference 3 - INT: Um, um, and ... I, I mean, personal... from your personal point of view you need some, you need a next step. But are there any other ways you think that the service could have been improved um, in any way for you? RES1: I don’t think so really (clears throat). RES2: No, no. RES1: Uh, er, I, I think it was perhaps in my court and perhaps still is in my court, to follow up, if I …	Reference 3 - RES1: I think I’ve just about controlled it. There’s the psychological thing there... INT: Yeah. RES1: ... certainly. Er, in that it, it’s much worse at home um... INT: Okay. RES1: ... when er, the, a toilet is easily ... INT: Yeah. RES1: ... available. But er, we were mentioning perhaps ... that we were away this weekend at er, a wedding. Um, which was up in the [names place] and (…
					Reference 4 - INT: And er, was the study informat... the information you received about the Eagle study, how did you find that, was that okay? RES1: Er, yes, quite a lot of stuff to read frankly. INT: (laughs). Yeah. RES1: Mm, yes. RES2: And then the forms changed. INT: Oh, okay. RES2: So, we thought, oh well, that’s okay, early stages of this. So, um ... RES1: Yep. RES2: ... and we had to do it …				Reference 4 - RES1: ... just to see the report from the ... INT: Oh, from the endoscopy, oh. RES1: ... endoscopic ... INT: Yeah. RES1: ... er unit, which was good news there, there, there were no ... INT: Okay. RES1: ... internal things. So, that was ... when you’re dealing with the, er, the second follow up from, er, er [names research nurse], the dietary one ... INT: Yeah. RES1: ... first. Then…																				Reference 4 - RES2: Yes. They said, oh, if you’ve got any trouble ring a nurse. Well, my goodness, we tried so hard and you did, leaving ... RES1: Mm. RES2: ... loads of messages ... INT: Yeah. RES2: ... and nobody ever phoned back. INT: It’s very difficult to get [inaudible -00:23:45] (talking over). RES2: That, so that was when we, we took another route and that had er ... INT: And that’s been …	Reference 4 - you’ve not had any problems or issues or anything like that with any of the appointments, um ... RES2: No. INT: No.	Reference 4 - RES1: Well, let me just go through ... passing water, almost (s.l always) the back-passage wind ... INT: Yeah. RES1: ... the frequent mucous, I, I do... cannot understand, technically or professionally why um, this prostrate treatment has led to a lot of back-end wind. INT: Yeah. RES1: To put it crudely, but it does seem to have done. Um, and unfortunately, frequently sort of mucous…
									Reference 5 - RES1: Thi... this is in a way, the query I was raising, um in that it was the dietary thing there and then, and, and then this um, examination ... INT: Yeah. RES1: ... which was perhaps sort of two or three weeks later. Which resulted in good news there. Um, but it’s a wee bit unclear as to the ... INT: What next. RES1: ... next step.																					Reference 5 - INT: Yeah. So, I guess it’s good, having just [names research nurse] as a point of contact and um ... RES2: Well, it, it ... that would be very useful I, I think, if you ... RES1: Yeah. And it is what we’ve got now. RES2: It is, it is now ... INT: Yeah. RES2: ... we’ve discovered [names research nurse]. INT: Just one person. RES2: Yet, we have ... yes, yes. INT: Yeah. RES1: Mm, yeah…	Reference 5 - RES1: ... er, listed here. And you can see, bowel changes, symptoms, you can see I ticked various ... INT: Yeah. RES1: ... things there ...
									Reference 6 - RES1: The follow up at [names hospital]. Oh, I think it was very well organised and er, quite swift ... INT: Yeah. RES1: ... um, (clears throat) and er, extremely pleasant lady to deal with, because it all centred really around [names research nurse] and ... INT: Yeah. RES1: ... in my case. Yes. So er, no, no, I’m pret... RES2 It was all very positive really, wasn’t it? RES1: Yes. I…																					Reference 6 - RES2: Mm. Yeah. That ... so with the Eagle thing, that which is what [names research nurse] is involved in. INT: Yeah. RES2: Yes, I think that’s er ... RES1: Yes. RES2: ... a very er, useful contact.	Reference 6 - INT: ... the two things that ... RES2: If this could clear up ... INT: Yeah. RES2: ... like, with the er, ... INT: Then that, that’s, so that’s ... RES2: ... your, your ... INT: ... your main, your main ... that’s your major symptom still, isn’t it? RES1: Yes. RES2: Yes. INT: And the major problem ... RES2: Yes, it is. INT: ... and a major inconvenience.
																														Reference 7 - RES1: ... as it happens er, [names research nurse] was the person, and then er, the research project really was thrown in as a, an after, are you prepared to take part ... INT: Yeah. RES1: ... in this. It was all very, very much gently put, no pressure at all.
	711_0098bl	Reference 1 - INT: And um, I think you were seen by [anonymised], who’s a nurse specialist, do you have any um preferences whether you’re seen by a nurse or a, or a doctor or with a sort of health care professional? RES1: No, err, I don’t mind specialist nurse or a doctor, um male or female, um, talking to yourself now like, it um can be embarrassing sometimes, but at the end of the day you know,…	Reference 1 - INT: Um, um, and has your, your views changed, so since they was initially discussed in [anonymised] about the possibility of being referred and then seeing [anonymised], had you sort of, had you had like a preconceived idea of what might happen there and has that sort of? RES1: Um, yeah I err, at first I thought, do I want to do this? INT: Um. RES1: Because it comes to a stage at u…	Reference 1 - RES1: But um I thought at the end of the day it, it’s, you know, this is gonna help me, you know, someone’s gonna help me, and I sort of jump in the queue a bit like you know, like. INT: Yeah, yeah. RES1: You know, I don’t mind	Reference 1 - INT: Um when you went to [anonymised] um a little while ago and they asked you, did they ask you to complete a bit of a questionnaire to find out if you had bowel symptoms? RES1: Um, not, not when I went last week no. INT: No, was it, it would have been a while ago? RES1: Yeah, yeah, oh yeah. INT: Yeah, how did you find that, did you find that easier to sort of discuss things or? RE…	Reference 1 - RES11: Um yeah um I was having some problems with um my waterworks and my bowels and I went to my GP, and he done various tests and that, like, and then he done a PSA test. Um so I was passed over to [anonymised] and err I saw the specialist there, Mister [anonymised], I think his name was, and I had radiotherapy, and um since then I’ve had a couple of check-ups and my PSA have gone…	Reference 1 - RES11: Um yeah um I was having some problems with um my waterworks and my bowels and I went to my GP, and he done various tests and that, like, and then he done a PSA test. Um so I was passed over to [anonymised] and err I saw the specialist there, Mister [anonymised], I think his name was, and I had radiotherapy, and um since then I’ve had a couple of check-ups and my PSA have gone…	Reference 1 - RES11: Um yeah um I was having some problems with um my waterworks and my bowels and I went to my GP, and he done various tests and that, like, and then he done a PSA test. Um so I was passed over to [anonymised] and err I saw the specialist there, Mister [anonymised], I think his name was, and I had radiotherapy, and um since then I’ve had a couple of check-ups and my PSA have gone…	Reference 1 - eventually the doctor he err asked me what the specialist nurse said, and when I told him that they said “I have might um problem going to the toilet and things like that like”, um he said “We’ll wait and see, and see if it improves”, but um it hasn’t improved, I still, still have problems. INT: Um and so when you’re, so you’ve been to see, I think it might have been [anonymised] th…	Reference 1 - INT: Um and so when you’re, so you’ve been to see, I think it might have been [anonymised] the nurse specialist and. RES1: That’s right yes, yeah. INT: Um and were you referred for any tests? RES1: Um no, not that I can recall. INT: No scans or? RES1: Um. INT: Um breath tests? RES1: Yes um I went to oh what’s, um, it was at the [anonymised] hospital.	Reference 1 - RES1: And I had to go and have an x ray and the following week I had to go back again and they give me a, a little drink. INT: Yeah. RES1: I think it was um, was it doctor [anonymised]? INT: I’m not sure, I’m not sure, yeah. RES1: And err they give me a little drink, um like I took that, then um, I had another x ray, but um, that, that was about it.								Reference 1 - INT: And um, I think you were seen by [anonymised], who’s a nurse specialist, do you have any um preferences whether you’re seen by a nurse or a, or a doctor or with a sort of health care professional? RES1: No, err, I don’t mind specialist nurse or a doctor, um male or female, um, talking to yourself now like, it um can be embarrassing sometimes, but at the end of the day you know,…										Reference 1 - RES1: I don’t want cancer, I want to, you know, you know, take it away, but he explained everything didn’t he, and so I went along with the treatment and ever since then, no matter who I’ve seen or who I’ve spoken to, everyone have been absolutely marvellous, you, you’d be, you’d be surprised yourself you know.	Reference 1 - INT: Yeah and how did you find that, sort of the whole referral process to um, to, to [anonymised] and being for further tests, well you said about that one? RES1: A little bit app, apprehensive you know. INT: Um. RES1: But um I thought at the end of the day it, it’s, you know, this is gonna help me, you know, someone’s gonna help me, and I sort of jump in the queue a bit like you k…	Reference 1 - RES11: Um yeah um I was having some problems with um my waterworks and my bowels and I went to my GP, and he done various tests and that, like, and then he done a PSA test.
		Reference 2 - INT: Um, um, and has your, your views changed, so since they was initially discussed in [anonymised] about the possibility of being referred and then seeing [anonymised], had you sort of, had you had like a preconceived idea of what might happen there and has that sort of? RES1: Um, yeah I err, at first I thought, do I want to do this? INT: Um. RES1: Because it comes to a stage at u…		Reference 2 - INT: Um, um, and has your, your views changed, so since they was initially discussed in [anonymised] about the possibility of being referred and then seeing [anonymised], had you sort of, had you had like a preconceived idea of what might happen there and has that sort of? RES1: Um, yeah I err, at first I thought, do I want to do this? INT: Um. RES1: Because it comes to a stage at u…	Reference 2 - RES1: But with the, the survey, when I’d gone there, they’d been more or less on time. INT: Yeah and was everything explained to you that you, you wanted explained. RES1: Yeah oh yeah.	Reference 2 - um the specialist nurse um I went to see last week, and she gave me the results of the, my PSA which was nought point six as I said, and err she said “That it is one of the side effects and perhaps my doctor would be able to help”. So I made an appointment to go back to my doctors to see if they can give me something to stop the bleed or control the bleed or the same with my, the sa…			Reference 2 - RES1: You know, I don’t mind, it’s err. INT: Did you have long to wait for your appointment? RES1: No. INT: No. RES1: No. INT: No. RES1: No they were pretty good.		Reference 2 - INT: Yeah is there anything else about the sort of bowel service and with [anonymised] and anything that you’d like to discuss? RES1: Well, next time I err, I, I see [anonymised], I’m, or one of the team or, or whatever like, um I’m hoping they can give me some sort of medication for the, you know. INT: Um.	Reference 1 - RES11: But um everything takes err a while err for me to do things, so I have had one or two accidents, it’s because I’ve had um six lots of spinal surgery and I’ve got all different metal work in my back, and I can’t get around and move as much as what normal people do, did when I do everything slow, if I was any slow, I’d be going backwards. INT: Six surgery that, that’s a. RES1: …																	Reference 2 - RES1: Yeah, yeah, um, especially um [anonymised] when I went there like, it’s err you know, um I even got a, the Sister you know, that works there, in Radiotherapy, and even she come down, because she knew my appointment was due and all this. INT: Yeah. RES1: And even she explained things to me and stuff like that like, everyone had made an effort to look out for me like, you know w…	Reference 2 - INT: Okay um, and how have you found the, the sort of new service so far, the new Gastro service? RES1: Fine no problem at all, you know, um. INT: Yeah. RES1: The um, we hadn’t had to wait long for appointments, they’ve been pretty, pretty good on time and all the rest like. INT: Yeah. RES1: You know sometimes you go to the hospital and um, you know, if you’ve got an appointment at …	Reference 2 - but I had since I’ve had the treatment, I’ve been having some side effects. Um, I’ve had err bleeding, um, loss of bowel control, and I feel as if um I need to go to the toilet more than what I do. INT: Um. RES11: You know, by the time I get upstairs to use the bathroom, I don’t wanna go. INT: Um. RES11: But I feel as though I did wanna go, that’s why I went upstairs in the first pl…
		Reference 3 - RES1: Um I’m glad I haven’t been um over examined type of thing, do you know what I mean? INT: Yeah so would there be a limit if you were referred to, for a few tests, would you feel like oh that, that’s too much, I can’t cope with that or? RES1: Um, I might, might think it, but I’d go along with it.				Reference 3 - INT: Yeah, did, prior to your treatment, your radiotherapy, did anyone mention possible side effects and that you might have bowel problems? RES1: Um yes. INT: Yeah. RES1: Yeah. INT: Yeah. RES1: Um they didn’t um say other, I’d have bleeds and stuff like that you know what I mean? INT: Um. RES1: But um, they did say that err I might have bowel possibly, err bowel err problems and wa…			Reference 3 - INT: And in, in Cardiff’s case, it’s a nurse specialist, um, so you’ve had your first appointment, have you been back for a second one with, with [anonymised]? RES1: Um, yeah, I, err, went last week and they don’t wanna see me now for twelve months.																				Reference 3 - INT: So it, it’s a big spectrum and it’s important to try and find out what, what’s the best service for patients. RES1: Um, but as I said, err the care and the attention have been second to none, I’ve gotta be fair. INT: Um. RES1: In [anonymised] and, and [anonymised], and at the [anonymised] hospital, when I first started going to the clinic there. INT: Yeah. RES1: You know, every…	Reference 3 - RES1: But with the, the survey, when I’d gone there, they’d been more or less on time. INT: Yeah and was everything explained to you that you, you wanted explained. RES1: Yeah oh yeah.	Reference 3 - anyway I’m still getting the err the bleeds, um the specialist nurse um I went to see last week, and she gave me the results of the, my PSA which was nought point six as I said, and err she said “That it is one of the side effects and perhaps my doctor would be able to help”. So I made an appointment to go back to my doctors to see if they can give me something to stop the bleed or …
		Reference 4 - INT: Um, would the distance travelling to and from appointments, have a, have an impact. Let’s say for example, the clinic wasn’t in [anonymised], it was somewhere else. Would that impact whether you would attend the clinic? RES1: Um no.				Reference 4 - RES1: You know sometimes you go to the hospital and um, you know, if you’ve got an appointment at ten o’clock, you’re not seen till twelve you know?			Reference 4 - INT: But with, in [anonymised] have you seen, been back to see [anonymised] again or? RES1: No. INT: No, so you’re waiting for your next appointment? RES1: Yeah, yeah I don’t know what the next stage is now like you know what I mean, so I’ve been waiting you know for. INT: Yeah. RES1: Confirmation of what, err what to do like.																				Reference 4 - INT: Um, so thinking back to care that maybe wasn’t quite um the best, can you think of any examples of where you think that could be improved upon? RES1: I don’t, err, I don’t think so, I err, a lot of err, (pause), examinations I, err, I have, like internal and things like that, like you know, err everyone just, they treated you with dignity and everything like you know what I mea…	Reference 4 - RES1: Yeah they explained things quite well don’t they, you know what I mean? RES2: Yeah really well, any questions they answered really good.	Reference 4 - RES1: You know it, it, it’s embarrassing, um, my wife and I, um we’ve been together forty seven years, been married thirty nine, and it’s still embarrassing for me like, you know what I mean? Um, I’ll err, when I have an accident or when I have a severe bleed and I haven’t made it to the lavatory in time, um, I wash my own pants and things like that you, like you know what I mean, c…
						Reference 5 - INT: Yep um and thinking about care you’ve received generally overall, um, can you sort of tell me examples of when you think you’ve received good care and sort of why that was good in particular? RES1: Well when you’re first told that you’ve got err cancer, your head goes, you think, oh, God, why me? Although [ph] it’s been um sent out to me from Mister [anonymised] and his staff a…			Reference 5 - RES1: Fine no problem at all, you know, um. INT: Yeah. RES1: The um, we hadn’t had to wait long for appointments, they’ve been pretty, pretty good on time and all the rest like. INT: Yeah.																				Reference 5 - RES2: But it’s hard for us, because we did find the care and everyone how they spoke and treated us, we, there weren’t one time when we went, whenever, “Oh that was a bit err”, do you know what I mean “That was a bit abrupt or that was a bit out of order”, we, we, we haven’t. RES1: Yeah. RES2: You know, if we, if we had, we would say at the time, you’d say to the Sister [ph], you kn…	Reference 5 - what I mean, I gotta be fair, even the, the survey [ph] thing, you know, the um, with EAGLE, um everyone’s been nice.	Reference 5 - “We’ll wait and see, and see if it improves”, but um it hasn’t improved, I still, still have problems.
						Reference 6 - RES1: Yeah, yeah, um, especially um [anonymised] when I went there like, it’s err you know, um I even got a, the Sister you know, that works there, in Radiotherapy, and even she come down, because she knew my appointment was due and all this. INT: Yeah. RES1: And even she explained things to me and stuff like that like, everyone had made an effort to look out for me like, you know w…			Reference 6 - INT: Yeah, yeah [sound of paper/pages turning over] and um so you’re waiting for your next appointment? RES1: Uh huh. INT: Um so, are you hoping then that your, they’ll be some sort of treatment, or something, you’ll be able to start to help to improve things? RES1: I’m hoping yeah, yeah.																				Reference 6 - RES2: And they might not have anything like that in their lives, so I don’t know anyone sad here [ph], but they seem to relate to people that have got it and know, you know, what they need, the care to give em and all that. RES1: Um. RES2: You know, they have, they have been really good. RES1: Never had anyone abrupt or rude or you know like that.		Reference 6 - RES1: Um, especially with um my bleeds and my leakage you know what I mean? INT: Yeah. RES1: Um, this, that does get me down sometimes dunn I, you know what I mean? RES2: Um, um. RES1: It’s um, like I said, it’s, we’ve been together all these years and I’m still feeling embarrassed you know. RES2: Um. RES1: But [anonymised]’s saying like, “Don’t worry about it” like you know, but er…
						Reference 7 - RES1: You know and I’ve um, and like where I’ve had an appointment whether it’s been at [anonymised] or [anonymised], the, the [anonymised], even my own GP, I’ve never ever not turned up for an appointment. INT: Yeah. RES1: Cos I, I, I can see like err, they’re like gold dust sometimes like you know what I mean, it’s err, it’s hard to get appointments, and when you do get an appoint…			Reference 7 - INT: Um did you go to the [anonymised] appointment to do with the bowel err symptoms? RES2: I think I went to some, I know I didn’t go to, I, I missed one or two cos of work haven’t I?																				Reference 7 - RES2: We, we can’t say it because we haven’t, we haven’t had that have we? RES1: No I think it’s all been excellent to be honest.		Reference 7 - RES1: You know that could be the bleeding you know. INT: Um. RES1: But um as long as you know, hopefully, eventually they can you know, give me something to sort that out.
						Reference 8 - RES2: Yeah like I say, we found them really supportive and everything and you know, like [anonymised]’s asked questions, I might ask something different, but they’re really good with you know, what they were saying weren’t they? RES1: Um. RES2: I mean when he talking, when he was talking about his problems the last time he went, and the nurse was answering his problems, I just wante…			Reference 8 - INT: Do you have [anonymised]’s contact number, did she give you that when you went for? RES1: Yeah, yeah. INT: Yeah, yeah, so if you have any queries just get, contact her. RES1: Yeah she said, “Any queries just”. INT: So if you’re concerned about your symptoms, know that you could call her and? RES1: Um well I’m waiting for an appointment as I said, so err you know. INT: Yeah. RES…																				Reference 8 - INT: How have you found it as a sort of companion to someone going through it, I mean have you attended the appointments in [anonymised]? RES2: Yeah. INT: Yeah. RES2: Yeah like I say, we found them really supportive and everything and you know, like [anonymised]’s asked questions, I might ask something different, but they’re really good with you know, what they were saying weren’t t…
						Reference 9 - RES1: Yeah sometimes there’s um, there’s a long wait, like, you know, it’s six months, you know what I mean? Um, at, err, after the treatment to the next appointment, and but that’s gotta be, you know what I mean? So they know whether it’s worked, or whether it’s still working and stuff like that like, you know what I mean? But um, yeah. RES2: Yeah but it’s good news when they do li…																							Reference 9 - INT: Yeah. RES1: You know, but um, yeah I think every, everyone has been absolutely brilliant, you know. INT: Um.
						Reference 10 - RES1: With the, and um, cos the specialist nurse we saw last time, she did explain to me that when you have the, the treatment, because it’s all in the one area like, the, the walls of the bowel can be burnt, you know, to, to a degree and when your bowels are open then, it rubs up against the walls and.																							Reference 10 - RES1: Like from, I got um no complaints or, or anything at all about um from the time I got diagnosed right the way up till now, everyone had been absolutely wonderful, you know what I mean.
	711_0089bl	Reference 1 - INT: Yeah and how did you find the clinic set up with [anonymous], did you have any preferences for who you were going to see in the clinic, whether it be a doctor, nurse or other sort of health? RES1: No none at all, no, no. INT: No. RES1: We err, obviously um, you know, she wrote to us and err she was going to, to take the lead on it and that was fine.		Reference 1 - Um so actually to have this, having gone through that questionnaire, which was really quite holistic wasn’t it? Looking at all aspects of, of your health, um, no I, I think we’re very fortunate to have been offered this, and very thankful that we took part. INT: Um. RES1: Yes I agree with that.	Reference 1 - RES2: Um and I’ve been with you on a number of occasions. We filled out a very err detailed questionnaire with, what was her name? RES1: The um. RES2: [Anonymous], yes the co-ordinator. INT: [Anonymous] yes. RES2: Um so that’s been it, and after that questionnaire, [anonymous] identified a few things that might, not necessarily, but might be related to the radiotherapy, um and then …	Reference 1 - INT: Okay so if you wouldn’t mind sort of explaining a bit about what’s been happening, so you, you went to [anonymous] I understand, and they asked you some questions about bowel symptoms that you might have been experiencing after treatment? RES1: That’s right yes. INT: Yeah. RES1: Um but err, did you want us to start in the beginning? INT: Yeah, yeah. RES1: Where we were introduc…		Reference 1 - RES2: And everybody we’re seen at [anonymous] obviously when you were going for treatment, you saw a host of other people that I didn’t come into contact with but unfailingly nice, helpful, understanding, cheerful, even down to the volunteers on the desk you know. INT: Um. RES2: It really is um a very pleasant environment to go in for often very serious treatments.	Reference 1 - then very quickly you had a series of appointments for various tests didn’t you? RES1: Yes.	Reference 1 - RES1: Yes because my first err referral with [anonymous] was on the nineteenth of January and, and within three months. RES2: Yeah. RES1: All of these had been expedited and, and results known so, it, it’s um very positive.	Reference 1 - RES1: Where we were introduced to the EAGLE, I was having err my PSA err, err post treatment assessment after six months. INT: Yeah. RES1: And it was at that time I was invited to participate in this. INT: Yep. RES1: Having been explained all the benefits um, that might accrue, which err led to quite a number of, of err tests that I’ve had, and as a result of those, I’ve had sort of…						Reference 1 - RES2: Um well with eight minute appointments, you tend to go in, and you might not want to worry them with something that seems quite trivial, you know, you go in, if there’s something wrong, tell him or her, and then get out, because I’m always really conscious of how busy GP’s are.									Reference 1 - RES1: Which I think have um been very useful, because it’s affect, the symptoms that I was experiencing, have almost cleared up. INT: Yep. RES1: As a result of the supplementary err medication.		Reference 1 - RES2: Yeah we made some adjustments to your diet haven’t we, I mean you never had a hugely fatty diet but um we have just, you’re eating more fish now. RES1: Yeah. RES2: Rather than err meat, um I’m more careful with the. RES1: Yes. RES2: He doesn’t need to look at fats for weight control, but err just for general health. RES1: Yes. RES2: We’ve, we’ve, I’ve, we’ve tweaked it. RES1: …	Reference 1 - that male nurse we saw for your PSA test, was a good example of that. RES1: Yes. RES2: He was very good at going through what you might experience, what you had experienced, how you were generally, that I found him a very easy member of staff to speak with, um. RES1: Yes and I think that all in all, with [anonymous] as an example, it was quite easy also to speak with her and to, to …	Reference 1 - RES2: But you were absolutely fine and err, instant feedback, which I think is tremendously good service that. RES1: Err also very useful, because one of the things, err with the instant feedback is, I’ve, it was very positive um, I, they hadn’t identified any, anything specific that I needed to worry about.	Reference 1 - INT: Had you mentioned your bowel symptoms before, in [anonymous], before your? RES1: No I certainly had err, mentioned that say to my GP as, as being a problem um. RES2: Um, we just put it down to perhaps a bit of err lactose intolerance. INT: Yeah. RES2: Err you know, they weren’t severe symptoms were they? RES1: No yeah. RES2: But just perhaps a frequency that you could have done…	Reference 1 - RES1: Which I think have um been very useful, because it’s affect, the symptoms that I was experiencing, have almost cleared up. INT: Yep. RES1: As a result of the supplementary err medication.
					Reference 2 - INT: Um when you initially went to [anonymous], they asked you, I think you completed it, a, a sort of small questionnaire on your bowel symptoms. RES2: We did, we did. INT: Did you find, how did you find that? RES1: I, I found it necessary to err to have my honest speaker with me. INT: Yeah. RES1: It was um, I think you’re inclined to be less economic with, with, with the sym, situ…			Reference 2 - RES1: Because one of the things that was particularly, con, concerning but positive in, in outcome, is that err each test took at least two weeks before the next test. So for six months leading up err to starting the radiotherapy, I was having sort of different tests and different explanations and of course, it, it resulted in some very unpleasant err, err biopsies which um. RES2: H…	Reference 2 - wasn’t it, but all of these appointments, I forget exactly when you went, do you remember when, when you went for that PSA that led into the prompting [ph]? RES1: It would have been in January. RES2: January? RES1: Yes. RES2: So I mean all of this has been done in three months. INT: Um. RES2: Which I think is really good, prevent, diagnostic and preventative really, to know that the…	Reference 2 - INT: Um, yeah, um and in terms of being referred for investigations and tests after your first appointment with [anonymous], how did you find that, would you have preferred to have one, and then you know, have them consecutively or would you prefer to have them all in one go or? RES1: Well in, in terms of having identified, the, the different referrals. INT: Yeah. RES1: Um, they, th…	Reference 2 - RES2: I think the first one was a blood test which threw up err a vitamin D deficiency, for which you’ve been prescribed. RES1: Yes a supplement for. RES2: A supplement. RES1: And also I had um, err, the, the absorb. RES2: The bile malabsorption, yes. RES1: Bile malabsorption yes. RES2: Yes. RES1: Which also err I had some symptoms which um were, were quite persistent and had been f…															Reference 2 - RES1: Which also err I had some symptoms which um were, were quite persistent and had been for a while, which seem to have been completely err gone away, since I started taking the supplement through medication for bile absorption		Reference 2 - RES2: And we just feel had [anonymous] not agreed to take part in this survey, we wouldn’t have had access to any, any of this information really. Possibly at some stage you might have gone to our GP and said “Look I really”, you know, “I really need to do something about blah”, you know, “My, I’m going to the loo too often and da, da”, but um to have all of this done, it’s almost l…	Reference 2 - INT: And do you think you’ve received good care in the past? RES1: Without doubt yes. RES2: From, from. INT: Just generally. RES2: Generally in the NHS. RES1: Yes. RES2: Yes. INT: Yep. RES2: Our GP practice is wonderful, we’ve been registered with them for thirty odd years haven’t we? RES1: Yes. RES2: Yes. RES1: Um I mean obviously, we’ve been here in rather, with this medical centr…	Reference 2 - RES2: So I mean all of this has been done in three months. INT: Um. RES2: Which I think is really good, prevent, diagnostic and preventative really, to know that these things have been addressed and there are two things, the vitamin D and the bile malabsorption, that now have been dealt with. INT: Um. RES1: Yes because my first err referral with [anonymous] was on the nineteenth of …	Reference 2 - RES2: Sort of once a day now, whereas it was more frequent, you did have a bit of diarrhoea and um. RES1: Yes. RES2: Just an urgency to go really.	Reference 2 - RES1: Which also err I had some symptoms which um were, were quite persistent and had been for a while, which seem to have been completely err gone away, since I started taking the supplement through medication for bile absorption, and um, the, the sort of problems that I was encountering during the month before taking that medication has, has changed sort of my whole approach compl…
					Reference 3 - RES2: Coupled with this back up information about where to go for the future, and possibly why some of these things were happening. RES1: Yes and this is the, one of the advantages, because like what you’ve said, it’s absolutely true, when you go to your doctor, you’re not going through with the, the kind of questionnaire that [anonymous] provided um that pulls, or teases out what t…			Reference 3 - RES1: Yes, yes and err, and err, and again, I mean I think they saw the secondary because of course, err having that explained and then having an MRI scan, which then showed up that it was also elsewhere, um, which meant that I then had to have other biopsies, err. RES2: The second biopsy, yes.	Reference 3 - RES1: Yes um, we had a session there with the Dietician and again, that has got, very useful, it, it certainly identified, us where we were, and err because I had had some of the treatment, it, it may be that err a change in, in my diet is not really as necessary as it might have been, if it had been the other way round.	Reference 3 - RES1: Um so I’m, I’m certainly very positive about having it done that way, because at least I knew that, that err that I was going to have the referral to the Dietician to the err. RES2: Endoscopy. RES1: Absorp, malabsorption. RES2: Yeah, the bile, yes, yes. RES1: Malabsorption. RES2: Yes. RES1: And then also to the. RES2: Vitamin D doctor.	Reference 3 - RES2: And then that was followed up with an endoscopy, and a colonoscopy. RES1: Yes, yes. RES2: Um. RES1: Which I wasn’t looking forward to. RES2: No, no. RES1: But um, it, it turned out to be um, err fairly straightforward and not as, as frightening as I had anticipated. RES2: Yes I mean you were remarkably chirpy when we came out of the hospital, I thought. RES1: Yes, yes.															Reference 3 - RES2: And also prior to that, we’re not absolutely sure that that was, there was a causal link between his bowel symptoms and the radiotherapy, because he was having some of those problems beforehand, but anyway, whatever the reason is, err everything has settled down and the um, potion that you take in the mornings has made a few difference hasn’t it?		Reference 3 - RES2: Coupled with this back up information about where to go for the future, and possibly why some of these things were happening. RES1: Yes and this is the, one of the advantages, because like what you’ve said, it’s absolutely true, when you go to your doctor, you’re not going through with the, the kind of questionnaire that [anonymous] provided um that pulls, or teases out what t…	Reference 3 - INT: Um yeah, can you think of any care that you think could have been improved upon, that you’ve, you’ve had? RES2: Again in general? RES1: Yes, err in the context of what err we’ve had. INT: Um. RES1: Um in everything that’s been identified, err has been dealt with very promptly, so the answer is, is I can’t think of it, anything that would have improved it.	Reference 3 - RES2: Um I think appointment times that are adhered to, um, feedback that comes as quickly as possible after the endoscopy’s that was instant, not every feedback will be instant, but quite prompt I think is important. People who will take the time to explain exactly to us as laypeople what some of the medical terminology is		Reference 3 - which hasn’t since I’ve been taking the, the bile supplement um that isn’t happening. RES2: No, no, no it’s really regularised your bowel movements hasn’t it? RES1: Yes. RES2: Sort of once a day now, whereas it was more frequent, you did have a bit of diarrhoea and um. RES1: Yes. RES2: Just an urgency to go really. RES1: Yes. INT: Yeah. RES2: That’s gone.
					Reference 4 - Um so actually to have this, having gone through that questionnaire, which was really quite holistic wasn’t it? Looking at all aspects of, of your health, um, no I, I think we’re very fortunate to have been offered this, and very thankful that we took part. INT: Um. RES1: Yes I agree with that.					Reference 4 - INT: Um and have you been referred to the Dietician? RES1: Yes um, we had a session there with the Dietician and again, that has got, very useful, it, it certainly identified, us where we were, and err because I had had some of the treatment, it, it may be that err a change in, in my diet is not really as necessary as it might have been, if it had been the other way round.	Reference 4 - all of these appointments, I forget exactly when you went, do you remember when, when you went for that PSA that led into the prompting [ph]? RES1: It would have been in January. RES2: January? RES1: Yes. RES2: So I mean all of this has been done in three months. INT: Um. RES2: Which I think is really good, prevent, diagnostic and preventative really, to know that these things have …															Reference 4 - RES2: So I mean all of this has been done in three months. INT: Um. RES2: Which I think is really good, prevent, diagnostic and preventative really, to know that these things have been addressed and there are two things, the vitamin D and the bile malabsorption, that now have been dealt with. INT: Um. RES1: Yes because my first err referral with [anonymous] was on the nineteenth of …		Reference 4 - Um so actually to have this, having gone through that questionnaire, which was really quite holistic wasn’t it? Looking at all aspects of, of your health, um, no I, I think we’re very fortunate to have been offered this, and very thankful that we took part. INT: Um. RES1: Yes I agree with that.	Reference 4 - RES2: I can’t really think of anything, um, you could always talk about things like waiting times and um. RES1: Well in, in, in. RES2: Again, if there’s anything serious, you know, you get prompt attention.	Reference 4 - RES1: It was very quickly err dealt with err and in the allocation of the additional supplementary medication that I need, that’s been err done very quickly through the, the doctors prescription.
											Reference 5 - because I often would be caught short, um, which hasn’t since I’ve been taking the, the bile supplement um that isn’t happening. RES2: No, no, no it’s really regularised your bowel movements hasn’t it? RES1: Yes.															Reference 5 - RES1: And um and I think that obviously because of the, the err supplemental time now taking which is um certainly helped and to settle my stomach, that had um, had the diet err interview been prior to that, it may not have been as effective. RES2: But we. RES1: So it turned out to be at the right time.		Reference 5 - RES2: Yes and that’s another service I think that was very good, the information service, when we had a look round, err, the, the various machinery at [anonymous], and also we had some input from ten of us. RES1: The volunteer services yes. RES2: And that was really helpful, because one of the leaflets outlined various um travel insurance companies that wouldn’t exclude you if you w…	Reference 5 - RES1: But again, it’s so easy to um, fix up a new appointment with the appointments line, you don’t have to go through to the particular clinic, so I mean it’s no big deal to err, to have to re-arrange an appointment if the date they give you then is no longer convenient so you have to find another one. So I mean that’s only a very small thing really.	Reference 5 - RES2: Yes, yes, I think I would say um, actually having appointments made that are adhered to I know I have occasion to see um Mister [anonymous], an eye specialist in the [anonymous], and I’m sure it’s not his fault, but invariably, he makes appointments for a year, a year in advance and obviously things change, um but almost every time, these appointments are changed two or three …
											Reference 6 - RES1: Um because so much of it was being explained err throughout the, the whole process and um, and I think it’s been like that also with um, with the doctor that I saw for the. RES2: Endoscopy. RES1: No with the bile. RES2: Oh no the bile. RES1: Yeah I, I keep forgetting what it’s called. RES2: Bile malabsorption.															Reference 6 - RES2: The bile, malabsorption. RES1: Yes I’ll get my tongue around it one day. RES2: Yes. RES1: Err things are simple, which could be as simple as that, or the deficiency with my. RES2: In the vitamin D, yes. RES1: Vitamin D, err they are helping and those are the things that probably would have continued without being identified. So I am whole heartedly in favour of, of this progra…			Reference 6 - Another thing I would say that’s very err positive, is the amount of literature you’ve been given, that has enabled both of us to read, for example, when the Prostate Cancer was diagnosed, to have, to be presented with choices. So you could make an informed choice. We had literature to read, so we decided whether surgery, radiotherapy, we knew about this Brackie [ph] whatever it is,…	Reference 6 - INT: Um, and the service in general with [anonymous] and picking up symptoms in [anonymous], how, how did you find the sort of process overall? RES1: Well I found that very good, I mean. RES2: So did I, impressive in fact I would use the word impressive. RES1: Yeah and the whole process if very, yes, yeah. RES2: Because everything has been so prompt, everything has been very clearly…
											Reference 7 - RES2: But not all at once, whereas I spose had you been an in-patient for something and you were having a battery of tests prior to surgery or something, it would all be grouped together, inevitable, because hospital beds are precious, the time there. INT: Yeah. RES2: But I think the way this was spaced out. RES1: Yes. RES2: But still within a defined short-ish period, I thought tha…																		Reference 7 - RES2: But Mister [anonymous] was very clear about symptoms, you were warned that there would be blood in your urine after the biopsy you had, that led to the diagnosis of the Prostate Cancer. So had you not been warned about that, it would have been quite alarming, but as well as explaining all these things, Mister [anonymous] pulled up the x ray you’d had to show you how close the …	Reference 7 - INT: Um, yeah, um and in terms of being referred for investigations and tests after your first appointment with [anonymous], how did you find that, would you have preferred to have one, and then you know, have them consecutively or would you prefer to have them all in one go or? RES1: Well in, in terms of having identified, the, the different referrals. INT: Yeah. RES1: Um, they, th…
											Reference 8 - RES1: And um and I think that obviously because of the, the err supplemental time now taking which is um certainly helped and to settle my stomach, that had um, had the diet err interview been prior to that, it may not have been as effective. RES2: But we. RES1: So it turned out to be at the right time.																		Reference 8 - RES2: Yes and that’s another service I think that was very good, the information service, when we had a look round, err, the, the various machinery at [anonymous], and also we had some input from ten of us. RES1: The volunteer services yes. RES2: And that was really helpful, because one of the leaflets outlined various um travel insurance companies that wouldn’t exclude you if you w…	Reference 8 - RES1: So knowing that I was having those err listed, as identified following [anonymous] assessment, it was good to, to have that done very quickly. RES2: But not all at once, whereas I spose had you been an in-patient for something and you were having a battery of tests prior to surgery or something, it would all be grouped together, inevitable, because hospital beds are precious, …
																														Reference 9 - RES1: We, we weren’t going to be here and of course it was then deferred until I got back, but even then, it was still only sort of two, two. RES2: Three months, two, three months. RES1: Or three weeks before it was listed up. RES2: Yeah. RES1: So from January to May, April as it is now, it, it’s been very quickly done.
																														Reference 10 - RES2: But she was also very good at explaining err what bile malabsorption was. RES1: Yes. RES2: She gave us a very clear description of that didn’t she? RES1: Yes. RES2: Made it clear.
																														Reference 11 - RES2: Yes she gave us also a really useful leaflet didn’t she about the fat content of various things, and we knew that cheese, hard cheese was quite high in fat, but we hadn’t appreciated just how high had we? RES1: Yeah, and I, I was, I’m now much more restricting how much cheese I use, because often I did perhaps eat more cheese than, than I expected. RES2: Yes. RES1: So it has …
																														Reference 12 - I think we’re very fortunate to have been offered this, and very thankful that we took part. INT: Um. RES1: Yes I agree with that.
																														Reference 13 - RES1: No I would just want to say quite categorically that um I have found the whole experience useful, beneficial, and um err I think that err it, it has given me the confidence to be able to go away knowing that like um my wife was saying, it’s almost been a health check, post um the Cancer, because the other, although might be small in terms of the bile. RES2: The bile, malabsor…
	711_0088bl	Reference 1 - INT: Um do you have a preference for who you’d, you’d rather see, whether it be a, a doctor, nurse, or staff nurse? RES: Well not necessary if they’re doing all the tests, and the outcome is the same, I don’t mind.			Reference 1 - INT: But when you went to ((anonymous)) did you answer err a simple sort of questionnaire about what your bowel symptoms? RES: I think it, this is when, not when, the interview when you went is it? INT: No this was in ((anonymous)), when you. RES: Oh yes, I thought it was in ((anonymous)), um, yes he asked me questions, and err I don’t think I had to sign anything, he just asked me …	Reference 1 - RES: I’d had, um, when I, I was poorly for quite a while before the um prostate cancer was um, before they found out about it, but I had about five or six scans, heart scans, brain scans, you know, I was very, quite poorly and err I had so problem. So um, I wasn’t very well anyway so and then I had they, they said “Oh you’ve gotta come in and have um a treatment, radiotherapy”, whic…		Reference 1 - RES: I’d had, um, when I, I was poorly for quite a while before the um prostate cancer was um, before they found out about it, but I had about five or six scans, heart scans, brain scans, you know, I was very, quite poorly and err I had so problem. So um, I wasn’t very well anyway so and then I had they, they said “Oh you’ve gotta come in and have um a treatment, radiotherapy”, whic…	Reference 1 - INT: And how have you found the, the sort of clinic set up with ((anonymous)) and? RES: Yes. INT: Yeah. RES: Yes, it’s um, it’s alright, I didn’t know whether I’d see a specialist or ((anonymous)), so now um I suppose yes, that’s the question is um, I expected to see Doctor ((anonymous)) is it? INT: Yeah, yeah. RES: So I didn’t know ((anonymous)), I didn’t know the situation with th…	Reference 1 - INT: No okay, um, and how did you find the referral process, to, to ((anonymous)), from ((anonymous)) about your bowel symptoms, like how long did you wait for an appointment? RES: Oh it was quite quick with em, the set up, it was very good.	Reference 1 - INT: And what about the investigations, what have you been referred to, referred for, so what tests? RES: With the bowel? INT: Yeah. RES: Well I had the um endoscopy, is it, it’s called? INT: Yeah. RES: Yes, I thought I might have the um what’s the other one they give you with the powder and the stuff you’ve gotta take and you? INT: Colonoscopy? RES: Not the camera, the other one, e…															Reference 1 - INT: Um ((pause)) and err what, how do you find the sort of service so far, is it sort of what you’re expecting when you referred or? RES: Um well no I didn’t know what to expect to tell you the truth. INT: Um. RES: Um but I’m quite happy with what’s going on.			Reference 1 - RES: I suppose when I had the um prostrate treatment it was very, when I was at ((anonymous)), they were very good, very kind, very, you know, very good, ((anonymous)) was excellent. INT: Um that’s good, um, and so you mentioned ((anonymous)) was, was, was, sort of going there, they were kind, was there any particular sort of um thing that made them kind, was it their way of explain…	Reference 1 - INT: No okay, um, and how did you find the referral process, to, to ((anonymous)), from ((anonymous)) about your bowel symptoms, like how long did you wait for an appointment? RES: Oh it was quite quick with em, the set up, it was very good.	Reference 1 - RES: Yes well, yes I was having um an, an urgency to go, where I couldn’t, err so fast you couldn’t get to the err, if you were travelling you had to be very careful if you had to dash for a toilet all the time. INT: Um. RES: I had the same thing, it, it seems to come with the waterworks at the same time, does that make sense? INT: Um. RES: If I want to go to pass water, then I’d ha…	Reference 1 - RES: I’m hoping that once I get this over I can um may, may have to have advice on the waterworks, we’ll see. INT: Yeah. RES: Cos um, you, you can have err, incontinent waterworks can’t you in a, sometimes I, when I want to go, I’m already going, I’m soaked you know. INT: Um. RES: And that happens quite regular, so, so I will have to probably see someone.
		Reference 2 - INT: Yeah, yeah, and um, when you’re thinking of a good clinical service, a good sort of health care, what do you think are the key components for creating a good, a good sort of service? RES: Err well quickness is one of them. INT: Um. RES: So the quicker you get treated, treated or examined, um, that’s the most important			Reference 2 - INT: And how did you find completing that questionnaire in ((anonymous)), did you find that helped, you to talk to them, the doctors or? RES: Yes, well yes, I think so, yes, I, I err, yes, I did, I, I found it easy to talk to yes, err he suggested me going on this system to get in quick so that I could, otherwise I would have waited ages wouldn’t I?	Reference 2 - RES: Yeah I, I think probably the, there could have been more appointments from ((anonymous)), do you know what I mean? INT: Yeah did they have a phone number that you could contact if you had any questions or? RES: Yes they said “Contact the nurse” or something but err I didn’t, I, I think, you seem to have more appointments to err, I suppose, I would have gone to ((anonymous)) if …		Reference 2 - INT: Before your radiotherapy did they mention possible side effects of the treatment? RES: Yes they did, they said um “It could cause this and that”, you know, they seem to take it all in their stride, that they do, they’re just happy, yes. INT: Yeah. RES: Yes.	Reference 2 - INT: Um, and how did you find the sort of the clinic appointment and, and the, that sort of side of thing? RES: Yes it was good yes. INT: Yeah. RES: Yes very good.	Reference 2 - INT: And what about the investigations, what have you been referred to, referred for, so what tests? RES: With the bowel? INT: Yeah. RES: Well I had the um endoscopy, is it, it’s called? INT: Yeah. RES: Yes, I thought I might have the um what’s the other one they give you with the powder and the stuff you’ve gotta take and you? INT: Colonoscopy? RES: Not the camera, the other one, e…																			Reference 2 - RES: Um, no, the only thing they could have done err in, after the treatment is give me a bit more advice on the, well the waterworks and the bowel situation. INT: Um. RES: You know, I couldn’t, I did, I didn’t contact them but I, I, I sort of, I didn’t, I should have phoned the nurse and told her, but I didn’t. So they could have I suppose checked on you, there was no appointment f…	Reference 2 - INT: Um ((pause)) and err what, how do you find the sort of service so far, is it sort of what you’re expecting when you referred or? RES: Um well no I didn’t know what to expect to tell you the truth. INT: Um. RES: Um but I’m quite happy with what’s going on.	Reference 2 - But I didn’t, I didn’t particularly have err a bowel problem until later, so, I had a lot of um wind and stuff like that, which I still have, um, which was you know, just a nuisance more than anything. INT: Um. RES: I didn’t have a lot of pain just wind, wind all the time you know.
		Reference 3 - INT: Um did you feel it was uncomfort … sort of difficult for you to speak about it or was it just that you didn’t have an opportunity to? RES: No I didn’t have an opportunity yeah. INT: Yeah, would you have gone to your GP about it or? RES: GP’s, err ((pause), they are, I would have gone, yes, but they wouldn’t have, they didn’t seem to understand um, no the GP’s don’t understand, …			Reference 3 - INT: Yeah, yeah, yeah, and did you find that answering a questionnaire about your, your bowel symptoms initially in ((anonymous)) helped? RES: Yeah, that’s right I think it did. INT: Do you think that, that’s a good thing in terms of raising your symptoms, rather than? RES: Yes because err then it’s recorded isn’t it? INT: Yeah, yeah. RES: Otherwise, doctors I think might not write …	Reference 3 - RES: Yes and to be fair to the ((anonymous)) clinic in um ((anonymous)) they was sort of stopping, they said “We’re not gonna do anything while you have your treatment”. I was due for a biopsy you see another one, whether I have it now, I don’t know, it all depends on my err what comes of the bowel and the waterworks. They didn’t want me to travel, they said “It’s not worth travelli…		Reference 3 - RES: Yes, yes, well I, I had trouble years ago and I, I was under Doctor ((anonymous)), um, he’s a Urologist, and err he said “I had a poor flow of water”, and err I didn’t want an operation because I had, I was particularly, I was afraid of having anything done with this muscle thing, because I can be quite poorly with it. INT: Um. RES: So I err didn’t have anything done, he just g…	Reference 3 - INT: Yes so that’s what I’m hoping, you have two more appointments with her? RES: Yes.																				Reference 3 - RES: Yeah I, I think probably the, there could have been more appointments from ((anonymous)), do you know what I mean? INT: Yeah did they have a phone number that you could contact if you had any questions or? RES: Yes they said “Contact the nurse” or something but err I didn’t, I, I think, you seem to have more appointments to err, I suppose, I would have gone to ((anonymous)) if …	Reference 3 - INT: Um yeah, ((pause)) so overall thinking about the new, the new clinic in, in ((anonymous)), is there anything that you think could be improved upon with that? RES: Well I’ve only been once, so it’s not. INT: Yeah, no. RES: So, it isn’t is it? INT: No, and, and it’s just from your experience so far? RES: No, I don’t think, I don’t think so	Reference 3 - RES: But they told me that it will eventually go, which they may be right but um I think I had, before I had the illness as well I was ill, I had a lot of churning in my stomach and bowel, a terrific noise. You go to bed and I thought oh maybe it’s anxiety and err, I think, I don’t think it was, I think it was just the situation you know.
		Reference 4 - RES: I don’t know whether the waterworks will get better though would it? INT: I don’t know, I mean, I, if you’re, if you’re still being troubled you can ask to see someone. RES: Yes, I don’t want another camera ((laughing)).																												Reference 4 - INT: And then what we’ll do, if it’s okay with you, we’ll contact you around that appointment time, to, to have a chat again, just to find out how things are going. RES: Yes, yes that’s okay. INT: Because we’re trying to get a, over the course of you know the study. RES: Yes, yes. INT: How things are going, so that if we were to expand into other places around the country, that get …	Reference 4 - INT: So obviously if you’re, if you’re having bowel urgency, it’s quite difficult to travel to ((anonymous)) isn’t it, I mean that’s you know, ((chuckling)), it’s quite a long journey isn’t it so. RES: Yes, you know, sometimes they’re alright with it, but it just comes on, I, I did go to ((anonymous)) actually to the ((anonymous)) clinic, and err I was okay but it was, I was always …
		Reference 5 - RES: Err no not really I think err, cos I did have, they thought it was an infection when I first went there, um, I, I you know, I had blood and they said “Oh it’s probably an infection”. So I was on antibiotics for quite a few months and then it didn’t go so he decided to, and I was nervous about having a camera, um I didn’t want to and my experience for that was, my father was in,…																													Reference 5 - RES: I don’t know whether the waterworks will get better though would it? INT: I don’t know, I mean, I, if you’re, if you’re still being troubled you can ask to see someone. RES: Yes, I don’t want another camera ((laughing)). INT: No but if you need, if you’re still having symptoms, then maybe mention it to your GP. RES: Yes, yeah. INT: Yeah or ((anonymous)), she might know who to r…
	711_0087bl	Reference 1 - RES2: I mean it doesn’t worry [name] if he gets examined by a lady doctor or a male doctor. Whereas some people are funny about simple things like that. You don’t care what they ask you do you? RES: No.	Reference 1 - INT: Okay, so if you wouldn’t mind explaining a bit about what sort of happened? You went to [name] I think and they maybe did a screening tool question, was that right, about your bowel symptoms? RES: Well after initially saying there was nothing wrong with my elementary canal, eventually was asked by Dr [name], or sorry Dr [name] stated that they were starting a new Eagle survey, …	Reference 1 - Um since when I think I have improved in my mental attitude towards things, and the stress business. And uh I then volunteered to go on it again. That’s when I saw [name] again about a month ago to set everything up again. INT: Yeah.	Reference 1 - INT: Okay, so if you wouldn’t mind explaining a bit about what sort of happened? You went to [name] I think and they maybe did a screening tool question, was that right, about your bowel symptoms? RES: Well after initially saying there was nothing wrong with my elementary canal, eventually was asked by Dr [name], or sorry Dr [name] stated that they were starting a new Eagle survey, …	Reference 1 - INT: You mentioned that you were a bit stressed with having all the tests, so can you talk a bit about that? RES: Yeah, well that was sort of psychological stress in the sense of you’ve got this indeterminate nature of the disease, in the sense you’ve had treatment. And I had a year of undetectable PSA, and you think oh this has worked, this is fine. You go for the next one, oh it’s…	Reference 1 - RES: And um, and when I went back to see Mr [name], when my PSA shot up. This was just before they diagnosed the cancer, and um he did a biopsy for me then in [place]. And it was a Thursday I went for the results, a week later on the Thursday I went for the results like, and he said uh oh I’m sorry to tell you you’ve got uh cancer grade nine. And of course it doesn’t sink in straigh…	Reference 1 - RES: Um I had a biopsy, I think it was my fourth biopsy um three or four weeks ago as well. Which they couldn’t detect anything. Although my PSA is increasing slightly, they couldn’t detect anything physically in the biopsy. So that’s when they suggested it would be a good idea if I went on this Eagle test then to help me sort out any problems that I’ve still got viz a viz the bowel…	Reference 1 - I was interviewed by a, I think it was by a doctor then at that morning like to see my suitability regarding going on the survey, which I went on. RES: And then Mr [name] or [name] or. RES: And I agreed to go on it then.				Reference 1 - RES: Always get on very well. But that’s the only impression I get sometimes is that it’s the old what they call the numbers game that I as a patient am a box number. And uh if I say X Y will resolve it, you know what I mean? INT: Yeah. RES: There’s no thought of is this patient better with Y1 or Y2 or Y3 or Y4, no just give him Y whatever. And I think that’s because of the stress o…				Reference 1 - When we went to [place] last time [name] wasn’t it? I can’t remember what it was for, in clinic 18. And for some, something had happened in the hospital. RES2: For your results. RES: And they were an hour behind with all, an hour behind with all the um interviews that day, or the appointments that day. And the place was full. And all they was doing they was. RES2: There weren’t even…		Reference 1 - INT: When you attended the clinic appointment in [place] and you saw [name], would you have a preference for seeing um the nurse led clinic, or would you prefer to see a doctor or a different healthcare professional? Is there any? RES: As long as they know what they’re doing. I’m you know, I’m a big believer. RES2: And as long as they’re pleasant. We would never welcome somebody who…							Reference 1 - RES2: It’s encouraging isn’t it, you know, because now he’s on the uptox and the probervine, and she’s saying oh everything’s looking healthy. And that’s all you want to hear.		Reference 1 - But what I find more difficult is that, difficulty with is that you can’t eat certain foods anymore. Not easily anyway or they cause you problems. Like white bread, wheat, fatty things, curry, spicy stuff. And therefore it does restrict your diet. But it would be helpful to know uh, because nobody said anything about diet to me. It would be helpful to know what is sensible and not s…	Reference 1 - I would say that the uh, we’ve had wonderful service from the [place]. Whenever we’ve gone to the [place] they’re very nice. RES2: And [name]. RES: That’s who I meant, [name], and she’s excellent.	Reference 1 - INT: Because the side effects of radiotherapy can be a number of different conditions which have different treatments. RES: Yeah, I appreciate that. But it’s the length of the whole, the period, the length of the, the frequency of the whole thing. RES2: And of course in the middle of all this he’s having proper investigative tests to find out why he had the bleed and things as well.…	Reference 1 - Um the only problem with the bowel is you do get a lot of flatulence. But what I find more difficult is that, difficulty with is that you can’t eat certain foods anymore. Not easily anyway or they cause you problems.	Reference 1 - They said that was just like a nose bleed after the operation [unclear 7:36]. A bit of weakness there and I strain [unclear 7:38] like a nose bleed. I had a slight, when I went to see [name] three weeks ago, the day before, two days, sorry a week before I’d gone to see [name] I had a slight bleed when I passed urine. Nothing much. And it was gone three hours later. But I went to uri…
		Reference 2 - RES: As far as I was concerned as long as nobody’s going to hurt me pain wise, you know, I’d rather have it done.		Reference 2 - RES: Well it’s the same as the questions I answered the last time with [name]. About your sex life, about flatulence, about everything you know. But no, nothing upset me, it was okay. You tend to think well what do they want to know that for? But in the scheme of things you don’t know have any idea, you just answer the questions. Uh because of your own lack of knowledge you don’t kn…	Reference 2 - INT: So you mentioned that you’ve spoken to healthcare professionals and [name] before about your bowel symptoms, is that right or? RES: Oh yeah. INT: Yeah, and what do they? RES: Well nothing definite, nothing definite. I’ve had sort of two long interviews. One was, [name] says Dr [name] but I don’t think it was. RES2: No I didn’t, I think it’s [name] or something. RES: Anyway we w…	Reference 2 - RES: And um, and when I went back to see Mr [name], when my PSA shot up. This was just before they diagnosed the cancer, and um he did a biopsy for me then in [place]. And it was a Thursday I went for the results, a week later on the Thursday I went for the results like, and he said uh oh I’m sorry to tell you you’ve got uh cancer grade nine. And of course it doesn’t sink in straigh…	Reference 2 - No, the last time I saw Dr [name] himself this is when he was a bit concerned that it had come back. And I said what do you mean? He said oh it means having a biopsy. I said oh. And I said how long can that be arranged? Oh I don’t know he said, I’ll have to refer you to the [place]. RES2: Tried to go to first. RES: So it was about three weeks then before I had an appointment to see …	Reference 2 - And it seems as if they’ve left my insides somewhere other, a little bit worse than they were before I had the biopsy. It takes me longer to get over tenderness in my rear end and things like that. It takes a long time for it to go. So whether having a biopsy affects you physically or not I don’t know. And of course the radiation. The consultant said that after radiation things are …	Reference 2 - They said that was just like a nose bleed after the operation [unclear 7:36]. A bit of weakness there and I strain [unclear 7:38] like a nose bleed. I had a slight, when I went to see [name] three weeks ago, the day before, two days, sorry a week before I’d gone to see [name] I had a slight bleed when I passed urine. Nothing much. And it was gone three hours later. But I went to uri…				Reference 2 - INT: Is there any sort of care that you think hasn’t been the best that you’ve experienced from the NHS that you would think maybe that could be improved upon? RES: Well my big uh bugbear is this communication thing. INT: Communication yeah. RES: And of course through financial constraints we have seen, there’s no doubt about it, we have seen um a decrease in cleanliness, in general…				Reference 2 - If you’re young you don’t know any different going to hospital now. You don’t know the difference. It’s just that we experienced what it was like in the old days. RES2: When things were. RES: Where there weren’t demands on the national health. RES2: No. RES: There weren’t, there just weren’t the demands there. I mean people, I’m not saying it’s right, I’m not saying it’s wrong. RES2…											Reference 2 - So we’re trying, I’m going to try and make a conscious effort of a little bit more exercise, whether it’s just walking. I’m going to see if I can have, and consequently a sedentary life you put on a bit of weight. So we try and cut down on our food as well. RES2: And you also know what food sets your back off, I mean things like cheese. He knows he’s, you know, we go through with ph…	Reference 2 - Not knowing something positive or something negative, doesn’t matter which it is. Because the first thing is I wonder if the letter’s gone astray. I wonder if. [Talking together] RES: Have they sent it back to the doctor properly? See that creates another, and knowing. I’m a retired bank manager, and knowing the way all administrations work these days as far as I can see, which is p…	Reference 2 - RES: Well it’s the same as the questions I answered the last time with [name]. About your sex life, about flatulence, about everything you know. But no, nothing upset me, it was okay. You tend to think well what do they want to know that for? But in the scheme of things you don’t know have any idea, you just answer the questions. Uh because of your own lack of knowledge you don’t kn…	Reference 2 - I don’t get a lot of pain or I’m used to the pain perhaps now that I’ve had it for so long. So pain is not actually a problem. I don’t take any tablets to alleviate the pain at all. Um I have wind sometimes, uh but I also have um problem with my spine, which I’ve had for many many years. And it’s one of those difficult to know, to distinguish between whether the pain comes from my b…	Reference 2 - INT: You mentioned that you were a bit stressed with having all the tests, so can you talk a bit about that? RES: Yeah, well that was sort of psychological stress in the sense of you’ve got this indeterminate nature of the disease, in the sense you’ve had treatment.
		Reference 3 - INT: Would you have preferred all the tests to be more spread out, or would you have preferred them to be, if you’re going to have tests, or would you prefer to have one and see the results or? RES: Yeah, I don’t, I don’t think the spreading out the tests per se is a problem. What I think is a problem is the length of time where nobody tells you anything is happening. You mentioned …		Reference 3 - RES: As far as I was concerned as long as nobody’s going to hurt me pain wise, you know, I’d rather have it done.	Reference 3 - INT: Um when you went to [name] and they asked you about your bowel symptoms and the study, did you, I think you had to complete a sort of questionnaire about your symptoms. RES: Yeah. INT: Did you, how did you find that? Did you find that helpful to discuss it, or did you? RES2: I didn’t see it. RES: No, it was okay. Because it was just asking for facts. I presume the facts were ju…	Reference 3 - No, the last time I saw Dr [name] himself this is when he was a bit concerned that it had come back. And I said what do you mean? He said oh it means having a biopsy. I said oh. And I said how long can that be arranged? Oh I don’t know he said, I’ll have to refer you to the [place]. RES2: Tried to go to first. RES: So it was about three weeks then before I had an appointment to see …		Reference 3 - RES2: And I think if the waiting time for things is a long time, that’s very stressful. INT: On the day of the appointment or waiting for the appointment? RES2: The waiting, you know, I mean when [name] had um this last biopsy we had to wait a month for the result. That was stressful. And I think this all came about all at the same time, and this is one reason why he said oh I don’t…	Reference 3 - INT: So you mentioned that you’ve spoken to healthcare professionals and [name] before about your bowel symptoms, is that right or? RES: Oh yeah. INT: Yeah, and what do they? RES: Well nothing definite, nothing definite. I’ve had sort of two long interviews. One was, [name] says Dr [name] but I don’t think it was. RES2: No I didn’t, I think it’s [name] or something. RES: Anyway we w…																			Reference 3 - RES: Well it’s the same as the questions I answered the last time with [name]. About your sex life, about flatulence, about everything you know. But no, nothing upset me, it was okay. You tend to think well what do they want to know that for? But in the scheme of things you don’t know have any idea, you just answer the questions. Uh because of your own lack of knowledge you don’t kn…	Reference 3 - When we went to [place] last time [name] wasn’t it? I can’t remember what it was for, in clinic 18. And for some, something had happened in the hospital. RES2: For your results. RES: And they were an hour behind with all, an hour behind with all the um interviews that day, or the appointments that day. And the place was full. And all they was doing they was. RES2: There weren’t even…	Reference 3 - INT: Well this study, I mean it’s using tests that are already available on the NHS. We’re not testing anything new, we’re just putting it all together as the new one. RES: Together, that’s right. And I’m quite happy with it.	Reference 3 - I wake every night um about every two hours, but that’s mainly to do with my back, the pain from my back. And when I do wake invariably I say to myself oh I think I need to go to the toilet. And I go, and I do go. So unless I stand there and do it, I actually do urinate. And I go back to bed and I have to sleep in a different position in bed then because of my back. And I wake up in…
		Reference 4 - INT: When you attended the clinic appointment in [place] and you saw [name], would you have a preference for seeing um the nurse led clinic, or would you prefer to see a doctor or a different healthcare professional? Is there any? RES: As long as they know what they’re doing. I’m you know, I’m a big believer. RES2: And as long as they’re pleasant. We would never welcome somebody who…			Reference 4 - INT: But did you find that maybe it helped prompt a discussion that maybe? RES: Well it made you think. INT: Yeah. RES: Um. RES2: I don’t know what they asked you on that very first one. RES: Well it’s the same as the questions I answered the last time with [name]. About your sex life, about flatulence, about everything you know. But no, nothing upset me, it was okay.	Reference 4 - RES: As I say the only thing I’ve asked for, which they didn’t want. When I say they, shall we say NHS, was when Dr [name] said. Well she went six months, and I said no, can I see you in three months? Yeah no problem she said. So I have a blood test, a PSA blood test every three months. And the reason for that was that doctor miss-diarised. I’m supposed to have it every six months, …		Reference 4 - RES: And um, and when I went back to see Mr [name], when my PSA shot up. This was just before they diagnosed the cancer, and um he did a biopsy for me then in [place]. And it was a Thursday I went for the results, a week later on the Thursday I went for the results like, and he said uh oh I’m sorry to tell you you’ve got uh cancer grade nine. And of course it doesn’t sink in straigh…	Reference 4 - INT: That’s okay, so you mentioned you’ve got another appointment in September. So what I’ll hopefully do is contact you around that time just to have a quick chat again about how things are and then that’ll round it up then. RES: That’s my next official appointment. In the meantime I’ve got all these [unclear 1:08:05]. INT: Yeah, around the same time you see [name]. RES: Yeah, so b…																			Reference 4 - INT: Well this study, I mean it’s using tests that are already available on the NHS. We’re not testing anything new, we’re just putting it all together as the new one. RES: Together, that’s right. And I’m quite happy with it. RES2: And that’s come as a result of a lot of people like [name] saying they’ve had this problem. Whereas before because I think men don’t talk about what’s wr…	Reference 4 - RES: She said there’s no chance of you not going to see Dr [name], I’m putting it down now she said, because if there’s blood in the urine you’ve got to see somebody. INT: That’s good to feel relaxed and confident with someone. RES2: She’s lovely, very, she makes you very very relaxed. RES: And you’ve got confidence in people like that who, it’s the same in a bank. If you didn’t kno…	Reference 4 - RES2: And yet we got no complaints really. RES: No, I mean the actual, no the actual treatment no complaints.	Reference 4 - Uh and that’s just a general uh condition, I can’t think of anything. Oh the other thing obviously is whenever we go somewhere, if we go to town on the bus, the first thing we’re looking for is a toilet, to know where to go. And [name] knows where all the toilets are
		Reference 5 - INT: When we’re thinking about sort of setting up a new service, what would your, what would both of you define as a good sort of health service? Sort of what would you be looking for? RES: Obviously competency, uh the competence of the people who do, are giving the service. But communication, it’s got to be the big thing, whether it’s good or bad. RES2: And I think if the waiting t…				Reference 5 - RES: When they didn’t find it uh Dr, when I went to, I didn’t see Dr [name] when I went back, because I saw one of his assistants. Because I tend. RES2: And she was lovely. RES: You tended to feel that you saw Dr [name] if there was something seriously wrong with you. But if everything was okay and they were happy, he was quite happy, which I was quite happy to do, to see one of his…		Reference 5 - No, the last time I saw Dr [name] himself this is when he was a bit concerned that it had come back. And I said what do you mean? He said oh it means having a biopsy. I said oh. And I said how long can that be arranged? Oh I don’t know he said, I’ll have to refer you to the [place]. RES2: Tried to go to first. RES: So it was about three weeks then before I had an appointment to see …																				Reference 5 - RES: They didn’t know my father, well my father died of lung cancer uh, but nobody ever found out if he had prostate cancer. He had an enlarged prostate and he had to have the operation, you know, terps. And um, but as [name] said it was never talked about at all. And my mother was quite a good qualified nurse. My mother ended up x-ray sister in [place] hospital. So she knew to talk…	Reference 5 - RES2: We’ve got a good system in our doctors’ surgery. If you wish to see a specific doctor you might have to wait. But if you’re prepared to see any of the four you can have an appointment that day. INT: Yeah. RES: Or you can go, if it’s really desperate to see them you can go and sit and wait can you? RES2: No, you’ve got to have an, you’ve got to have rung up before you go and si…	Reference 5 - RES2: But to answer your question about that original form that you filled in, it would be helpful if people were told what the results were as they went along, is what you’re saying isn’t it? RES: Yes or no, so all it gives is. RES2: Not to wait until all the things are through, you know. Obviously they’re going to let you know if they find something, we understand that. RES: And I…	Reference 5 - RES: That’s who I meant, [name], and she’s excellent. Um but obviously it’s got worse. I think I’ve had four. The first one was. RES2: Eight or more years ago now. RES: 2005, that’s when I had my terps, 2005. And it seems as if they’ve left my insides somewhere other, a little bit worse than they were before I had the biopsy. It takes me longer to get over tenderness in my rear end …
						Reference 6 - RES2: I can remember him saying all those months and months ago, he said if we can get it to level off under five he said, and. RES: Well that’s what he said the last time, he said we’re not going to worry now until it goes up to five he said. I mean it’s been up to 24, but that was. RES2: So all we hope is that none of this will throw up anything now, so we can still go to France i…		Reference 6 - RES2: We were lucky when they diagnosed the cancer. Because um they wanted him to have hormone treatment, and we were going to fly home so he could receive it. But they put a little pellet in his tummy and it was a two month. RES: Three month. RES2: Three month lasting one, so it was brilliant.																				Reference 6 - I’m sure something will come out. INT: Well that’s good if it does, because then you know that you can do certain things, you know. RES: But the main benefit for me. RES2: Yeah, that they tell him, but I don’t know if he’ll do it. RES: Oh I’m saying, the main bit is the fact that you get as many as you want people like me to go in it and say their bit and give all their results of e…	Reference 6 - INT: Well the nurse’s role has completely changed hasn’t it? RES2: And they used to clean as well didn’t they, in those days. INT: Yeah. RES2: Used to scrub the walls. RES: Well that’s why the hospitals were cleaner, they don’t clean now. RES2: I know exactly.	Reference 6 - RES2: We’ve got no gripes so far, these are only suggestions that, about letting people know that everything’s all right.	Reference 6 - INT: Was that mentioned to you or? RES: No. INT: Was there any sort of leaflets given or? RES: If, for instance nobody ever mentioned it’s um, I had my radiation two years last November right, 2013, November 2013 weren’t it? I’m still having the after effects now. That’s two and half, nobody mentioned I’d be having after effects two and half. I don’t consider myself being badly affe…
						Reference 7 - RES: To be fair when it was diagnosed all the questions were asked, answered, and all the people we dealt with seemed very professional. Uh stated their own limitations viz a viz what they knew about the future of the disease. They just told us exactly what was in front of us, but not, they didn’t say it was [unclear 1:05:01]. Perhaps it was because they didn’t have enough data to s…		Reference 7 - data to say what the effect of the radiation would be. And I think there’s a lot of lot in that in the sense that I can quite understand somebody getting radiated, irradiated in a part of the lower regions, pelvic region that shouldn’t be. Because I almost felt that I had to follow the um instructions viz a viz taking the, inserting the thing before I went, and drinking the water so…																				Reference 7 - RES2: You never got told anything in the old days, you had to ask you know, you just went home with. RES: But nowadays, and I think communication is so important. RES2: And I think too with the internet we know too much don’t we? And we’re able to look things up and put yourself in that position and think could that be me? Whereas years ago we were ignorant about things. It was a bl…	Reference 7 - RES2: I think it might have been an idea if when you had your radiation that you were told that you might have certain symptoms after. And you weren’t told at the time. RES: Well no, in the pamphlet there was just like general uh things of what will happen afterwards. RES2: Because the first time you said that you had trouble, they said no link, no link. But then there were too many…	Reference 7 - you’ve had a couple of appointments with [name] so do you think your views have changed? RES: No. INT: No. RES: No, not yet. INT: No. RES: They will change depending on what happens with all this. INT: Yeah. RES: Because as far as I’m concerned if I’m in the same boat in six months’ time, although somebody else might benefit I’m not going to benefit from it at all am I, in that sens…	Reference 7 - RES2: We seem to be living in a hospital at the moment. RES: And that’s indeterminate at the moment anyway, because we haven’t had a letter from. RES2: No, and I don’t think you had side effects immediately after the radiotherapy. I think it was a couple of months after. RES: No, a week after the radiation finished I started having different effects on my [unclear 11:46]. They slowe…
						Reference 8 - RES: And I always used to wonder how critical it was uh regarding the timing of taking the water, drinking a pint of water before and all this business. Of inserting this enema thing whatever it was a certain time before. Because the first week I went there um I’d go there and she said oh we’re half an hour behind. Which is acceptable, they’re only doing something so specific as rad…																							Reference 8 - RES: And um, and when I went back to see Mr [name], when my PSA shot up. This was just before they diagnosed the cancer, and um he did a biopsy for me then in [place]. And it was a Thursday I went for the results, a week later on the Thursday I went for the results like, and he said uh oh I’m sorry to tell you you’ve got uh cancer grade nine. And of course it doesn’t sink in straigh…		Reference 8 - RES: After terps it took a while for everything to um settle down. But I did have trouble with elementary canal after that. And um not constipation exactly, but perhaps difficulty sometimes. And I wasn’t, food was staying in me too long. You always get, it’s not constipation but you get the feeling oh I should have gone, you know, to the toilet by now. Because I used to go regularly…
																													Reference 9 - RES2: But as [name] said it’s only communication, you only need someone to come out and say I’m awfully sorry, we’ve had an emergency. INT: Yeah exactly. RES2: But. RES: You might not like it but you can put up with it. RES2: No, but at least as long as they keep you. It’s like waiting in an airport isn’t it? As long as you’re kept up to speed with what’s going on you sit and you wa…		Reference 9 - RES: No, and um, but I meant to tell [name] today. Um I took these Aloe Vera, must be for about two years, and yes it was fine. But all of a sudden I was finding it was getting too soft and going too often. So last week I said oh I think I’ll drop these now, especially as I had this coming up and I had to watch what I was ingesting before this. So I thought oh I think I’ll stop them…
																													Reference 10 - RES: And of course through financial constraints we have seen, there’s no doubt about it, we have seen um a decrease in cleanliness, in general running of the NHS, and that’s simply because there’s no money. When somebody says that pieces are falling off the [place] because it was, when it was constructed and all this sort of thing. It’s all money in the end. But other than that ev…		Reference 10 - So obviously part radiotherapy if you’ve got ovarian cancer or cervical cancer, but no you can also get bowel symptoms. Because anything in that field, any cancer can damage the bowel. So that’s why. RES: And I’m sure it has. I’m not saying it’s damaged it badly but I’m sure it’s affected my bowels detrimentally. INT: Yeah. RES: Now whether it’s burned the lining or whatever, it’s …
																													Reference 11 - RES2: The only complaint I’ve got is how grubby the hospital is when we go there. We’re climbing those stairs and I think oh. RES: Think of all the germs hiding in the corner. RES2: Yeah, the first thing I say when we come in through the door, I say scrub your hands [name] before we even put the kettle on. You know, it doesn’t um, it doesn’t make you very enthusiastic about going t…
																													Reference 12 - RES: As I say the only thing I’ve asked for, which they didn’t want. When I say they, shall we say NHS, was when Dr [name] said. Well she went six months, and I said no, can I see you in three months? Yeah no problem she said. So I have a blood test, a PSA blood test every three months. And the reason for that was that doctor miss-diarised. I’m supposed to have it every six months,…
																													Reference 13 - RES: To be fair when it was diagnosed all the questions were asked, answered, and all the people we dealt with seemed very professional. Uh stated their own limitations viz a viz what they knew about the future of the disease. They just told us exactly what was in front of us, but not, they didn’t say it was [unclear 1:05:01]. Perhaps it was because they didn’t have enough data to …
																													Reference 14 - can’t think of anything, nothing really worries me that I could recall it now and have to say it to you. Um it’s been great, fair play.
	711_0084bl	Reference 1 - INT: Did you find that answering the questionnaire helped to sort of raise the topic or did it make you feel more comfortable discussing it or how did you find it? RES1: Erm, always feel, er, I didn’t mind discussing it, I don’t mind discussing anything. RES2: Just weren’t [unclear-05:56]. RES1: Sorry about that it’s just, er, I could feel my pocket going on. INT: Yeah. RES1: Erm. R…	Reference 1 - there’s no trace at all now so, which is brilliant, which is great and then while we were there, er, one of the other consultants said, mentioned about this course and he did explain would we be prepared to you know to go and do it, yes of course so we thought we’d go and give it a chance like and this is where we had to be.		Reference 1 - radiotherapy was a success and, erm, it was, there’s no trace at all now so, which is brilliant, which is great and then while we were there, er, one of the other consultants said, mentioned about this course and he did explain would we be prepared to you know to go and do it, yes of course so we thought we’d go and give it a chance like and this is where we had to be. INT: Yeah. RE…	Reference 1 - NT: Erm, so if you wouldn’t mind just, er, sort of describing a bit about what happened. You went to (name) for your … RES1: (Sneezes) what happened was I went to the doctors, to my own doctor and I started to get that once or twice in the night and I’ve never had it before ... INT: Uh-huh. RES1: ... so I was at the doctors, I did mention, I said, oh, by the way I said I’m getting o…	Reference 1 - Er, I went up there, they turned round and they tested me and I had a full test, bits and pieces and yeah sort of things and then they told us that I did have prostate cancer didn’t I, but they put us in touch with them, with (name) which then, er. RES2: [Unclear-01:09] test. RES1: (name), when I got to (name) and we went to see him and then he said it’s not a problem, I can deal wi…	Reference 1 - RES1: (name), when I got to (name) and we went to see him and then he said it’s not a problem, I can deal with what you need through radiotherapy and, er, that’s what we did, you know so we went ahead with that and it’s great you know. So after we finished the course and everything else he was happy, I was happy, but there’s still lots of things that, it’s different to what it was b…	Reference 1 - when you actually come out the other end if they say it’s, everything’s clear it’s great. INT: Yeah. RES1: … or if they do pick up on something maybe we can do something. INT: Um. RES1: … you know which is the same as the colonoscopy. INT: Um. RES1: You know they sort of go looking and they were quite happy I think you know with everything, she seems to be, you know when they spoke …	Reference 1 - INT: Yeah and when you went to see (name), the nurse specialist in (name) did she refer you for any tests? RES1: Er, they had a test, we’ve had it, erm. RES2: Yeah, colonoscopy the other day. RES1: I had a colonoscopy.	Reference 1 - INT: Yeah and when you went to see (name), the nurse specialist in (name) did she refer you for any tests? RES1: Er, they had a test, we’ve had it, erm. RES2: Yeah, colonoscopy the other day. RES1: I had a colonoscopy. INT: Oh, gosh how did that go? RES1: Oh, yeah it was okay, not a problem. RES2: Yeah. RES1: Er, yes it’s difficult. Yes, it’s, er, you know some of the things when th…	Reference 1 - RES2: You’ve had a different experience with your leg and that was a nightmare. RES1: Oh, that was a definite thing. RES2: And it’s still a nightmare, it’s still not right is it? RES1: No. RES2: It hasn’t been done right, so no that was a bad experience. RES1: No, but that’s an entirely different thing isn’t it so you know. RES2: What you’re just saying generally the service … RES1:…	Reference 1 - RES2: Funding for everything now is difficult. RES1: Yeah, as I say, they’re gonna ruin the health service, but I mean you know it is, er, it’s been a brilliant, I think it’s one of the most, well it’s world rated, it’s the best in the world the health service. INT: Yeah, the fact that anyone can turn up at you know. RES1: That’s great … RES2: Yeah. RES1: … as long as anyone can als…				Reference 1 - RES2: Well anything we’ve ended up having to go and do we’ve been treated very well. RES1: Yeah. RES2: Again it’s, you know it’s long waits for doctors and long waits for appointments and whether you go or not, but once you go and get into the system we found … RES1: Yeah, oh, brilliant.											Reference 1 - RES1: … as you say, if you have to do something and if you’ve got something wrong which I tell anybody now and, er, they all think I’m mad, I says, er, if you turn fifty I said go and get yourself a test, just go in, get your PSA tested and then you know you gonna be sure and you know, but then a couple of the boys said I’ll do it, you know no problem, just to make sure I’ve had the…	Reference 1 - RES2: That was, we did have a struggle with your diagnosis, erm, before the treatment started and then to have to wait, that was a long … RES1: Yeah. RES2: … three months in-between and three months between the next bit. RES1: Yeah. RES2: That’s my. RES1: And then we had to stay another whole month before they started. RES2: But every time you went there everybody was really, really…	Reference 1 - INT: Uh-huh, and when you went to see (name) how did you find that clinic appointment, was it? RES1: Very good, very, excellent actually, it was very, very good, declare your appointment when you get there. Well that was, er, brilliant, she was really good, we went up there and … RES2: Very [unclear-13:21]. RES1: … as I said, the last time we were up there Tuesday for the colonoscop…	Reference 1 - RES1: Erm, I still get up in the night, I still get up through the night which obviously, but, as you said, what they’ve done, they’ve given me, er, the injections for … RES2: Hormone. RES1: … the hormone, er, hormone injections, er, which shrinks everything, so obviously my bladder is still being pushed back further he said so obviously you’re not gonna be able to hold it as long o…
		Reference 2 - RES1: I might have mentioned it to my doctor when I was up there the once or twice maybe, you know if I’d been there. RES2: Along the line. RES1: Only if I’d of gone there for something else. INT: Yeah. RES1: I wouldn’t have gone there just for that you know. INT: Okay.			Reference 2 - INT: Had you mentioned your, er, your bowel symptoms previously before the questionnaire? RES1: Erm, no I mentioned, er, how [inaudible-04:31] when he asked me about the questionnaire … RES2: So we went. RES1: … at (name) we never really spoke to anybody about the bowels and different … RES2: No.	Reference 2 - RES1: So you just sort of mention it, oh, by the, same as with my prostrate, I only mentioned it, I went there for something else which I went there for my diabetes test and, er, and while I was there I mentioned that I you know was getting up once or twice. INT: Yeah. RES1: So they said, oh, you know that’s what you mentioned	Reference 2 - no problem you know so as for the prostrate side of it and all the treatment, the aftercare and the bits and pieces, I mean he’s even gone further and found something in my blood that’s not right you know rather than just saying, oh, well that’s alright, nothing to do with us, the doctor will find that, he’s actually putting it onto the doctor to say find it you know and they’ve gon…	Reference 2 - I still get up in the night, I still get up through the night which obviously, but, as you said, what they’ve done, they’ve given me, er, the injections for … RES2: Hormone. RES1: … the hormone, er, hormone injections, er, which shrinks everything, so obviously my bladder is still being pushed back further he said so obviously you’re not gonna be able to hold it as long or whatever …	Reference 2 - INT: Uh-huh, and when you went to see (name) how did you find that clinic appointment, was it? RES1: Very good, very, excellent actually, it was very, very good, declare your appointment when you get there. Well that was, er, brilliant, she was really good, we went up there and … RES2: Very [unclear-13:21]. RES1: … as I said, the last time we were up there Tuesday for the colonoscop…	Reference 2 - RES2: They didn’t send you for any other tests, the other [unclear-07:42] was blood [inaudible-07:45]. RES1: Oh, my blood test. The first time I went [inaudible-07:46] they just take a load of bloods … RES2: For different. RES1: … erm, they test everything. INT: Yeah. RES2: We haven’t heard anything back on that yet, but.	Reference 2 - RES1: … as I said, the last time we were up there Tuesday for the colonoscopy, I thought they were brilliant. The care inside of it, I mean I wouldn’t have gone through what we did, what they did to me, you know sort of, er, without the, erm, the medication with it. They’ve said they can give me something for it, you know they’d knock you out or whatever then they give you … RES2: T…																		Reference 2 - RES1: Well (name) I cannot, er, I don’t think you could say I’ve had any bad care there. Every time I went to (name) it just wasn’t the finest hospitals. I said from the day I went there my brother had been going … RES2: They really were efficient. RES1: … there for a long time, for about fifteen years and he had cancer, didn’t get there, but he’s been going there for about fifteen …	Reference 2 - INT: Because the thing is you can feel quite vulnerable can’t you because obviously … RES1: Oh, yeah. INT: … it’s not a procedure you have every day is it, erm? RES1: Yeah, no, as you say. RES2: That’s it, you know sometimes when you go into those medical situations because they do it every day you forget the person on the other end of it has no you know.	Reference 2 - RES2: You were on the high end of all the side effects, they asked in the questionnaire do you have these certain side effects … RES1: Yeah. RES2: … and you were on the high end of all of the … RES1: That’s right, he said [inaudible-03:20]. RES2: … half of the side effects basically, that’s why. RES1: He did mention you know that, he said did you get wind, yes. I have to rush off to…
		Reference 3 - INT: And when you were thinking about a good service, good healthcare service what would you both think are the sort of key elements in terms of, well from a patient’s perspective? What would you prioritise? RES2: Well for me once you’ve had an appointment, I mean you want to have the tests as soon as they say you need one and you want the results as soon as possible, so you know it…			Reference 3 - INT: Did you find that answering the questionnaire helped to sort of raise the topic or did it make you feel more comfortable discussing it or how did you find it? RES1: Erm, always feel, er, I didn’t mind discussing it, I don’t mind discussing anything. RES2: Just weren’t [unclear-05:56]. RES1: Sorry about that it’s just, er, I could feel my pocket going on. INT: Yeah. RES1: Erm. R…	Reference 3 - INT: Yeah and, erm, prior to the Eagle study, so the, sort of looking into the bowels, erm, would you have, so you said you wouldn’t have discussed it, but you mentioned you have mentioned it to the GP in passing. RES1: Yeah. INT: Yeah. RES1: I would mention it to him because he will only ask me when I’m there now, he said you know it’ll, obviously it goes on my record and they’ve g…		Reference 3 - Er, without the tablet [unclear-03:55] which is the, er. RES2: [Unclear-03:57]. RES1: What’s the name of the tablet? I can’t think of it, er. Name of one of the tablets he gave me, erm, but yeah the tablet, if I take the tablet I can go quite regularly no problem, without that tablet I struggle to go and things like that … RES2: Um. RES1: … but that’s to do with, they tell me it’s s…	Reference 3 - RES1: It is uncomfortable, but it’s a good thing. He said yeah, great that they now know, well it’s done he said, but I’ve never been so uncomfortable in anything. INT: It is, it’s clever because it’s a camera that goes round, but they can also take biopsies or if you’ve got bleeding they can. RES1: That’s right [inaudible-15:58] that’s right. RES2: Yeah. INT: Yeah. RES2: Yeah, they…	Reference 3 - INT: Yeah, so what sort of time did you have between seeing someone in (name) to being seeing in the clinic in (name) with your bowel symptoms? Was it, how long did it take … RES1: Oh. INT: … for the referral? RES1: Well we finished in (name), erm. RES2: We’re talking now from after the? INT: So when you, yeah when. RES1: January, was it January? RES2: You finished your treatment, y…	Reference 3 - RES2: Yeah, they did take a couple of biopsies I think. INT: Yeah. RES2: Yeah. RES1: Yeah, they took, er, they took biopsies, er, for me, erm. RES2: [inaudible-16:07] (laughs). RES1: Yeah, they took biopsies from me and a polyp. Yeah, they took a polyp as well. RES2: Yeah. INT: Yeah. RES1: Yeah, so you know not a problem like. INT: You see most people have got polyps. RES2: Yeah. RE…																		Reference 3 - RES2: Whatever you needed to ask. I mean the thing about it is you may not know the question to ask, so they gave good information and any time we did have a question they had the time to … RES1: Yeah. RES2: … answer it you know … RES1: Yeah. RES2: … which you weren’t ever rushed. RES1: And if I was having anything done before I left every time … RES2: Yeah. RES1: … before I came ou…	Reference 3 - RES1: … you know he said we’ll get rid of that and he said and it’s really not that big he said, but then we’ll get rid of it while we’re here, erm, okay, erm, he showed me on the screen and he it was there, he was good you know so yeah he explained everything and they were saying it maybe a bit difficult now, oh, you’re doing it and it’s okay. So, oh, are you okay, yeah I’m okay an…	Reference 3 - INT: Had you mentioned your, er, your bowel symptoms previously before the questionnaire? RES1: Erm, no I mentioned, er, how [inaudible-04:31] when he asked me about the questionnaire … RES2: So we went. RES1: … at (name) we never really spoke to anybody about the bowels and different … RES2: No. RES1: … that was just all, that was part of it you know and that was part of the treatm…
		Reference 4 - INT: And when you were referred on to see (name) did you, do you have a preference with who you see whether it’s, erm, a doctor, nurse or other sort of healthcare professional? RES1: No [inaudible-30:22]. RES2: [inaudible-30:23]. RES1: When I was first sort of told I’d got [unclear-30:25] it was, er, when we went to (name) and, er, it was either a man or a woman, it didn’t make any …				Reference 4 - no problem you know so as for the prostrate side of it and all the treatment, the aftercare and the bits and pieces, I mean he’s even gone further and found something in my blood that’s not right you know rather than just saying, oh, well that’s alright, nothing to do with us, the doctor will find that, he’s actually putting it onto the doctor to say find it you know and they’ve gon…		Reference 4 - RES2: That was, we did have a struggle with your diagnosis, erm, before the treatment started and then to have to wait, that was a long … RES1: Yeah. RES2: … three months in-between and three months between the next bit. RES1: Yeah. RES2: That’s my. RES1: And then we had to stay another whole month before they started. RES2: But every time you went there everybody was really, really…	Reference 4 - INT: Yeah, so what sort of time did you have between seeing someone in (name) to being seeing in the clinic in (name) with your bowel symptoms? Was it, how long did it take … RES1: Oh. INT: … for the referral? RES1: Well we finished in (name), erm. RES2: We’re talking now from after the? INT: So when you, yeah when. RES1: January, was it January? RES2: You finished your treatment, y…	Reference 4 - RES2: So yeah you signed up for it the other side of Christmas … RES1: Yeah. RES2: … and what are we at now? First week of March you had your colonoscopy. RES1: Yeah. INT: So three months? RES1: Yeah, but that. RES2: So it’s January up to, we. RES1: Well I also went a couple of weeks ago to the hospital, up to (name). RES2: Yeah. RES1: So I would have said it would have been like tw…	Reference 4 - RES2: Yeah, well, like I say, we’ve just had the colonoscopy, but maybe you know after those sort of results are back or? INT: Yeah, probably. It hasn’t been that long has it since you’ve seen us so. RES2: No, it’s not that long …																		Reference 4 - RES1: So it’s not bad, you know it’s, but it was, I think it was the best treatment we ever had you know [inaudible-25:01] not that I’ve had much treatment, but, er, you know never had any, not much, but it is the best. RES2: Yeah, something like that that was the place to have it right (laughs). RES1: That was the place, I tell you I would honestly you know. RES2: Yeah, they were v…		Reference 4 - INT: Yeah and, erm, prior to the Eagle study, so the, sort of looking into the bowels, erm, would you have, so you said you wouldn’t have discussed it, but you mentioned you have mentioned it to the GP in passing. RES1: Yeah. INT: Yeah. RES1: I would mention it to him because he will only ask me when I’m there now, he said you know it’ll, obviously it goes on my record and they’ve g…
		Reference 5 - INT: Would things like the distance to the clinic affect whether you would want to be referred? RES1: Um. INT: So if you lived further away would you be thinking, oh, I’m not sure if I? RES1: No, I think I’d still do it because obviously it’s like, erm, a doctor once said to me and we were talking years ago my doctor [inaudible-32:57] and the doctor once said to me, he said you know…						Reference 5 - were you told about the possible side effects of your treatment both the short term? RES1: ((Coughs)) yes we were. RES2: Yeah. RES1: When he sent us down (name) … RES2: Yeah. RES1: … er, (name) did sit us down and turned around and say, er, we’ll give you that, we can do this and what will happen is you will get you know this and that. Until you actually finish the complete … RES2: …	Reference 5 - It was either the January or February, er, and that’s when he asked us to go on the course. INT: Yeah. RES1: Erm, so that would have been, the timing of it would have been within a month. INT: Uh-huh. RES2: We did it all before we went on vacation if you remember. It was all the end of the year, September, October time. RES1: It was December. No, it was December, early part of Decem…																				Reference 5 - RES1: Um, they were really good and it sort of, er, I’d always recommend it. I would recommend anybody go there, but you know yeah, but … RES2: If you had.		Reference 5 - RES2: Yeah, just say [inaudible-10:21] how could you have worked the tests and stuff, but the after effect of the radiology has impacted in that you can’t run out the door as soon as you get up in the morning … RES1: No. RES2: … your routine has had to change … RES1: Yeah. RES2: … but it has impacted your work. RES1: It takes me a lot longer in the mornings … RES2: Yeah. RES1: … to …
								Reference 6 - RES1: So it’s not bad, you know it’s, but it was, I think it was the best treatment we ever had you know [inaudible-25:01] not that I’ve had much treatment, but, er, you know never had any, not much, but it is the best. RES2: Yeah, something like that that was the place to have it right (laughs). RES1: That was the place, I tell you I would honestly you know. RES2: Yeah, they were v…	Reference 6 - INT: Um, yeah and do you have any other comments or experiences so far? I know we’re quite early on in the study, you’ve only had one appointment so far. RES1: Yeah. INT: But have you got any sort of, er, sort of comments about things? RES1: No, I’m just wondering what’s next. I mean I don’t know what they do. I understand we’ve got to do, erm, (name) was telling me again … INT: (La…																				Reference 6 - RES1: But, as I say, they did everything. RES2: [inaudible-26:12] said it was inoperable … RES1: Yeah. RES2: … and yeah it was fatal had he not found it when he did and the first treatment we had the, er, radiotherapy and the hormone treatment was the only treatment really, it wasn’t offered … RES1: And it wasn’t that difficult. RES2: … to some patients. RES1: Er, it wasn’t difficul…		Reference 6 - RES2: … before you leave the house, now you’ve gotta make sure … RES1: Yeah. RES2: … you’ve had your morning. RES1: You actually, you know you’re sort of planning your day now … INT: Yeah. RES1: … that you know you can, in the morning when I leave here that I know before and even before I leave the yard … RES2: [inaudible-11:24]. RES1: … I always make sure, I think do I need to go, …
								Reference 7 - RES1: But, as I say, they did everything. RES2: [inaudible-26:12] said it was inoperable … RES1: Yeah. RES2: … and yeah it was fatal had he not found it when he did and the first treatment we had the, er, radiotherapy and the hormone treatment was the only treatment really, it wasn’t offered … RES1: And it wasn’t that difficult. RES2: … to some patients. RES1: Er, it wasn’t difficul…	Reference 7 - INT: Do you know if you’ve got another appointment with (name) booked in? RES1: No, I haven’t anything booked, there’s nothing at all. INT: No, it’s a little bit early, it hasn’t been that long has it? RES2: Yeah. RES1: No, not long. INT: I’ll, erm, I’ll be in touch when, erm, when that comes through …																				Reference 7 - RES2: Well anything we’ve ended up having to go and do we’ve been treated very well. RES1: Yeah. RES2: Again it’s, you know it’s long waits for doctors and long waits for appointments and whether you go or not, but once you go and get into the system we found … RES1: Yeah, oh, brilliant.		Reference 7 - RES2: … [inaudible-11:43], but we go as a couple now rather than because. RES1: (name) understands what I’ve been through, to do and what, the trouble I have … INT: Yeah. RES1: … as in you know lots of gas and lots of things. RES2: Avoiding gas, stuff like that. RES1: When I used to go away with the boys on weekends and things like this, you know we go away and we have a boys weeken…
								Reference 8 - RES1: A lot of people are afraid of hospitals, a lot of people … RES2: Yeah. RES1: … don’t like going in things like that, but then what you do, I don’t like hospitals and the one thing I did like about it it was having that, erm, in the tunnel, what do they call? RES2: Oh, the MRI? RES1: MRI tunnel [inaudible-27:41] … RES2: MRI tunnel. RES1: … claustrophobic anyway you know so. INT…																					Reference 8 - RES2: Yeah, so we haven’t had bad treatment anywhere. RES1: No, I agree. INT: I wouldn’t say bad treatment, but some … RES2: Yeah. INT: … an area where you thought, oh, maybe that could have been improved upon? RES1: No, I honestly, everything especially (name), erm … RES2: Um. RES1: … (name) I’m not so sure of, right? I never liked the (name) hospital anyway, but, er, that’s just m…
								Reference 9 - RES2: Yeah, so we haven’t had bad treatment anywhere. RES1: No, I agree. INT: I wouldn’t say bad treatment, but some … RES2: Yeah. INT: … an area where you thought, oh, maybe that could have been improved upon? RES1: No, I honestly, everything especially (name), erm … RES2: Um. RES1: … (name) I’m not so sure of, right? I never liked the (name) hospital anyway, but, er, that’s just m…																					Reference 9 - RES2: You’ve had a different experience with your leg and that was a nightmare. RES1: Oh, that was a definite thing. RES2: And it’s still a nightmare, it’s still not right is it? RES1: No. RES2: It hasn’t been done right, so no that was a bad experience. RES1: No, but that’s an entirely different thing isn’t it so you know. RES2: What you’re just saying generally the service … RES1:…
																													Reference 10 - RES2: Yeah, didn’t find anything that you you know not so sure if they know what they’re saying or … RES1: Yeah. RES2: … you know they were all well informed. RES1: Everybody’s well informed. RES2: I mean it’s … RES1: Yeah. RES2: … comfortable in the information that were given us isn’t it? RES1: Yeah, they gave us [inaudible-31:25]. They explained what the procedures were gonna be…
																													Reference 11 - no problem you know so as for the prostrate side of it and all the treatment, the aftercare and the bits and pieces, I mean he’s even gone further and found something in my blood that’s not right you know rather than just saying, oh, well that’s alright, nothing to do with us, the doctor will find that, he’s actually putting it onto the doctor to say find it you know and they’ve go…
	711_0077bl	Reference 1 - I [yeah and when you went to (names oncology hospital) and filled out the questionnaire to find out whether you had bowel symptoms with that man in (names oncology hospital) um did you find it easier to talk about it by filling out a questionnaire or would that would that help in bringing up the topic or would P1 no:[:: I mean P2 [no I haven’t well the thing is I deal with I deal wi…	Reference 1 - I did they explain in (names oncology hospital) about the side effects of radiotherapy when you befo[re you had the treatment? P2 [well [yeah you know the the P1 [yeah they did P2 this w we came out or we came out to see in the er the nurse who told us about the reading and as we’re coming out of the receptionist this this fella come up to us didn’t he he said oh can I have a word w…	Reference 1 - within an hour of me going I get such a massive build-up of pressure that I got to go again within an hour and there’s no stopping I’ve got to go there is no no half measures a:nd it’s for wh what comes out there is a I’m not making this up but it is pure pressure and that is why I’m volunteering for that if I I think I you can find anything to help that all well and good because we…	Reference 1 - if you wouldn’t mind just sort of explaining a bit about what happened when you went to (names oncology hospital) and I think someone mentioned about the EAGLE study there and you er you answered um a questionnaire about you’re your symptoms do you remember that? P1 about going er when you were putting petrol in and all that and we h[ad (words incomprehensible) P2 [oh well no er wel…	Reference 1 - P2 [but initially um before you get up to (names oncology hospital) you go to the (names local hospital) I went to the (names local hospital) and u:m:: they tested the water works u u and see er how I could pass water and then um: (.) P1 you had a biopsy didn’t you? P2 and then then I had a biopsy up the (names local hospital) then I had like um not you had the baby thing you know I…	Reference 1 - P2 [ultrascan I had the ultrascan u::m and then they they confirmed everything and said yeah that’s whatever they and I obviously I was told I had it er by a biopsy and then I was referred to the (names oncology hospital) u:m we went up to (names oncology hospital) and we seen the the specialist wasn’t it [or consultant P1 [yeah P2 and so he’d had the results from the (names local h…	Reference 1 - P1 you had a biopsy didn’t you? P2 and then then I had a biopsy up the (names local hospital) then I had like um not you had the baby thing you know I h[ad that you know the the P1 [yea::h yeah yeah I [ultras[ound P1 [ul ultrasoun[d I [yeah P2 [ultrascan I had the ultrascan u::m and then they they confirmed everything and said yeah that’s whatever they and I obviously I was told I h…	Reference 1 - if you wouldn’t mind just sort of explaining a bit about what happened when you went to (names oncology hospital) and I think someone mentioned about the EAGLE study there and you er you answered um a questionnaire about you’re your symptoms do you remember that? P1 about going er when you were putting petrol in and all that and we h[ad (words incomprehensible) P2 [oh well no er wel…	Reference 1 - we’re coming out of the receptionist this this fella come up to us didn’t he he said oh can I have a word with you and I said yeah about what and he said and he started talking about this he said would you mind coming in and letting me having a quick word with you I said yeah by all means so we went in there and spoke to him and he s his words not mine he said you’re on the border l…	Reference 1 - I and since your appointment in (names local hospital 2) have you had um any tests that have come through cos I noticed there is a couple there (points to referral letters on coffee table) P1 on[ly three of them P2 [have I had the tests? P1 um the one where he got to have this um: (.) er test on the seventeenth in it? and they put it and [now P2 [we put it back because the seventeen…	Reference 1 - P2 [I told you with my knees and I had I had two full knee replacements in one go okay and everybody said I was mad but only I thought I was mad but the way this doctor explained to me he said how long have you waited to get this far and I I was in agony wasn’t I for abo[ut ten years P1 [mm:: P2 I was i[n (laughing) I [mm P2 I was in agony I was walking round like a cripple wasn’t I…					Reference 1 - I when you’re thinking about a good service er about healthcare professional wise um what do you think are the are the main points that you would like P1 mm I so P2 what the service in the National Health? I yeah so if you were if you were setting up a new service like we are at the moment what would be the main points that you think are important? P2 well it’s the waiting time inni…												Reference 1 - I had the x-rays where they done the tattoos on me and by the way everybody was absolutely superb up (names oncology hospital) first class [wonderful P1 [mm	Reference 1 - P2 if anything’s there you’re going to find it in you? If I ask for these tests from the doctor I’d have no chance I’d be kicked back wouldn’t I? but you’re offering them to me um i if it means me volunteering I I’m volunteering because at the end of the day like I say I you you’re checking me out in you? P1 [and if if you can give him anything for I [mm P2 [I think it’s wonderful P…	Reference 1 - P2 so whatever I been doing or whatever I’m not doing it seems to be helping them up there you know what I mean? the other thing is due to the fact that I’ve got this er acid or reflex acid I’m pretty careful in what I eat P1 mm P2 seriously not that I like to be I like to eat everything but I get I mm P2 when I get the acid I get it terrible shocking I mean it’s like even orange ju…
		Reference 2 - I yeah do you have a preference for who you see whether it’s a a nurse or a doctor or um some other health professional? I no			Reference 2 - I did they explain in (names oncology hospital) about the side effects of radiotherapy when you befo[re you had the treatment? P2 [well [yeah you know the the P1 [yeah they did P2 this w we came out or we came out to see in the er the nurse who told us about the reading and as we’re coming out of the receptionist this this fella come up to us didn’t he he said oh can I have a word w…	Reference 2 - so my head is going thinking all the time but during the course of these u::m the radiography I I a couple of senior nurses I believe they were senior nurses up (names oncology hospital) asked me for an interview a:::nd the interview wa what how you managing with all this what’s going on and er I said about what do you mean and they said well they you understand it they’re saying yo…	Reference 2 - he done a test on me straight away and then sent me up there and and within a month or so it all started cos my reading was eleven and a half but it could have been when I was in sixth when I was sixty or sixty five I got refused I m[m P2 [but that was the old fashioned version wasn’t it? I I think with um the sc the reason there’s no screening for prostate cancer is because the blo…	Reference 2 - P2 he said that’s all I can tell you he said I can treat and the and I said okay so fair enough and what’s the treatment and he explained that we could have um twe[nty two twenty two shots of radiography P1 [(words incomprehensible) P2 o::r thirty odd or whatever and the the de the decision was mine and I said well you know i-it what would you and he said well this that and the othe…	Reference 2 - I and since your appointment in (names local hospital 2) have you had um any tests that have come through cos I noticed there is a couple there (points to referral letters on coffee table) P1 on[ly three of them P2 [have I had the tests? P1 um the one where he got to have this um: (.) er test on the seventeenth in it? and they put it and [now P2 [we put it back because the seventeen…	Reference 2 - I and since your appointment in (names local hospital 2) have you had um any tests that have come through cos I noticed there is a couple there (points to referral letters on coffee table) P1 on[ly three of them P2 [have I had the tests? P1 um the one where he got to have this um: (.) er test on the seventeenth in it? and they put it and [now P2 [we put it back because the seventeen…																			Reference 2 - the doctor I went to in (names local GP surgery) there was this old one he was a horror wasn’t he? P1 mm P2 an absolute horror and I went to him a:nd for something or other and I said oh I’m reading now I said I’m sixty or sixty five coming up to it I said don’t you think I should be having a prostate test and (laughing) his words they were oh I don’t believe in that I thought well …	Reference 2 - P1 so that was brilliant th[at that I [yeah P1 part of it yeah I yeah it’s good isn’t it to get seen quickly and P1 oh:[: yeah marvellous I [so the longer it goes on it just you have to suffer with whateve[r you got P2 [yeah yeah no no no I’m	Reference 2 - ever since I’ve had the radiography I’ll go to the toilet everything the same but within hour within an hour of me going I get such a massive build-up of pressure that I got to go again within an hour and there’s no stopping I’ve got to go there is no no half measures a:nd it’s for wh what comes out there is a I’m not making this up but it is pure pressure and that is why I’m volunt…
		Reference 3 - I when you’re thinking about a good service er about healthcare professional wise um what do you think are the are the main points that you would like P1 mm I so P2 what the service in the National Health? I yeah so if you were if you were setting up a new service like we are at the moment what would be the main points that you think are important? P2 well it’s the waiting time inni…			Reference 3 - so this person up the (names oncology hospital) he was very nice wasn’t he? He was very nice very approachable u:m he wasn’t pushy or nothing like that he was there it is take it or leave it so I said yeah of course I said if it if it’s going to help me or help anybody else it it’s it’s not as if I’m having my leg cut off is it like you kn[ow but er so um so yeah we said P1 [(laughs…	Reference 3 - P1 [and every time we go up there for the last two or three years there have been nought point one [so and they’re absolutely over the moon over it yeah P2 [yeah they don’t want to see us for another year they I they didn’t they didn’t want to see me last they I I went from six months or what er P1 to twelve months P2 to twelve months last year and we went back up (names oncology ho…	Reference 3 - you mentioned about the um PSA testing with the with the GP has there been any other issues like that where you thought oh [maybe his explanation P2 [no:::: I wasn’t quite P2 no he:: well it when it ca when it came back and he said it was eleven and a half and he said oh well you’ll be referred um oh that was it it was just straight forward as that like yo[u know P1 [yeah P2 it and …	Reference 3 - we went for the twenty two shots um because P1 he could have had like six weeks or eight [weeks of treatment but um he decided to P2 [a:::::h or something like any but when we went for the short P1 have the higher dosage to get it over with [er in three weeks or whatever you know I [yeah P2 [yeah well so that’s that’s what we ha::d and u:m and like I say I told her can I still work …	Reference 3 - I how long did you wait then between speaking to the man in (names oncology hospital) and and seeing (names clinical nurse specialist) last week? Was it quite a [big wait? P2 [we were up [in (names oncology hospital) January or P1 [oh::: ye::ah P2 January P1 January ye[a::h that it would all come P2 [and he said his words were if you don’t hear anything in f[:::our P1 [a week P2 er …																				Reference 3 - if the doctor would have said like when I was young you go over there and put your head in that bucket of water I would have cos the doctor said P1 (lau[ghs) P2 [but now you’re you know I’m thinking to myself hang on you know you know it’s I don’t need if I don’t need that I don’t need this I don’t think very I’m not getting any joy from you I’ll go private or whatever and that’s wh…	Reference 3 - I [yeah and i[n terms of the P2 [okay I bowel symptoms is any additional support or anything you you think you’d need in addition to the help you’ve received so far? P2 I don’t [kno::w P1 [no:::: not really no P2 no: P1 no as long as he’s having all this done you know I mean er in if you can help him with with that the other part well fair enough like you know I yeah P1 yeah (.)	Reference 3 - P1 oh:[: yeah marvellous I [so the longer it goes on it just you have to suffer with whateve[r you got P2 [yeah yeah no no no I’m not I’m not suffering I mean it’s something like I can put up with like you [know I [yeah P2 but it’s just where he said I was on the border line compared to some other people I mm P1 yeah P2 so that right
					Reference 4 - I no and how did you find those initial questionnaires that you completed in (names oncology hospital) I’m not sure if you remember now back in January P2 what the original ones [or the I [yeah there there was um one page questionnaire and then there was one that was a bit longer P2 I can’t reme[mber but I wouldn’t have I [no okay P2 it wouldn’t have e::r it wouldn’t have thrown me …	Reference 4 - I went over there P1 it was on (names local GP surgery) wasn’t it? P2 yeah it was whe:whe: how long since I’ve had this pro[state P1 [four P2 about four five years isn’t it ? I went over there and there was a young doctor like yourself but a male and he said a you know are you cos I was going about trying to get me knees sorted out I m[m P2 [cos I got big trouble with my knees and h…		Reference 4 - so my head is going thinking all the time but during the course of these u::m the radiography I I a couple of senior nurses I believe they were senior nurses up (names oncology hospital) asked me for an interview a:::nd the interview wa what how you managing with all this what’s going on and er I said about what do you mean and they said well they you understand it they’re saying yo…	Reference 4 - I so if I can the next time I’ll visit when you next see (names clinical nurse specialist) I’ll try and arrange an interview for around the same sort of time so we can try and catch up cos you’ll by then you’ll should have had some of your tests then we can find out again how the service [is is P1 [yea:h I going from your perspective P2 yeah I would that be okay will tha[t be P2 [ye…																				Reference 4 - I when you’re thinking about a good service er about healthcare professional wise um what do you think are the are the main points that you would like P1 mm I so P2 what the service in the National Health? I yeah so if you were if you were setting up a new service like we are at the moment what would be the main points that you think are important? P2 well it’s the waiting time inni…
					Reference 5 - I and how do you find the gastroenterology service so far so your appointment with (names clinical nurse specialist) how did you find that? P2 well tha well the the interview last week or what[ever? I [yeah the s yeah the clinic appointment P2 okay I mean she er she’d explained everything what exactly what’s going to happen whatever and er I yeah I can’t remember what she last week …	Reference 5 - I [had you mentioned your bowel symptoms to anyone else pr prior to speaking to that man in (names oncology hospital)? P2 um I th have I spoken to anybody [else I [yeah [so have you been P1 [no::: I to a GP or had you men[tioned it P2 [no I have spoken to a G[P no P1 [no I [no or or a nurse in (names oncology hospital) or anyone else P1 no P2 well y: we had we a had a question about…		Reference 5 - P2 yeah I she never used to come with me I used to go up on my own didn’t I? P1 oh for the treatment P2 I just go up on my ow[n P1 [I I did er with (names daughter) [(names daughter)Joann[e used to come up with me yeah P2 [sh when she when (names participant 1) was having it all all up there as well my daughter’d go with her um but er yeah I P1 I went I went about three or four ti[m…																					Reference 5 - I do you mind sort of um thinking back over the care you received sort of thinking about good good care you’ve received in the NHS and the reasons why it was was particularly good? P2 why? I yeah P2 why would I think it was particular[ly good I [well look you if you’re thinking back over the care you’ve received from (names oncology hospital) or your GP or um P2 what [just with the …
						Reference 6 - I you mentioned about the um PSA testing with the with the GP has there been any other issues like that where you thought oh [maybe his explanation P2 [no:::: I wasn’t quite P2 no he:: well it when it ca when it came back and he said it was eleven and a half and he said oh well you’ll be referred um oh that was it it was just straight forward as that like yo[u know P1 [yeah P2 it an…		Reference 6 - P2 you know it was yeah it was okay very very relaxed no no problem at all with it P1 and I mean the treatment I mean er you know as I said the only time I felt er a a bit tired and he was tired he used to have a lay down on the settee didn’t you when you were P2 well I yeah [oh yeah P1 [but er he does that anyway (laughing) comes home from work [anyway P2 [(laughs) P1 but er no it …																					Reference 6 - P1 brilliant well and (names local hospital 2) [I mean cos er (names local hospital 2) have been good really haven’t they as well yea:::h P2 [yea::h everybody yea::h ev everybody everybody everybody’s nice in the National Health you don’t a: you I I don’t I don’t know how anybody c that could be looking after you could be nasty anyway [o::r P1 [no P2 not not nasty or awkward it’s it…
																													Reference 7 - P2 she said you’ve been great she said we loved having you up here she said but now don’t think that’s the end of it she said from here on in now you got to start thinking about what you’re doing and sh that was it wasn’t it? P1 yea::h P2 by the way I went up there and helped didn’t I I had a box of chocolates (laughing) P1 and a pair [of underpants (laughs) o::::::::h he laughed di…
																													Reference 8 - P2 yeah but every every regarding this’ll help everybody have been smashing P1 yeah I [got to say I [mm P2 [there’s no there’s no problem what-so-ever anywhere P1 no[:: I [yeah and i[n terms of the P2 [okay
	711_0054/55bl	Reference 1 - I [anything yeah so if you’re setting up any new service not just the care you’ve rece[ived P [mm I but if you were thinking if you were to set up something P mm I what would you think would be essential to that? (..) P well waiting waiting time I [suppose I [waiting tim[e yeah P2 [the waiting time and the parking and um getting there isn’t it you know I mean as long as there’s not …		Reference 1 - P2 and the fact that um he’s being investigated now that’s even better as far as I’m concerned you know it sort of take the um er the worry away from me cos I thinking if there’s anything there they’re going to find it now you know through the[se tests I [yeah P2 um but er it’s just the waiting time that’s er worse than any[thing I [yeah P2 you know	Reference 1 - how did you find the st the um you know when you went to (names oncology clinic) and you you sort of filled out a couple of questionnaires one was called um DESIGNER just a simple four er three three or four question one yes no answer how did you find that? P okay I yeah P mm no problem I mm were they symptoms that you thought oh I’ve got that as well that wasn’t covered in any of t…	Reference 1 - I did you mention did either of you mentioned anything to the healthcare professional before going to (names oncology clinic) about your s any symptoms that you had from radiotherapy? P um no I no		Reference 1 - P2 though I mean um things have gone um according apa apart from um:: (.) er the things that you have to put up with after radiology it’s gone according to plan hasn’t it rea[lly P [yeah yeah oh [pretty good	Reference 1 - I yeah er so can you describe what contact with um the health service or health care professional that you’ve had since your oncology appointment in (names oncology clinic) the one where you got the screening questionnaire? P (.) don’t know what to say to that really P2 have you seen PI seen them yes P2 right P but er what else do you want? I sort of er um well appointments you’ve b…	Reference 1 - I okay um and in terms um so you’ve you’ve been through a few tests [is that P [yes I was that following your appointment in the [in (names local gastroenterology clinic) P [yes yeah	Reference 1 - P [oh I’ve had a I’ve had a I’ve had the (.) P2 colonoscopy P I’ve had that one and I’ve had the the one with the P2 the heart P (.) testing the [the P2 [cardiology P no no P2 x-ray you’ve had P yeah what was that for? For for bile something to do with the bile wasn’t it? (.) P2 you’ve basically he he’s basically only been to have these tests done						Reference 1 - P no well I feel that these people are under such great stress you know they haven’t they really haven’t got the time to to deal with you know talking to you for hours it’s er (.) the the top people the consultants they just seem to want to move you away quickly you know they say what’s got to be said then (claps) you’re gone I think you get most um most help from the nursing staff …									Reference 1 - P2 [it is it is but er um that’s the only thing but er that’s at the back of your mind all the time you [know I [yeah P2 waiting for the result of th[at I [yeah yeah um did they say they would get in touch by letter or was it going to be over th[e phone? P [no they were getting in touch with my GP I okay P yeah but they said about four weeks P2 but I mea[n P [so it’s been three week…			Reference 1 - P2 though I mean um things have gone um according apa apart from um:: (.) er the things that you have to put up with after radiology it’s gone according to plan hasn’t it rea[lly P [yeah yeah oh [pretty good	Reference 1 - how did you find the st the um you know when you went to (names oncology clinic) and you you sort of filled out a couple of questionnaires one was called um DESIGNER just a simple four er three three or four question one yes no answer how did you find that? P okay I yeah P mm no problem I mm were they symptoms that you thought oh I’ve got that as well that wasn’t covered in any of t…	Reference 1 - I okay um and prior to the sort of going onto the EAGLE study were your bowel symptoms known to health care professionals you mention that you you sort of just left it to the um the (names oncology clinic) appointment but did you mention it to anyone else or P no I n[o P [no P2 no[:: he tends to put I [no P2 up with things er tuck it away and think that he’ll get better I yeah	Reference 1 - EAGLE um follows an algorithm where if you have a sym a symptom or symptoms you get all the tests in one go because the symptom might be caused by a number of things not ju[st one P2 [yes I so you might do a test and find oh there’s there’s something wrong but there might be something else as well you know there are lots of things th[at are P2 [that’s right ye[s I [you know are into…
		Reference 2 - I [no how do you feel about the service being run largely by a nurse you saw (names clinical nurse specialist) at your gastro appointment in (names local hospital) how do you feel about her being a nurse rather than a doctor? Is that a positive or a P well I can’t I I say I can’t complain I think they’re pretty good they they’re very helpful anything you want to know they if they ca…			Reference 2 - P no I er how it came about I went to um a regular check-up and er (clears throat) a chap came in and asked me certain questions I think then he called in (names consultant gastroenterologist) is it? I yeah P and he took me through certain things and said have you got any of this that and the other and and they put it all together he said well would you like to take this go on this …	Reference 2 - P2 it’s fine I mean it’s great that um they were all um so close together and um it’s good to get them out of the way and er as I say the worst part of any of this to do with cancer is actually waiting um for the appointments but with this EAGLE project they all came one after each other and er it’s just waiting for the results now and um and that’s just er a relief then you know to…		Reference 2 - P ah well um where the cancer’s concerned I think u:m there’s been no waiting at all there they they been mostly on time occasionally not on time but I mm P pretty good mostly which you expect but er I [yeah P [I mean even the radiotherapy we weren’t kept hanging about at all P2 no P you know you had the occasional ten minutes but nothing to worry about so I mean they’ve been excell…	Reference 2 - P2 you haven’t really chatted to anybody about um the procedures have you? P no no no P2 he hasn’t had any follow ups I no no [that’s P2 [you know I that’s why we’re still quite early on in the process		Reference 2 - P2 um one of the things that I find um: is it’s hard to wait for the outcome of um the biopsy that’s been [done I [yeah yeah P2 um that’s a long time apparently you have to wait four weeks don’t yo[u? P [yeah four weeks they suggested yeah P2 that seems a long time to wait if if you if if you’re asking about about that I yeah P2 um er they found um a polyps wasn’t it and they took o…															Reference 2 - EAGLE um follows an algorithm where if you have a sym a symptom or symptoms you get all the tests in one go because the symptom might be caused by a number of things not ju[st one P2 [yes I so you might do a test and find oh there’s there’s something wrong but there might be something else as well you know there are lots of things th[at are P2 [that’s right ye[s I [you know are into…			Reference 2 - P ah well um where the cancer’s concerned I think u:m there’s been no waiting at all there they they been mostly on time occasionally not on time but I mm P pretty good mostly which you expect but er I [yeah P [I mean even the radiotherapy we weren’t kept hanging about at all P2 no P you know you had the occasional ten minutes but nothing to worry about so I mean they’ve been excell…	Reference 2 - I okay um and in terms um so you’ve you’ve been through a few tests [is that P [yes I was that following your appointment in the [in (names local gastroenterology clinic) P [yes yeah I yeah okay um and how did you find that appointment? the the one in (names gastroenterology clinic)? P ah pretty good I yeah P yeah they’re very good I yeah	Reference 2 - P [oh I mean your immediate concern is that they they they’ve stopped your cancer and um you know you don’t mind putting up with a few side effects um bowel problems and pros prostate problems but er but they they got rid of the cancer which is the main thing I yeah P mm [it’s so far anyway (laughs)
					Reference 3 - P2 well personally I think if patients um er do not come forward and um talk about their bo bowel issues after radiotherapy then I think a questionnaire is the ideal thing then I yeah P2 um I mean that’s the only way you’re going to pick up on and check further P well initially it was very awkward to talk about these things because you’re not used to it but when I got used to it dis…	Reference 3 - P2 [(words incomprehensible) it’s a good experience we had which wasn’t good news but it was good from the point of view um as to how it was um given to us when you had um:: er the cancer diagnosed I mean they didn’t hold back any punches did they? P oh no no no she she cam[e straight out with it P2 [(words incomprehensible) yeah er but that was good be[cause P [yes P2 you didn’t ha…		Reference 3 - P2 [(words incomprehensible) it’s a good experience we had which wasn’t good news but it was good from the point of view um as to how it was um given to us when you had um:: er the cancer diagnosed I mean they didn’t hold back any punches did they? P oh no no no she she cam[e straight out with it P2 [(words incomprehensible) yeah er but that was good be[cause P [yes P2 you didn’t ha…	Reference 3 - I okay um and in terms um so you’ve you’ve been through a few tests [is that P [yes I was that following your appointment in the [in (names local gastroenterology clinic) P [yes yeah I yeah okay um and how did you find that appointment? the the one in (names gastroenterology clinic)? P ah pretty good I yeah P yeah they’re very good I yeah																	Reference 3 - P2 it’s fine I mean it’s great that um they were all um so close together and um it’s good to get them out of the way and er as I say the worst part of any of this to do with cancer is actually waiting um for the appointments but with this EAGLE project they all came one after each other and er it’s just waiting for the results now and um and that’s just er a relief then you know to…			Reference 3 - I good um (…) (rustling paper) um please can you tell me more about when you’ve received good levels of care um in the past um and who you’ve been in contact with so if there’s been anyone in particular or any service maybe in oncology or anywhere sort of in your GP or anything like that [so P [no I’ve had very little to do with m[y GP to be honest I [(laughs) P [the only time I had…	Reference 3 - I is there anything you felt that you wanted to cover in the appointment that wasn’t or P no I no P no no they it was pretty full there was a doctor there I think (names clinical nurse specialist) was there an there was a a another lady I don’t know who she was I yeah P so yes they went they went over everything pretty well P2 yeah you came when you came back you thought the attenti…	Reference 3 - P [I mean I’m still having a lot of problems er you know P2 you kn[ow P [getting up at night and all this business aren’t I but er P2 yeah but you wanted the operation you wanted the prostate taken away P but the[y done that anyway yeah
						Reference 4 - I have you mentioned it to anyone that you’re still experiencing any symptoms P yes I I went to I think was it oh two weeks ago wasn’t it oh three weeks ago that’s right and he told me to come I’m going back there in February I think I yeah P um well this is this was one down side where he was telling me all the silly things like don’t drink before you sleep and I mean you now it’s …		Reference 4 - P2 yeah but you wanted the operation you wanted the prostate taken away P but the[y done that anyway yeah P2 [but that option wasn’t given to you [at all P [mm P2 um P but [I’m still I [so did you feel that you could be better involved in the discussion process around your treatment options did you feel that that would P2 we had no option [and we I [right P2 felt it was because he w…	Reference 4 - I is there anything you felt that you wanted to cover in the appointment that wasn’t or P no I no P no no they it was pretty full there was a doctor there I think (names clinical nurse specialist) was there an there was a a another lady I don’t know who she was I yeah P so yes they went they went over everything pretty well P2 yeah you came when you came back you thought the attenti…																	Reference 4 - P2 I feel very lucky that well (.) because he’s been um on this scheme and they’re doing these tests I I I’m so pleased about that and that’s um I yeah (..) P2 that’s my opinion at the moment			Reference 4 - P2 [(words incomprehensible) it’s a good experience we had which wasn’t good news but it was good from the point of view um as to how it was um given to us when you had um:: er the cancer diagnosed I mean they didn’t hold back any punches did they? P oh no no no she she cam[e straight out with it P2 [(words incomprehensible) yeah er but that was good be[cause P [yes P2 you didn’t ha…	Reference 4 - P2 [it is it is but er um that’s the only thing but er that’s at the back of your mind all the time you [know I [yeah P2 waiting for the result of th[at I [yeah yeah um did they say they would get in touch by letter or was it going to be over th[e phone? P [no they were getting in touch with my GP I okay P yeah but they said about four weeks P2 but I mea[n P [so it’s been three week…	Reference 4 - P oh initially it was awful ye[ah (laughs) P2 [oh yes yes yeah it’s I [yeah P2 yes um cos you could have had the bathroom to yourself couldn’t yo[u (laughing) P [oh yeah gosh yeah but it it’s improved tremendously now P2 it is quite worrying really if you had visitors you know (laughs) I mean its different with just the two of us its fine because er you just get um you know we’ve on…
						Reference 5 - P no well I feel that these people are under such great stress you know they haven’t they really haven’t got the time to to deal with you know talking to you for hours it’s er (.) the the top people the consultants they just seem to want to move you away quickly you know they say what’s got to be said then (claps) you’re gone I think you get most um most help from the nursing staff …			Reference 5 - um and are there any appointments to come other you said you have a few te[sts P [there’s a breath test I think I don’t’ know what that is but er I’ve had it er she put three down on the sheet one was the er the camera I yeah P the other one was um the bile test I yeah P and er the other one’s for breathing but I haven’ that that one I yeah P2 um one of the things that I find um: is…																				Reference 5 - P2 yeah but you wanted the operation you wanted the prostate taken away P but the[y done that anyway yeah P2 [but that option wasn’t given to you [at all P [mm P2 um P but [I’m still I [so did you feel that you could be better involved in the discussion process around your treatment options did you feel that that would P2 we had no option [and we I [right P2 felt it was because he w…	Reference 5 - P2 and the fact that um he’s being investigated now that’s even better as far as I’m concerned you know it sort of take the um er the worry away from me cos I thinking if there’s anything there they’re going to find it now you know through the[se tests I [yeah P2 um but er it’s just the waiting time that’s er worse than any[thing I [yeah P2 you know	Reference 5 - P yeah well it’s been over what two and a half years now P2 but you do you do go back and fore [to the bathroom continuously P [at night yeah oh no I’m still getting that problem yeah P2 um P [which is a nuisance P2 [and that’s something which I have to put up with well I get use I’ve gotten used to that now but er yeah I yeah effects your sleep as well doesn’t it I suppose if you g…
									Reference 6 - I okay um and how do you feel about the appointments is it sort of additional or is too much to P oh th[ey’re pretty good very good I [cope with? yeah P oh and I can’t grumble about anything																				Reference 6 - I [was there a contact that you could in the hospital that you could ask more information or P oh yes yes they gave yeah they gave us telephone numbers and particular nurses to get in touch with I yeah P oh yes there’s there’s nothing I can complain about nothing at nothing at all I say I wish I could add more to this discussion I yeah P as far as I’m concerned everything has been e…	Reference 6 - I and overall what do you think of the service you received so far in gastroentero[logy P [superb I yeah P superb yeah oh no the doctors have been wonderful I um and what do you think are the key elements of providing a good healthcare service? Is there anything that you think it requires or P well I think they’ve been tolerant they’ve been very kind um they told me everything I nee…
									Reference 7 - P2 it’s fine I mean it’s great that um they were all um so close together and um it’s good to get them out of the way and er as I say the worst part of any of this to do with cancer is actually waiting um for the appointments but with this EAGLE project they all came one after each other and er it’s just waiting for the results now and um and that’s just er a relief then you know to…																				Reference 7 - P no well I feel that these people are under such great stress you know they haven’t they really haven’t got the time to to deal with you know talking to you for hours it’s er (.) the the top people the consultants they just seem to want to move you away quickly you know they say what’s got to be said then (claps) you’re gone I think you get most um most help from the nursing staff …	Reference 7 - I no that’s okay I’m just thinking also more in a wider sense so if you were trying to set up a new service or a new healthcare service P mm hm I new clinic set up is there anything you think is essential to to making it really good for patients? P I don’t I don’t know um personally I’m quite happy with the way things are going I yeah P um I don’t’ know what else they could do to be…
									Reference 8 - I um um and do you have any additional needs um that you think weren’t met by any of your appointments so either your oncology or you’re your gastro appointment? P I don’t think so I’ve never no we’ve never needed anything have we to be honest P2 no[:: P [not at the moment anyway[y P2 [no I I think that because things have been going according to plan you haven’t really had need to …																				Reference 8 - P I don’t think there’s anything I’ve got to complain about to be honest P2 you have cos you you know I mean (names oncology clinic) was very good with you P oh they’ve been excellent they’re marvell[ous P2 [yeah P how people could complain about them I don’t know that beats me I suppose some people are unlucky and their things don’t go quite P2 oh we we have things [really good for…	Reference 8 - P2 [um personally I’m contented that he’s on this scheme because for the simple reason um: er the problems that he’s having if anything’s causing them you’re going you know I yeah P2 it should be found out um so these tests that he’s having and that just sort of relieves me anyway um and you just have to put up with all the inconveniences that go with it I yeah were the symptoms som…
									Reference 9 - P2 it’s only recently gone over t[o (names local hospital) P [the scan was at the (names local hospital 2) the colonoscopy was at (names local hospital) but I think that was because the (names local hospital 2) were closed weren’t they their unit was closed for some reason P2 we preferred the (names local hospital 2) wouldn’t we P oh obviously yes i [it’s closer I [it’s closer to ho…																				Reference 9 - I no it’s not about looking at complaints it’s maybe if we heard about it so like you said about the treatment options that [sort of thing P2 [right P [yeah I (words incomprehensible) I [that’s important though to know about your treatment options and [being in discussions P2 [yes::::: I I think one should be told exactly why um you’re going down this route of treatment rather than …	Reference 9 - P2 mm mm and um you now it it it’s good that it’s been picked up and apparently you now when he came home and said um you said that it was their fault that they should have asked you these questions and they haven’t u::m and that’s why this um they are planning on this EAGLE scheme er um after radiotherapy treatment I think it’s great I yeah I think cos patients also feel maybe emba…
									Reference 10 - I (laughs) so you just got one more test to come and then you’ve got another appointment in about six months is that right? P er appointment with whom? I the one with (names clinical nurse specialist) P no (names clinical nurse specialist) I’m seeing in December I December okay P early December I yeah P so there’s there’s one breath test I don’t know what it is but er I haven’t hea…																					Reference 10 - I yeah that’s great um and do you think overall that anything could have been done to improve the care you’ve received overall? P oh I don’t well I don’t know because er I mean I don’t know anything different to what I’ve had so [I can’t really say P2 [I think this I I I think (.) um on reflection um this EAGLE programme has come out and there’s um er gone er further into investiga…
																														Reference 11 - P but (names local hospital) is superb I was surprised I[: mean I [they’ve done it up haven’t they? I think [rec yeah P2 [mm P yeah pretty be organised up th[ere its er I [mm yeah P very it’s very good mm P2 I feel very lucky that well (.) because he’s been um on this scheme and they’re doing these tests I I I’m so pleased about that and that’s um I yeah (..) P2 that’s my opinion a…
Patients - 6 months	711_0102 6m					Reference 1 - INT: The laxative. And who was it who suggested to you to use the laxative? RES1: Um, I’d gone to the doctor, erm ... INT: To the GP, yeah? RES1: The GP early part of the year, probably around, maybe around February time and mentioned to him about this ... signs of blood and he’s the one that gave me this laxido, as it’s called.	Reference 1 - RES1: The other thing that the GP didn’t pick up on was, earlier again to this now, um, after I had the, um, radiotherapy, I had prostatitis. RES2: Mm. INT: Oh, okay. RES1: And I, um, I was really having burning when I was passing the urine and, um, it was quite strong, the burning sensation, and so I went to the GPs but it took three attempts down there, and they still hadn’t pinpo…	Reference 1 - RES2: It’s a pity really the [Place] didn’t tell you this, didn’t you say to ... RES1: Well, they always say there’s side-effects, don’t they? INT: Yeah, you mean when you had your radiotherapy ... RES2: Mm. INT: ... that they didn’t say ... RES1: Yes. INT: ... that this might be a side-effect? RES2: Yes. RES1: Well, I say, everybody’s different they tell you, don’t they, you know .…	Reference 1 - RES1: So anyway, I, I tried that for a while and it seemed to help whilst I was on it and then, because I had an appointment with [Place] for my check-up ... INT: Yeah. RES1: ... around June time and then, of course, when I mentioned to them that I was losing this blood, they’re the ones that put me in touch really, with [Name] INT: With [Name] yes, that’s right. RES1: And so there,…	Reference 1 - RES1: Oh, yes, that’s right, yeah, I ... I saw the dietician over in [Place]. INT: Yeah. RES1: And that was helpful. INT: Yes, so she ... did she recommend doing ... taking the linseed, and ... RES1: Yes, I mean, we had a few pages of things to change in the diet.	Reference 1 - INT: Okay, yeah, so if you could just describe to me what contact you’ve had with [Name]’s team since I last saw you, which was August, I think, wasn’t it? RES1: Yes, that’s right, yes. INT: Yeah. RES1: So, I’d had a colonoscopy and anyway, they couldn’t find anything in particular that was ... INT: No. RES1: So it was because I was losing a slight amount of blood ... INT: Yeah. RES…															Reference 1 - RES1: I think the, the laxative has made quite a difference, really, because we tried ... RES2: Because it’s when you have sometimes ... RES1: Yeah, that’s right, because we tried the diet sheet and gone by what they recommended and first of all, the linseed seemed to be helpful, in the first, say, ten days or so but that alone wasn’t the answer really. INT: No. RES1: So it was not …		Reference 1 - RES2: They ... sometimes, there’ve been different people that have the prostate cancer thing, pity there isn’t a leaflet to say, you know, after a patient has had it, that they could pick up, say, in [Place] and, um ... INT: Yeah. RES2: ... you know, some people mightn’t have it, other people might have it. INT: Yeah, and just knowing ... RES2: Yes, who to get in contact with then, …	Reference 1 - RES1: The other thing that the GP didn’t pick up on was, earlier again to this now, um, after I had the, um, radiotherapy, I had prostatitis. RES2: Mm. INT: Oh, okay. RES1: And I, um, I was really having burning when I was passing the urine and, um, it was quite strong, the burning sensation, and so I went to the GPs but it took three attempts down there, and they still hadn’t pinpo…	Reference 1 - RES1: Oh, yes, that’s right, yeah, I ... I saw the dietician over in [Place]. INT: Yeah. RES1: And that was helpful.	Reference 1 - RES1: No, I haven’t, no, no, no, because I had a run of days early December, sort of seeing blood day after day ... INT: Yeah. RES1: … and so I was getting a bit more concerned, so I rang [Name]’s number ... INT: Yeah. RES1: ... and I spoke to her counterpart there, and she said to me, you know, we’ll put you on laxido, see how it goes? INT: Oh, so she said that as well as the G, th…	Reference 1 - RES1: So, I’d had a colonoscopy and anyway, they couldn’t find anything in particular that was ... INT: No. RES1: So it was because I was losing a slight amount of blood ... INT: Yeah. RES1: ... they put it down to ... it could be something to do with my diet. INT: Okay. RES1: Because I was eating a lot of fruit. INT: Oh, I see. RES1: And it was ... well, like, maybe apples, pears, …
						Reference 2 - RES1: No, I haven’t, no, no, no, because I had a run of days early December, sort of seeing blood day after day ... INT: Yeah. RES1: … and so I was getting a bit more concerned, so I rang [Name]’s number ... INT: Yeah. RES1: ... and I spoke to her counterpart there, and she said to me, you know, we’ll put you on laxido, see how it goes? INT: Oh, so she said that as well as the G, th…			Reference 2 - INT: Mm, yeah. And was there anything else that you rang [Name] up over the last 6 months, or was it just ... that was the, that was the issue? RES1: No, no. RES2: No. RES1: No, once we got the ... as we say, the diet side of if and we took that on board, it was ... RES2: Mm, you’ve had no problem since, have you? INT: No, that’s great. RES1: It was ... mm, yeah. INT: Yes. RES1: So …	Reference 2 - RES1: So anyway, I, I tried that for a while and it seemed to help whilst I was on it and then, because I had an appointment with [Place] for my check-up ... INT: Yeah. RES1: ... around June time and then, of course, when I mentioned to them that I was losing this blood, they’re the ones that put me in touch really, with [Name] INT: With [Name] yes, that’s right. RES1: And so there,…	Reference 2 - RES1: I think the, the laxative has made quite a difference, really, because we tried ... RES2: Because it’s when you have sometimes ... RES1: Yeah, that’s right, because we tried the diet sheet and gone by what they recommended and first of all, the linseed seemed to be helpful, in the first, say, ten days or so but that alone wasn’t the answer really. INT: No. RES1: So it was not …															Reference 2 - So it’s been a, it’s been nice anyway, to be able to go normally. INT: Yes, of course. RES1: You know, and no signs of blood. INT: No, oh, that’s really good. RES1: Since December.		Reference 2 - INT: Okay, good. Right, well I think that’s pretty much all I needed to ask about. So, it was just, you know, how things have been for you over the last 6 months and, you know, what extra support you’ve had. But yeah, so, I mean, overall what would you say the main benefit of the service has been to you? RES1: Well, the main benefit, I think, is being able to contact somebody. INT: …	Reference 2 - RES1: So it was a shame really that my GP didn’t pick up on ... INT: No. RES1: ... because of my ... what I’d gone through with the radiotherapy. INT: Yeah, that they didn’t ... the connection wasn’t made.	Reference 2 - RES1: Yeah, it’s, it’s very handy really, when you’ve gone through prostate cancer to have a contact really. INT: Yes. RES1: Because you don’t know what, what, or what can crop up really. INT: Yeah. RES1: Because well, I’ve had low blood platelets was picked up, wasn’t it? RES2: Yes, that’s right.	Reference 2 - INT: Yes. How long ago was it that you had your radiotherapy? RES1: Oh, it’s 2, 2 years. INT: Oh, so quite a while ago? RES2: Yes, it’s a good 2½ years, isn’t it [Name]? RES1: It’s got to be 2, yeah, yeah, mm, yes. RES2: It’ll be 3 years this May. RES1: That’s right. INT: Yeah. And had you been suffering with this ever since? RES1: Yes, yeah, um, only in ... not every time ... INT: …	Reference 2 - RES1: I think the, the laxative has made quite a difference, really, because we tried ... RES2: Because it’s when you have sometimes ... RES1: Yeah, that’s right, because we tried the diet sheet and gone by what they recommended and first of all, the linseed seemed to be helpful, in the first, say, ten days or so but that alone wasn’t the answer really. INT: No. RES1: So it was not …
						Reference 3 - RES2: It’s a pity really the [Place] didn’t tell you this, didn’t you say to ... RES1: Well, they always say there’s side-effects, don’t they? INT: Yeah, you mean when you had your radiotherapy ... RES2: Mm. INT: ... that they didn’t say ... RES1: Yes. INT: ... that this might be a side-effect? RES2: Yes. RES1: Well, I say, everybody’s different they tell you, don’t they, you know .…			Reference 3 - RES1: Yes, by, by the sounds of it, they have, sort of, photos of the colon ... INT: Yeah. RES1: ... and could see that, um, sort of, I suppose, it could be slight damage ... INT: Yeah. RES1: ... (s.l. through) the radiotherapy, because I’ve never had any problem ... INT: No. RES1: ... prior to that at all. I’ve always, sort of, been regular, every day and no signs of blood, so it c…	Reference 3 - INT: So, the, the two things that you’ve had from [Name] then have been the colonoscopy, is that right? RES1: Yes. INT: And the dietician referral, is there ... RES1: That’s right. INT: Has she referred you to anyone else, or have you had anything else from that service? RES1: No, I haven’t, no	Reference 3 - INT: So, the, the two things that you’ve had from [Name] then have been the colonoscopy, is that right? RES1: Yes. INT: And the dietician referral, is there ... RES1: That’s right.															Reference 3 - RES1: Yeah, it’s, it’s very handy really, when you’ve gone through prostate cancer to have a contact really. INT: Yes. RES1: Because you don’t know what, what, or what can crop up really. INT: Yeah. RES1: Because well, I’ve had low blood platelets was picked up, wasn’t it? RES2: Yes, that’s right.			Reference 3 - RES1: ... at least there’s that contact. Because when I had the prostatitis, I think I saw them a few times, and in fairness to them, it was ... you were seeing them within a week. RES2: Yeah. INT: Mm. So that was positive. RES1: So that was pretty good. Yeah.	Reference 3 - INT: Yes. So having a contact makes it easier in a way? RES1: Definitely, yes. RES2: Yes.	Reference 3 - RES1: The other thing that the GP didn’t pick up on was, earlier again to this now, um, after I had the, um, radiotherapy, I had prostatitis. RES2: Mm. INT: Oh, okay. RES1: And I, um, I was really having burning when I was passing the urine and, um, it was quite strong, the burning sensation, and so I went to the GPs but it took three attempts down there, and they still hadn’t pinpo…	Reference 3 - So it’s been a, it’s been nice anyway, to be able to go normally. INT: Yes, of course. RES1: You know, and no signs of blood. INT: No, oh, that’s really good. RES1: Since December.
						Reference 4 - INT: And was ... had ... when you went to see the GP, did the GP make any connection between that and the radiotherapy, or ... RES1: No. RES2: No. INT: No? So it was only when ... your appointment in the summer with [Name] that they, they said, ‘Oh, well, it might be to do with the radiotherapy and put you in touch with [Name]’?			Reference 4 - INT: Yes. So overall, what did you ... how have you found the checks and the service that you’ve received, has it been ... RES1: Yes, yeah, it was good, um, I um ... the results, um, are quite a long time coming back. INT: Okay. RES1: Months. INT: Oh really? RES1: Yeah, so um … INT: This was from the colonoscopy? RES1: Yes, that’s right, yes that’s right, yeah. So, um, I gathered by…		Reference 4 - INT: Yes. So overall, what did you ... how have you found the checks and the service that you’ve received, has it been ... RES1: Yes, yeah, it was good, um, I um ... the results, um, are quite a long time coming back. INT: Okay. RES1: Months. INT: Oh really? RES1: Yeah, so um … INT: This was from the colonoscopy? RES1: Yes, that’s right, yes that’s right, yeah. So, um, I gathered by…															Reference 4 - I’ve always, sort of, been regular, every day and no signs of blood, so it could have ... as [Name] said, it could be where they’ve been through, it’s so close ... INT: Yes. RES1: ... to the colon. INT: There’s a bit of damage, but there’s not, nothing they can really do about that, apart from, you know, help with your diet and, sort of, management of that? RES1: Yes, that’s right, …			Reference 4 - you went to [Name] one evening didn’t you? RES1: While I was in the ... that was the initial ... RES2: Introduction. RES1: Yeah, that’s right, yes, yes. INT: Yes. RES1: Which is a good idea. RES2: Breaks it down for you, doesn’t it? INT: Yes. RES1: Gives you an idea of what you’re going to go through. INT: This was before you had your treatment? RES2: Yes, yes, yes. RES1: Yes, that’…	Reference 4 - RES1: And it puts your mind at rest as well, to go, you know, through the motions of having the checks. INT: Yes. So overall, what did you ... how have you found the checks and the service that you’ve received, has it been ... RES1: Yes, yeah, it was good, um, I um ... the results, um, are quite a long time coming back. INT: Okay. RES1: Months. INT: Oh really? RES1: Yeah, so um … IN…		Reference 4 - RES1: Yes, by, by the sounds of it, they have, sort of, photos of the colon ... INT: Yeah. RES1: ... and could see that, um, sort of, I suppose, it could be slight damage ... INT: Yeah. RES1: ... (s.l. through) the radiotherapy, because I’ve never had any problem ... INT: No. RES1: ... prior to that at all. I’ve always, sort of, been regular, every day and no signs of blood, so it c…
						Reference 5 - RES1: The other thing that the GP didn’t pick up on was, earlier again to this now, um, after I had the, um, radiotherapy, I had prostatitis. RES2: Mm. INT: Oh, okay. RES1: And I, um, I was really having burning when I was passing the urine and, um, it was quite strong, the burning sensation, and so I went to the GPs but it took three attempts down there, and they still hadn’t pinpo…																				Reference 5 - INT: Okay, good. Right, well I think that’s pretty much all I needed to ask about. So, it was just, you know, how things have been for you over the last 6 months and, you know, what extra support you’ve had. But yeah, so, I mean, overall what would you say the main benefit of the service has been to you? RES1: Well, the main benefit, I think, is being able to contact somebody. INT: …				Reference 5 - INT: Yes. Is there anything that you think could have been done better or any ways that the services you’ve received could have been improved? RES1: No, I don’t think so
						Reference 6 - RES1: ... at least there’s that contact. Because when I had the prostatitis, I think I saw them a few times, and in fairness to them, it was ... you were seeing them within a week. RES2: Yeah. INT: Mm. So that was positive. RES1: So that was pretty good. Yeah.																								Reference 6 - INT: Okay, good. Right, well I think that’s pretty much all I needed to ask about. So, it was just, you know, how things have been for you over the last 6 months and, you know, what extra support you’ve had. But yeah, so, I mean, overall what would you say the main benefit of the service has been to you? RES1: Well, the main benefit, I think, is being able to contact somebody. INT: …
						Reference 7 - you went to [Name] one evening didn’t you? RES1: While I was in the ... that was the initial ... RES2: Introduction. RES1: Yeah, that’s right, yes, yes. INT: Yes. RES1: Which is a good idea. RES2: Breaks it down for you, doesn’t it? INT: Yes. RES1: Gives you an idea of what you’re going to go through. INT: This was before you had your treatment? RES2: Yes, yes, yes. RES1: Yes, that’…
	711_0101 6m	Reference 1 - RES1: Then, unfortunately, I feel, to some extent, it has deteriorated a little bit since then – which is, er, a bit disappointing. Um, I don’t know whether it’s nerves or something like that ... INT: Yeah. RES1: ... associated with, um, thinking about the next knee operation – that could, could be part of it. So, really, in a way ... But, I mean, although she’s not put any booking …			Reference 1 - RES1: And I did go to, um, the [Name] Hospital – I was called up to go there, I think it was, six months on, or something like that, probably in January this year – ... INT: Yes. RES1: ... and, um, did a sort of large, ten-page ... INT: A questionnaire. RES1: ... filling-in of, of, of things. Um, and the lady who I was seeing there, who’s extremely pleasant, um, really said, ‘Well, …	Reference 1 - RES1: ... when I signed off, um, er, six months after the treatment that I’d been having, and I got good marks for ... INT: Yeah, fantastic, yeah. RES1: The PSA numbers were zero, virtually. And, and my next appointment for, er, a check-up on that is in about two months’ time – April this year, so to speak. INT: Yeah. RES1: Twelve-month cycle. Er, and it was that, um, meeting, um, a…			Reference 1 - RES1: And I did go to, um, the [Name] Hospital – I was called up to go there, I think it was, six months on, or something like that, probably in January this year – ... INT: Yes. RES1: ... and, um, did a sort of large, ten-page ... INT: A questionnaire. RES1: ... filling-in of, of, of things. Um, and the lady who I was seeing there, who’s extremely pleasant, um, really said, ‘Well, …	Reference 1 - RES1: Extremely (s.l. personable) surgeon ... RES2: Yes. RES1: ... er, who saw me. And, um, you know, literally, at the end, before I got the printed thing, er, he said, um, everything was well, he couldn’t find anything wrong at all. INT: Yeah. RES1: Um, so, really, with [Name], I suppose it led – other than our chat with her, and the ... filling-in the form – it led to the ... see…	Reference 1 - RES1: Um, so, that was what led to the [Name] thing, and she ... As well as the diet on the first visit, she had some of the check done – well, it wasn’t [Name] then, if I went back later. Let me find my ... (Pause) INT: So, did you ... You had an endoscopy done as well? RES1: Yes, yes, that’s right. INT: Yes. RES1: Nasty picture there, unfortunately. (Laughter) RES2: Yes, it, it, i…															Reference 1 - INT: Um, and is there ... I mean, is there anything else that you think that, um, [Name]’s team could have done for you, or were there any other specialists you think you would have benefitted from seeing or ... RES1: I don’t think so. Really, I think, um, er, you know, it made progress, so to speak ... INT: Yeah. RES1: ... from when I first saw her	Reference 1 - RES1: ... filling-in of, of, of things. Um, and the lady who I was seeing there, who’s extremely pleasant, um, really said, ‘Well, you seem to have made so much progress,’ um, ‘I don’t think we need do anything more,’ and I’ve not to be called up for general things. INT: Yes. RES1: Then, unfortunately, I feel, to some extent, it has deteriorated a little bit since then – which is, e…			Reference 1 - RES1: And I did go to, um, the [Name] Hospital – I was called up to go there, I think it was, six months on, or something like that, probably in January this year – ... INT: Yes. RES1: ... and, um, did a sort of large, ten-page ... INT: A questionnaire. RES1: ... filling-in of, of, of things. Um, and the lady who I was seeing there, who’s extremely pleasant, um, really said, ‘Well, …	Reference 1 - RES1: Right, yes, yes. Um, so, really, um, I suppose I’ve continued to be troubled, er, from the spring of last year, um, with rather frequently needing to urinate ... INT: Yes. RES1: ... and, um, bits or problems at the other end, as well, so to speak. INT: Yeah. RES1: And I think I probably said to you that I felt – er, just reviewing my note here – um, that, um, they were easing …	Reference 1 - RES1: Then, unfortunately, I feel, to some extent, it has deteriorated a little bit since then – which is, er, a bit disappointing. Um, I don’t know whether it’s nerves or something like that ... INT: Yeah. RES1: ... associated with, um, thinking about the next knee operation – that could, could be part of it. So, really, in a way ... But, I mean, although she’s not put any booking …
					Reference 2 - RES1: Er, and, um, really, with the EAGLE study, I completed a set of forms, and then reviewed my progress, um, not to be involved again, so to speak. INT: Yes. RES1: So, actually, I wasn’t expecting to see you again.				Reference 2 - I’m so much, really, going to be involved, for the next month-and-a half or so, with the after-effects of ... INT: (Speaking together) The knee. RES1: (Speaking together) ... the knee operation, er, that, um, I’m not going to do anything immediately, so to speak. INT: No. RES1: But I wouldn’t be completing things with you if I didn’t just mention ... INT: No, that’s interesting. RES…																					Reference 2 - RES1: Then, unfortunately, I feel, to some extent, it has deteriorated a little bit since then – which is, er, a bit disappointing. Um, I don’t know whether it’s nerves or something like that ... INT: Yeah. RES1: ... associated with, um, thinking about the next knee operation – that could, could be part of it. So, really, in a way ... But, I mean, although she’s not put any booking …		Reference 2 - RES1: Um, but it has been a bit bothering. I mean, er, I get up in the night – perhaps only about twice every night now, um, but it was much higher further back. So, that has improved. INT: Yeah. RES1: Um, but, um ... Part of it is definitely psychological, because, you know, if we’re out on a drive somewhere or other, and there isn’t a facility, um ... RES2: If you’re not reminded.…
									Reference 3 - INT: Um, so, I think, I think you’d seen a dietician, hadn’t you? Had you seen a dietician when we ... RES2: Yes. RES1: Sorry? INT: Had you seen a dietician when we last saw you? RES1: Yes, um ... INT: Was that ... RES1: In, in the July 2016 visit, I think it was. INT: Yes. RES1: Um, yes. I think he’s on my dietician, er, pages and, um ... Oh, no, that’s got other things. Um, and yo…																					Reference 3 - RES1: Um, yes. I think he’s on my dietician, er, pages and, um ... Oh, no, that’s got other things. Um, and you, you were involved with the, the dietician. RES2: Oh, yes, yes – and that was my work. INT: Okay. (Laughter) RES2: So, I’ve looked after that side of it. INT: Yes. RES2: Yes, yes. INT: And has that continued to be helpful or ... RES2: I’m sure it was. Er, I mean, there wer…
									Reference 4 - RES1: But, um, to complete your exercise, obviously best to go ahead with this appointment. Um, and just because it has changed and I feel a fraction ... In the last six weeks or so, I feel it’s been – I may not have reported it to [Name] quite so clearly, but – a little bit more troublesome. Um, er, but, um, I’m sort of keeping my options open of getting in touch with ... INT: Yes.…																					Reference 4 - RES1: Um, so, that was what led to the [Name] thing, and she ... As well as the diet on the first visit, she had some of the check done – well, it wasn’t [Name] then, if I went back later. Let me find my ... (Pause) INT: So, did you ... You had an endoscopy done as well? RES1: Yes, yes, that’s right. INT: Yes. RES1: Nasty picture there, unfortunately. (Laughter) RES2: Yes, it, it, i…
									Reference 5 - RES1: Extremely (s.l. personable) surgeon ... RES2: Yes. RES1: ... er, who saw me. And, um, you know, literally, at the end, before I got the printed thing, er, he said, um, everything was well, he couldn’t find anything wrong at all. INT: Yeah. RES1: Um, so, really, with [Name], I suppose it led – other than our chat with her, and the ... filling-in the form – it led to the ... see…																					Reference 5 - RES1: Extremely (s.l. personable) surgeon ... RES2: Yes. RES1: ... er, who saw me. And, um, you know, literally, at the end, before I got the printed thing, er, he said, um, everything was well, he couldn’t find anything wrong at all. INT: Yeah. RES1: Um, so, really, with [Name], I suppose it led – other than our chat with her, and the ... filling-in the form – it led to the ... see…
									Reference 6 - INT: Sorry: the, the care you’ve received, as being part of the EAGLE study and ... RES1: Yes. Oh, yes. INT: So, it’s been ... You’ve been happy with that? RES1: Yes, all very comfortable, very prompt and so on. INT: Yeah. RES1: And indeed, at the January meeting with, um, [Name] ... RES2: [Name] RES1: ... er, we had to alter the dates for some reason or other, and that was all done…																					Reference 6 - INT: Sorry: the, the care you’ve received, as being part of the EAGLE study and ... RES1: Yes. Oh, yes. INT: So, it’s been ... You’ve been happy with that? RES1: Yes, all very comfortable, very prompt and so on. INT: Yeah. RES1: And indeed, at the January meeting with, um, [Name] ... RES2: [Name] RES1: ... er, we had to alter the dates for some reason or other, and that was all done…
																														Reference 7 - INT: You’ve got that contact. So, that’s the main thing. RES1: ... extremely good: rather than, you know, starting with the GP and where do you go ... INT: Yeah. RES2: Oh, no. RES1: Yes, so ... RES2: No way, no. INT: No, that’s really good, isn’t it – that you can just ring [Name] and ... RES1: So, whether it’s a result of, um ... RES2: (Overlapping) A bit of (s.l. string). RES1: (O…
	711_0105 6m			Reference 1 - INT: And, um, yeah, that’s pretty much, I think, all of the questions that I had, unless there’s anything else that you feel it’s relevant to discuss here? RES1: No. I think everything has worked out wonderfully well, it’s reassuring to, to know that they don’t’ want to see me for another 5 years, so I can plan some holidays ... INT: Yeah. RES1: ... and hopefully ... RES2: To the Ca…		Reference 1 - RES2: Yes, it is. So since we saw [Name], you’d had that ... sort of, an exit interview, a final interview ... RES1: Yes. RES2: ... with [Name] ... RES1: Yes. RES2: ... and you, you ... oh, gosh, the word’s gone. Um, oh, you’d been back to [Place] for the results and PSA test ... INT: Yeah. RES2: ... and that was all really positive. INT: Okay. RES2: It’d come down from the last tim…		Reference 1 - INT: So was that not something, when you had the treatment, that was made clear to you? RES1: Well, to some extent, there was some talk that there could be some internal damages. INT: Yeah. RES1: But there was also a prepar… a preparation that was designed to minimise any problems that ... INT: Yeah. RES1: ... would occur. For, for example, I had a month before the treatment, the sh…	Reference 1 - INT: Okay, it’s working now. Okay, so since you saw [Name] last then, can you just describe what contact you’ve had with the service? RES1: Since we saw [Name] I had a recall from [Name] which was um, about 3 weeks ago and she then went through a review of how things were responding, in one of her complete sheets, so you had, sort of, a multitude of questions. INT: Yeah. RES1: Which…	Reference 1 - INT: Okay, it’s working now. Okay, so since you saw [Name] last then, can you just describe what contact you’ve had with the service? RES1: Since we saw [Name] I had a recall from [Name] which was um, about 3 weeks ago and she then went through a review of how things were responding, in one of her complete sheets, so you had, sort of, a multitude of questions. INT: Yeah. RES1: Which…	Reference 1 - I think it’s a breath test. INT: Okay. RES1: Um, they’re calling it, it’s to determine, er, my sort of, digestive system ... INT: Okay. RES1: ... and whether it ... there’s anything go, going wrong. Because one of the things that I’ve suffered from since about ... since we began, is not always retaining my food. INT: Okay. RES1: Having to, sort of, rush and be sick. Well, that was p…															Reference 1 - RES1: Having to, sort of, rush and be sick. Well, that was partially treated by the absence of salt ... RES2: Oh, it was a bile malabsorption? RES1: Bile malabsorption. INT: Okay. RES2: And you’ve had ... RES1: Which I’ve, which the ... which I’ve had a supplement to ... RES2: To deal with. RES1: ... to deal with. RES2: Yeah. RES1: And that has certainly decreased that, but I’m stil…		Reference 1 - RES1: Having said that, I’ve also made a, a, a doctor’s appointment, just in case it’s something quite different from that. INT: Yeah. An appointment with your GP? RES2: Yes. INT: Yeah. RES2: Which we suspect it might be, because [Name] was having this experience before the prostate cancer treatment [unclear-00:02:42] But I think [Name] ordered it just to be on the safe side. INT: Y…	Reference 1 - INT: And was it something that you’ve sought advice from your GP about? Or you didn’t really think about it till you came ... RES1: No, I think that the oncologist and the reviews that I was having there and the tests pre-treatment was sufficient to make me aware. RES2: Yeah, they high, they highlighted those things. They were really good. RES1: Yes, and of course, all the booklets …	Reference 1 - INT: Yeah, it’s always good to have two of you, isn’t it? Yeah, okay, and in terms of just how the, sort of, Eagle services work for you, just in terms of appointment times and waiting times and things like that, has that gone smoothly, or have there been any issues? RES1: No issues at all. Everything has worked ... we ... or certainly I am a retired person, so it was easy to fit in…	Reference 1 - RES1: ... and whether it ... there’s anything go, going wrong. Because one of the things that I’ve suffered from since about ... since we began, is not always retaining my food. INT: Okay. RES1: Having to, sort of, rush and be sick. Well, that was partially treated by the absence of salt ...	Reference 1 - RES1: And that has certainly decreased that, but I’m still having this occasional ... INT: Mm. RES1: ... difficulty, if I’m eating and, perhaps the food is going down, but in the wrong direction. INT: Yeah. RES1: So I’m hoping that this referral might be to deal with that.
						Reference 2 - RES1: But just in case they are continuing to grow, in 5 years’ time it will trigger another test. And effectively, I was then assuming that, with the exception of this final referral ... INT: Yeah. RES1: ... that I’m ... I wouldn’t need to be seen, I mean, I will still have my annual, or 12 monthly referral to [Place] with the PSA ... INT: Yeah, test. RES1: ... er, testing ... RES2…			Reference 2 - RES1: Having said that, I’ve also made a, a, a doctor’s appointment, just in case it’s something quite different from that. INT: Yeah. An appointment with your GP? RES2: Yes. INT: Yeah. RES2: Which we suspect it might be, because [Name] was having this experience before the prostate cancer treatment [unclear-00:02:42] But I think [Name] ordered it just to be on the safe side. INT: Y…		Reference 2 - Now whether, as a result of the, the tests that I’m awaiting referral to, whether that brings up anything and she then has to see me again, we’ll see. INT: Okay, and then yeah, you might get referred on ... RES2: Yeah. INT: ... as a result of those? RES1: Yes.															Reference 2 - INT: Yeah. Okay, and would you ... are there any other services that you think that you would need to access, or do you see any gaps in the treatment that you’ve had, or you feel ... RES1: No, no, no, I mean ... INT: ... everything’s been covered? RES1: I think everything’s been covered, because certainly the, the benefits of, of the tests that I’ve had and the additional, say, medi…		Reference 2 - RES2: I could say as well, having had this battery of tests, it’s been hugely reassuring for you, that you’re actually quite healthy after the prostate treatment, which had you not been part of this study, you wouldn’t have had all of these other tests. RES1: No. RES2: And you wouldn’t have been reassured in the way that you are now. RES1: Correct, yeah. RES2: it’s like five ... a f…		Reference 2 - And how your, you know, how your, sort of, clinical consultations were managed and directed, they ... RES1: Yeah, very good. INT: ... you were pleased with those? RES1: Yes. INT: Okay. And, um, is there anything that you think that could’ve gone better, or that you weren’t happy about? RES1: No, I think everything went very well. I’m quite impressed with the way it was organised, an…	Reference 2 - RES1: Well, again, because, er, I was having this constant problem of bringing my food up, I was reluctant to eat. INT: Okay, so that’s been ... RES1: So that ... and even though I’m still having some occasions when I’m, I’m bringing my food up very quickly, it, it’s, it’s not happening as regularly as it used to happen. So that may well be one of the benefits of ... INT: Yeah. RES1…	Reference 2 - RES2: Absolutely, yes, a positive difference, because certainly for some time, subsequent to my radiotherapy, I was having this situation where I needed to go to a meeting, but I wasn’t certain that I would be comfortable at the meeting and ... INT: Yeah. RES1: ... whereas, at ... now ... RES2: Irregular bowel movements, really. INT: Yeah. RES2: And that’s really settled down now, h…
									Reference 3 - Now whether, as a result of the, the tests that I’m awaiting referral to, whether that brings up anything and she then has to see me again, we’ll see. INT: Okay, and then yeah, you might get referred on ... RES2: Yeah. INT: ... as a result of those? RES1: Yes. INT: Um, so in terms of the Eagle study, unless that triggers something else, that ... you think that you’ve, sort of, had a…		Reference 3 - INT: Yeah, that’s great, so, um, what are those benefits then, what do you think the benefits have been? RES1: Well, the ... certainly the tests that I had for the bile malabsorption ... INT: Yeah. RES1: ... which obviously meant that I was not always under control of my bowels. That is now under control. INT: Oh, okay. RES1: I ... it also picked up that I had a lack of vitamin D an…															Reference 3 - INT: So, okay. So you’d say ... on balance then, would you say that the study has made a difference to your quality of life? RES2: Absolutely, yes, a positive difference, because certainly for some time, subsequent to my radiotherapy, I was having this situation where I needed to go to a meeting, but I wasn’t certain that I would be comfortable at the meeting and ... INT: Yeah. RES1…				Reference 3 - INT: And, um, yeah, that’s pretty much, I think, all of the questions that I had, unless there’s anything else that you feel it’s relevant to discuss here? RES1: No. I think everything has worked out wonderfully well, it’s reassuring to, to know that they don’t’ want to see me for another 5 years, so I can plan some holidays ... INT: Yeah. RES1: ... and hopefully ... RES2: To the Ca…
																										Reference 4 - INT: And, um, yeah, that’s pretty much, I think, all of the questions that I had, unless there’s anything else that you feel it’s relevant to discuss here? RES1: No. I think everything has worked out wonderfully well, it’s reassuring to, to know that they don’t’ want to see me for another 5 years, so I can plan some holidays ... INT: Yeah. RES1: ... and hopefully ... RES2: To the Ca…
	711_0106 6m		Reference 1 - RES1: So he said, ‘Well, what we’re doing, we’re doing a survey’, and he said, ‘On people that have had, um, radiography and these side-effects’. And the other thing I get is these terrible hot sweats, innit? Oh, God, even now. He said, ‘People are getting these side-effects’, he said, ‘We’re doing a survey and we’re looking for volunteers’, unpaid volunteers, right? RES2: (Laughs) …	Reference 1 - they picked up that you had this heart ... RES1: Well, what, what it is um, between one thing and another, I s... RES2: Come here you. RES1: ... w... why, why I volunteered for this, I suffer with really excess er, acid reflux, honestly, it’s terrible, it’s horrendous.	Reference 1 - RES1: And we’d done everything, when we’d done everything, but, of course, there are side-effects ... INT: Yeah. RES1: ... which we know about, so that was that, okay, that’s good news. So we’re coming out and some chap come behind us, didn’t he, while we were in the queue and he said, ‘Oh, [refers to himself]?’ ‘Yeah?’, ‘Oh, you’ve been in?’ ‘Yeah, yeah, everything’s good, yeah, fi…	Reference 1 - Anyway, consequently I, I would ha... I wouldn’t go to the doctors. And then he retired. So, I gets back into this other doctor, and he’s very young, and I say about my age, yeah, okay, we’re going to see that, have it sorted, and do you know what he said? Er, have you had a prostate check. I said, ‘well, no, but I, I’d like one.’ So, there, that you know, he was [unclear -00:08:46]…		Reference 1 - Anyway, consequently I, I would ha... I wouldn’t go to the doctors. And then he retired. So, I gets back into this other doctor, and he’s very young, and I say about my age, yeah, okay, we’re going to see that, have it sorted, and do you know what he said? Er, have you had a prostate check. I said, ‘well, no, but I, I’d like one.’ So, there, that you know, he was [unclear -00:08:46]…	Reference 1 - INT: So, when was this, when did this happen then? Was it ... RES1: When did what happen? INT: That they picked up that you had this heart ... RES1: Well, what, what it is um, between one thing and another, I s... RES2: Come here you. RES1: ... w... why, why I volunteered for this, I suffer with really excess er, acid reflux, honestly, it’s terrible, it’s horrendous. Um, back ... wh…	Reference 1 - RES1: But, I mean, it doesn’t help that, like I say, I’ve got this acid reflux, I’ve got to be ver… seriously careful what I eat ... INT: Mm. RES1: ... eat and drink. But, like I say, I’m past my sell by date, aren't I, you know, so that’s ... you’ve got to expect it, haven’t you? INT: Yeah, and you haven’t ... have they referred you to a dietician or anything like that, or those we…	Reference 1 - I’ve ... they’ve had me on x-rays, everything and whatever, but this is why I went to the doctors and this, this is why when I said I think I’ve got a ch... bit of a chest infection, he examined me. INT: Yeah. RES1: And then he said, ‘aye,’ well and that’s when it came, all came out, he said, ‘hang on, what, what have they said to you?’ I said, ‘well they haven’t said nothing, they …																	Reference 1 - I’m hoping at the end of all this, you can give me something to stop this pressure building up inside me in the mornings’. And they said, ‘Oh, well let’s see if we can’. INT: Yeah. RES1: But the whole idea of it was, it’s for future peoples having prostate, to make their life easier. They’ve actually shown me on a picture that came out, where they got right up inside me, there was l…		Reference 1 - RES1: ... somewhere down the line ... I, like I say, I had a two bile tests up the, the [names hospital]. INT: Yeah. RES1: By a welsh lady, she was lovely. INT: Yeah. RES1: Really nice. Um, the girls out at [names hospital] were lovely. INT: Yes.	Reference 1 - I suffer with really excess er, acid reflux, honestly, it’s terrible, it’s horrendous. Um, back ... why I was having this treatment I had a bit, I felt was a bit of chest infection, you can hear it in my throat now. INT: Mm. RES1: And this has been going on ... I, and I had to go there and I said, something, something’s wrong here, so whatever, they, they, they don’t know now, wheth…	Reference 1 - RES2: The point is, you’ve been over about this chest thing three time now, we’ve been over there, they’ve given him things … RES1: They’ve tried everything. RES2: And it’s still there so I’m going to make another appointment next week. RES1: No, Sunday. INT: This is to the GP, you’re talking about now? RES1: Sundays is ... but you can hear, you can hear in my throat sometimes, you …
				Reference 2 - INT: I don’t know why you specifically volunteered for the study. RES1: Well, no, I, I ... basically it was, it’s like everything and of course it’s ... last week that’s all you could read o... o... on, in the newspaper, on the telly. About men with prostrate problems INT: Yeah. RES1: And I ... they’re saying now, half of it don’t need to be done and all this, you don’t, so you don’…	Reference 2 - RES1: So he said, ‘There’s ten times ... a lot of people,’ so I ... and then I said about this acid reflux. INT: Yeah. RES1: He said, ‘Great’, he said, ‘That’s ... because you’ve answered another question’. INT: Yeah. RES1: So he said, ‘Well, what we’re doing, we’re doing a survey’, and he said, ‘On people that have had, um, radiography and these side-effects’. And the other thing I…			Reference 2 - RES1: But even like ... what they told me when I was ... when you have this prostate business, after you ... because they’re pumping all kinds of things into you, isn’t it, this radiography, the radio whatever, they’re bashing everything at you. And then when, when you finish, and I went two years then, you have to have injections in your stomach and basically, it’s, it’s hormones, …	Reference 2 - RES2: They posted a letter to say that ... RES1: That it was going to be in July and then they cancelled it till ... INT: Oh, right. RES1: ... till October, somebody told me, about the funding or something, is that right? RES2: It’s October now, I think. INT: Not that I’m aware of, but um ... RES1: Oh, I thought somebody said ... INT: I wouldn’t ... RES2: Yeah, [names doctor], you’v…		Reference 2 - yeah (pause) I’m, you know, I’m really ... so I’m, like I, I take a blood pressure tablet and I think this acid reflux I, don’t I? If I can get out of not taking any more tablets, I’m more than happy. But yeah, that’s they only er, only thing, that er, the kick-back, that, that we had [unclear -00:04:25]. And, and I can say with, from your point of view, it was so thorough, for me t…																			Reference 2 - yeah (pause) I’m, you know, I’m really ... so I’m, like I, I take a blood pressure tablet and I think this acid reflux I, don’t I? If I can get out of not taking any more tablets, I’m more than happy. But yeah, that’s they only er, only thing, that er, the kick-back, that, that we had [unclear -00:04:25]. And, and I can say with, from your point of view, it was so thorough, for me t…	Reference 2 - RES1: And we’d done everything, when we’d done everything, but, of course, there are side-effects ... INT: Yeah. RES1: ... which we know about, so that was that, okay, that’s good news. So we’re coming out and some chap come behind us, didn’t he, while we were in the queue and he said, ‘Oh, [refers to himself]?’ ‘Yeah?’, ‘Oh, you’ve been in?’ ‘Yeah, yeah, everything’s good, yeah, fi…	Reference 2 - RES1: Everything, everything is calming down, everything is calming down quite good, but it doesn’t happen overnight. INT: Yeah. RES1: You know, so. RES2: No, I can’t find that thing ... INT: Oh, it’s ... not to worry, but I mean it’s ... yeah, so you’ve had the results from that anyway you’re saying? RES1: Yeah, it was fine, it was fine, yeah. INT: But hopefully, when you have your…
				Reference 3 - I’m hoping at the end of all this, you can give me something to stop this pressure building up inside me in the mornings’. And they said, ‘Oh, well let’s see if we can’. INT: Yeah. RES1: But the whole idea of it was, it’s for future peoples having prostate, to make their life easier. They’ve actually shown me on a picture that came out, where they got right up inside me, there was l…					Reference 3 - RES2: The point is, you’ve been over about this chest thing three time now, we’ve been over there, they’ve given him things … RES1: They’ve tried everything. RES2: And it’s still there so I’m going to make another appointment next week. RES1: No, Sunday. INT: This is to the GP, you’re talking about now? RES1: Sundays is ... but you can hear, you can hear in my throat sometimes, you …		Reference 3 - RES1: Okay, so she, she came in and she explained things again, and said about, ‘Oh, you’ll have this test up in [names hospital] and I thought it was a little probe, I didn’t expect anything like that. And then she ... up in [names hospital] and then she said you’ll have two bile tests and whatever. And she said, I’m going to ask you again, ‘Are you more than happy to do it?’ and I…																			Reference 3 - I went up to [names hospital] I met a very, very nice nurse, a senior nurse ... INT: Yeah. RES1: ... lovely, I can’t remember ... INT: Was that [names research nurse] was it [names research nurse]? RES1: It could have been, yeah, very, very nice, very pleasant. Sat there, and we had a natter and there was another ... oh, this doctor was sat in the room with us, listening ... this wa…	Reference 3 - RES1: But even like ... what they told me when I was ... when you have this prostate business, after you ... because they’re pumping all kinds of things into you, isn’t it, this radiography, the radio whatever, they’re bashing everything at you. And then when, when you finish, and I went two years then, you have to have injections in your stomach and basically, it’s, it’s hormones, …
				Reference 4 - you should be having these tests with a view then to hopefully then finding something that can help you. RES2: Yeah. RES1: Or our future generations, isn’t it? INT: Well, but ... yeah, but both as well, I mean they should, you know. RES1: Yeah. INT: Hope… like, I don’t know, have you ... RES1: But I was asked to look ... the ... I was shocked rigid when they said, I think, there’s a…					Reference 4 - INT: And then was she ... and then she provided you with some feedback at the time then, about ... RES1: No, not at all, nothing at all, I just had, I had the test and then they said, ‘We’ll be in touch with you’. RES2: They’ll be in touch. INT: Yeah. RES1: And then the nurse said about, like I say ... RES2: Go and see your GP RES1: ‘What you ... but you should see a doctor, why you…		Reference 4 - RES1: I went and gave blood then and then she said, ‘Oh great, smash’, and then we had a date in about a fortnight later. But I went in, um, a fortnight later ... oh, I had to have a massive cleanout, a massive cleanout the day before, I got a bottle full of this stuff to clean you out. INT: Okay. RES1: Oh, wonderful, oh really did, wannit? But, I mean, so we’re still going for it, …																			Reference 4 - a little while later I had to go up the [names hospital] to see that Welsh lady and drink her cocktail and they done two ... RES2: Bile (s.l. bile tests, wasn’t it?) RES1: They ... two ... I went in, not in, so much as a tube, a room, and this bile test, the machine comes over you and then it goes back. INT: Okay. RES1: And then you come out and then you drink a cocktail and then it…	Reference 4 - RES2: He said, ‘You’re one of the lucky ones really, that it only happens, like, once a day, when people have it, five, six times a day, like, you know’. RES1: But there again, is that anything to do with my diet, I don’t know, because I keep strictly, don’t I? RES2: Yeah. INT: Yeah. RES1: Well, I eat some of the yoghurt, don’t I, I eat some of the yoghurt and things like that, but …
				Reference 5 - INT: But hopefully, when you have your next appointment, they might be able to find, you know, be thinking of other ways of ... RES1: Well, yeah, I mean, like I said, you know, I’m quite happy to volunteer, I just want to be a little bit selfish myself and see if there’s anything for me at the end of it, like, you know. INT: Yeah. RES1: I mean, like I say, everybody was so pleasant …					Reference 5 - INT: Yeah, well, cert… I mean, certainly, like, one of the people ... they sometimes will refer to a dietician. So it obviously can make a difference, I think, so. RES1: I’d love that. INT: Well, when you, when you see ... I think it’ll be [names research nurse] your appointment, when you see her, but I mean, ask her what the options are available for you now. RES1: Yeah. INT: She m…		Reference 5 - a little while later I had to go up the [names hospital] to see that Welsh lady and drink her cocktail and they done two ... RES2: Bile (s.l. bile tests, wasn’t it?) RES1: They ... two ... I went in, not in, so much as a tube, a room, and this bile test, the machine comes over you and then it goes back. INT: Okay. RES1: And then you come out and then you drink a cocktail and then it…																			Reference 5 - you should be having these tests with a view then to hopefully then finding something that can help you. RES2: Yeah. RES1: Or our future generations, isn’t it? INT: Well, but ... yeah, but both as well, I mean they should, you know. RES1: Yeah. INT: Hope… like, I don’t know, have you ... RES1: But I was asked to look ... the ... I was shocked rigid when they said, I think, there’s a…
											Reference 6 - RES1: The acid coming up and that’s, you know, but ... no, I’m alright, I’m alright, I mean the way I look at life, if, if I can go to work and I can eat and drink alright, there’s not a lot wrong with me, is there? It’s when you don’t eat and drink, that’s when you’ve got problems isn’t it? INT: Yeah. RES1: You know, it all comes down to it, don’t it, at the end of it? But panic, a…																			Reference 6 - RES1: But, I mean, it doesn’t help that, like I say, I’ve got this acid reflux, I’ve got to be ver… seriously careful what I eat ... INT: Mm. RES1: ... eat and drink. But, like I say, I’m past my sell by date, aren't I, you know, so that’s ... you’ve got to expect it, haven’t you? INT: Yeah, and you haven’t ... have they referred you to a dietician or anything like that, or those we…
											Reference 7 - RES1: So what are, what are, so what are you going ... you’re not going to tell me anything then, is it? INT: I, I’m not, no, as I say, I’m not from the clinical team at all, so I’m ... I don’t have any information to give you, it was just a follow-up, because we’re evaluating this, because it’s a new ... it’s kind of a new service that they’re offering really, doing this screening …																			Reference 7 - INT: Yeah, and then the GP said that they should’ve tested ... RES1: Well, he didn’t, he didn’t because you’re all ... they’re all professionals, isn’t he? INT: Yeah. RES1: But he ... his words were, ‘Surely, surely, they…’ Because it’s a closed shop, isn’t it? It’s like, all the doctors and everything, they, they’re not going to talk about anything, but he said, ‘Surely, they …’ ‘N…
																														Reference 8 - RES1: So what are, what are, so what are you going ... you’re not going to tell me anything then, is it? INT: I, I’m not, no, as I say, I’m not from the clinical team at all, so I’m ... I don’t have any information to give you, it was just a follow-up, because we’re evaluating this, because it’s a new ... it’s kind of a new service that they’re offering really, doing this screening …
																														Reference 9 - INT: But hopefully, when you have your next appointment, they might be able to find, you know, be thinking of other ways of ... RES1: Well, yeah, I mean, like I said, you know, I’m quite happy to volunteer, I just want to be a little bit selfish myself and see if there’s anything for me at the end of it, like, you know. INT: Yeah. RES1: I mean, like I say, everybody was so pleasant …
	711_0078 6m	Reference 1 - I mm I was just wondering if the study sort of caught you just as you so you obviously you referred there but had you not been referred would you then have gone on to see the GP or P oh yes [definitely yeah I [yeah P1 [(coughs) definitely because um P cos I would have I would have been P1 that was a m[ajor worry that was that was definitely P [I would have been worried mm P1 a major…	Reference 1 - I (laughs) um and thinking back to when you were initially referred to (names clinical nurse specialsit fr[om um P [mm mm I (names oncology hospital) um can you sort of explain what you were thinking of about when when you were offered the referral you know did you have any doubts about whether you’d accept it or did you think oh this is a good opportunity sort of what were you P we…		Reference 1 - I um and thinking back over care that maybe hasn’t been so good can you think of any examples of that we’re just trying to put what makes good a good service and good care for patients P I don’t think so I I can’t think of any I mean everything’s been on time um P1 well P every interview I’ve been to they they been right on time and they’ve done exactly what they said they were goin…	Reference 1 - have you been to your GP recently then ab[out it P [no I no[: P [no I so it P no there again I hadn’t even spoken to my GP about anything so he just referred me in the beginning and that’s I haven’t seen him since P1 and that’s going back a few years isn’t it? P yeah well yeah three years yeah yeah P1 mm it’s just been between you and and P and and [the hospital yeah yeah yeah P1 [(…	Reference 1 - I hadn’t even spoken to my GP about anything so he just referred me in the beginning and that’s I haven’t seen him since P1 and that’s going back a few years isn’t it? P yeah well yeah three years yeah yeah P1 mm it’s just been between you and and P and and [the hospital yeah yeah yeah P1 [(names oncology hospital) initially	Reference 1 - I and then if you’ve got urinary [symptoms P [yeah P1 [mm I as well you got to try a[nd you have to balance your symptoms P [well that’s how I started when I first went to the doctor was this problem with er you know waking up in the night and he took a PSA test and so forth and er eventually said I got to go and have a biopsy so I did P1 well you had tests actually and the[n the bi…	Reference 1 - I how do you find it with um with (names clinical nurse specialist) you know the um do you find that you your questions are answered and that‘s P oh yes I [yeah P [yeah she’s very good yeah I yeah P can’t complain there’s nothing I er I’ve asked her everything and that I think of and she’s er she’s answered them pretty well I yeah	Reference 1 - I (laughs) um and thinking back to when you were initially referred to (names clinical nurse specialsit fr[om um P [mm mm I (names oncology hospital) um can you sort of explain what you were thinking of about when when you were offered the referral you know did you have any doubts about whether you’d accept it or did you think oh this is a good opportunity sort of what were you P we…	Reference 1 - what’s sort of been happening in terms of um any tests you’ve had that sort of thing or any referrals that have been made P well I’ve I’ve just had the two tests one for um what was the first one? P1 the x-ray thing wasn’t it? P for um P1 I can’t re[member P [can’t remember (laughs) u:m tested your digestion or something what’s it called? P1 (.) [haven’t you got your papers? P [(mum…								Reference 1 - I mm what are your opinions on having a nurse-led clinic rather than a doctor-led clinic? P (exhales) pretty good I think e::r provided that the nurses are are well briefed and everything and and no well obviously they do know what they’re talking about so you don’t need to see a doctor really if they got a good nurse I yeah P mm I mm do you have any preference between nurse or doct…							Reference 1 - P1 [cos prior to that you hadn’t um you were having the problems and and also very um concerned about them as well weren’t you? P yeah so (names clinical nurse specialist) er eased my conscious about that um e::r cos I was bleeding quite a bit but she said that that that’s to be expected so that’s fair enough [and it’s er I [mm P certainly eased off a bit now e::r I haven’t had any …		Reference 1 - P1 I think that um as long as we’re knowledgeable about why th[ese things are happening P [what’s going on that’s the main thing yeah P1 and um P why thin[gs are happening P1 [if we can if we can do anything to um P mm P1 alleviate your discomfort or anything like that or or yeah that’s fine I yeah P1 yea::h	Reference 1 - P1 no he’s a e::r cos the great thing about it is the fact that he has someone to talk to and ask questions of um because er when he wa er u::m when he had the radiotherapy at (names oncology hospital) it was um in come back in three months for a check up then six months and you know so um it’s nice to have these people that he can talk to in between if he has these problems and um …	Reference 1 - P absorption investigation I yeah P that’s the one yeah P1 and what did you think of that one when you went you though it was P it was okay she was very good P1 and you came back and you said that you you weren’t kept waiting and ever[ything was er prepared P [oh::: it was great it was excellent yeah I mm m[m P [yeah	Reference 1 - P e::r there was a time when I I I couldn’t sleep when I was up most of the night walking about u:::m I	Reference 1 - P1 [cos prior to that you hadn’t um you were having the problems and and also very um concerned about them as well weren’t you? P yeah so (names clinical nurse specialist) er eased my conscious about that um e::r cos I was bleeding quite a bit but she said that that that’s to be expected so that’s fair enough [and it’s er I [mm P certainly eased off a bit now e::r I haven’t had any …
		Reference 2 - I mm what are your opinions on having a nurse-led clinic rather than a doctor-led clinic? P (exhales) pretty good I think e::r provided that the nurses are are well briefed and everything and and no well obviously they do know what they’re talking about so you don’t need to see a doctor really if they got a good nurse I yeah P mm I mm do you have any preference between nurse or doct…			Reference 2 - P1 you were coming up with with things that were affecting you P yeah yeah P1 um you you were getting these after effects weren’t you? P oh yeah but er you know it it difficult things to talk about to normal doctors and so forth I mm so would you have had difficulty bringing the subject up if it wasn’t asked? P oh yeah ye[ah I [yeah P certainly would yeah I yeah P1 but you found it …	Reference 2 - I and then if you’ve got urinary [symptoms P [yeah P1 [mm I as well you got to try a[nd you have to balance your symptoms P [well that’s how I started when I first went to the doctor was this problem with er you know waking up in the night and he took a PSA test and so forth and er eventually said I got to go and have a biopsy so I did P1 well you had tests actually and the[n the bi…			Reference 2 - I so prior to seeing (names clinical nurse specialist) did you mention your symptoms to anyone else your bowel problems? P no she’s the only one I’ve seen actually [so I [yeah P er I was supposed to see (names consultant gastroenterologist) is it (names consultant gastroenterologist)? I yeah P but er I don’t know why I didn’t see him but I saw (names clinical nurse specialist) I yea…		Reference 2 - P ah that’s it um bile salt absorption P1 (whispered) P absorption investigation I yeah P that’s the one yeah P1 and what did you think of that one when you went you though it was P it was okay she was very good P1 and you came back and you said that you you weren’t kept waiting and ever[ything was er prepared P [oh::: it was great it was excellent yeah I mm m[m P [yeah I and you ha…															Reference 2 - P you know you had to be I had to be I had to be so careful I couldn’t I d I couldn’t break wind or anything like that because you know i: cos you’re bleeding and so forth it was er it was really it was a bit of a nuisance a the time so er yeah so talking to (names clinical nurse specialist) and so forth has e::r lifted my problems really I do you f has she given you a her phone num…			Reference 2 - P the question of er going to see the the consultant or or somebody under the consultant whoever they may be and just going there and sitting there PSA test and provide that test was okay off you went it was okay didn’t nothing was explained really I mean they asked i-if I had anything questions and er you know they answered the best they could but er P1 but you y[ou P [it wasn’t un…	Reference 2 - P yeah so (names clinical nurse specialist) er eased my conscious about that um e::r cos I was bleeding quite a bit but she said that that that’s to be expected so that’s fair enough [and it’s er	Reference 2 - P you know you had to be I had to be I had to be so careful I couldn’t I d I couldn’t break wind or anything like that because you know i: cos you’re bleeding and so forth it was er it was really it was a bit of a nuisance a the time	Reference 2 - P (names urologist) is it? and er they seemed to think I was drinking too much water so so what he said to me keep stop it after seven o’clock at night drink as much as you like up until seven then don’t drink anymore so so I tr I I’ve started that see see what happens I mm I suppose it’s quite hard balancing [the needs of your bowel P [that’s right yeah I and then if you’ve got uri…
		Reference 3 - I [mm how would you have felt if you had to travel far to your appointments would that have been an impact on whether you’d attend or you know P no it wouldn’t have impacted on whether I attend I mean obviously I I would um it would have been a bit of a more of a strain on things but er I mean as we are as as my wife has said that er with the (names local hospital) and um (names loc…				Reference 3 - P the question of er going to see the the consultant or or somebody under the consultant whoever they may be and just going there and sitting there PSA test and provide that test was okay off you went it was okay didn’t nothing was explained really I mean they asked i-if I had anything questions and er you know they answered the best they could but er P1 but you y[ou P [it wasn’t un…			Reference 3 - P1 who gave you conflicting um advice about drinking water and n[ot drinking P [oh the he er that was (names clinical nurse specialist) again um she said I wasn’t drinking enough so (laughs) could I double my intake of liquid I said fair enough so I did and er when I went to see people about um: um my water works cos (names clinical nurse specialist) P1 the urol when you went to the…		Reference 3 - P they took a few polyps er off I think or something you know during the procedure but apart from that everything was been okay I’ve had a a a fair amount of bowel trouble that they said was caused by the radiation I yeah P1 and that was good that you had a good chat about that i[sn’t it?															Reference 3 - P1 but you found it easier to talk about it haven’t you? P cer[tainly oh oh yeah yeah P1 [as as as interviews have gone on P yeah P1 um well it’s um it’s like having a baby you just getting immune to the embarrassment of it you know [you um P [(laughs) P1 you know you got to be you have to have the medical attention [and you just have to P [I thought I found it difficult at first to…			Reference 3 - P1 you were coming up with with things that were affecting you P yeah yeah P1 um you you were getting these after effects weren’t you? P oh yeah but er you know it it difficult things to talk about to normal doctors and so forth I mm so would you have had difficulty bringing the subject up if it wasn’t asked? P oh yeah ye[ah	Reference 3 - I how do you find it with um with (names clinical nurse specialist) you know the um do you find that you your questions are answered and that‘s P oh yes I [yeah P [yeah she’s very good yeah I yeah P can’t complain there’s nothing I er I’ve asked her everything and that I think of and she’s er she’s answered them pretty well I yeah	Reference 3 - P1 you were coming up with with things that were affecting you P yeah yeah P1 um you you were getting these after effects weren’t you? P oh yeah but er you know it it difficult things to talk about to normal doctors and so forth I mm so would you have had difficulty bringing the subject up if it wasn’t asked? P oh yeah ye[ah	Reference 3 - I [so did they know when you were first screened in (names oncology hospital) for for symptoms using a questionnaire would that have been around the first time your symptoms sort of started? P no no [well I [no P the symptoms have come on now in in the last six six months or so you now it’s I don’t know these things they um (laughs) I sta[rted one way [(beepi[ng noise) P1 [excuse [m…
		Reference 4 - I did you find it quite a burden then having all these appointments sort of around the same time? Was it P no:: I [I P1 [not a burd[en I [no P1 um (…) it i-i-it was gosh we got you know you’ll have to keep looking at yo[ur calendar (laughing) um well there’s one after P [oh:: keep a check on it yeah cos you quite easily forget or pass them on P1 each other isn’t there? P yea[h P1 [a…							Reference 4 - I yeah and have you been back for your second appointment? P yes I yeah and how did that appointment go? P it went quite well I yeah P yeah I is there anything further happening after so following that appointment? P no I n[o P [u:::m I’ve I’ve still got to have thi breath test whatever that is I [yeah P [and that’s about it then I think I yeah P u::m I’m seeing her again in about f…		Reference 4 - P1 there is one thing that you that’s going to put that was the end of that one but the um they haven’t recalled you have they for the one that you had to cancel P o::h the breath test I don’t know what that is exactly but er I I think that you just breath into a a tube P [mm I [and I think the[y give you something that you breathe in P [yes do they? P I had to cancel that one cos I…															Reference 4 - P and it’s its’ very good to have a number that I can ring somebody I mm P and knows my case and knows me and can tell me you know which is this is quite er quite good yeah so I’m thankful I went in for this to be honest			Reference 4 - I mm do you think it would have been better to have more information about possible side effects of the treatment earlier o[n P1 [yes P I [think so yeah yeah well P1 [I think so I think so because it’s frightening when it when they do come up isn’t it? P yeah	Reference 4 - P [there seems to be um u:m two different factions working um er your side of it um seems to be more interested in what’s happened with the radiation so forth but the the the (names oncology hospital) side obviously they’re just concerned about the cancer I yeah P e:::r getting rid of the cancer so it seems to be a little bit of difference there when I mentioned it to the doctor I s…	Reference 4 - P1 [well I didn’t realise that it could stay in your system as long as that I well it depends on you know there’s different P well as I say three years and now things are just coming to to light in [my case it’s er P1 [mm mm mm P you know for a couple of years everyth[ing seemed to be okay P1 [mm mm P but er P1 mm P that’s how it goes	Reference 4 - was starving all the time you know I’d get they’d get the feeling you wanted to eat all the time and um I didn’t know what it was but er that’s that’s all gone and I’m back to normal or virtually normal and er and now I’m being having to bowel trouble u::m but they said it’s all down to this um P1 radio[therapy P [pelvic radiation so they say
									Reference 5 - there there were initially a lot of appointments to attend but P mm P1 er which can be um when you’re trying to fit it in with your everyday life you know and oh (mumbles) your other commitments u:m but it’s worth it you know I mm P1 just simply um because you can go in and have these things checked out and at the same time um talk about anything that’s er on your mind you [know I […		Reference 5 - I um and thinking back over the care you’ve received can you tell me some examples of when you received good good care and sort of why why it was particularly good P (.) well the the the first the bile one I had the the scan um she was the nurse I I take it she was a nurse I don’t know it was at the (names local hospital) in the training people I yeah P um she was she was excellent …															Reference 5 - P yes I’m very thankful for all they’ve done we can’t um I said we can’t argue for anything P1 well you hope you y:: you hope you were able to put enough info in because P well P1 you got be[nefits P [mm P1 he got benefits from it [as well I [yeah P1 so P mm yes it’s a it’s a I’m glad I went in for it yes at least I was given the opportunity to um I mm P1 mm hopefully they’ve learnt…				Reference 5 - P1 who gave you conflicting um advice about drinking water and n[ot drinking P [oh the he er that was (names clinical nurse specialist) again um she said I wasn’t drinking enough so (laughs) could I double my intake of liquid I said fair enough so I did and er when I went to see people about um: um my water works cos (names clinical nurse specialist) P1 the urol when you went to the…		Reference 5 - so er yeah so talking to (names clinical nurse specialist) and so forth has e::r lifted my problems really
									Reference 6 - I did you find it quite a burden then having all these appointments sort of around the same time? Was it P no:: I [I P1 [not a burd[en I [no P1 um (…) it i-i-it was gosh we got you know you’ll have to keep looking at yo[ur calendar (laughing) um well there’s one after P [oh:: keep a check on it yeah cos you quite easily forget or pass them on P1 each other isn’t there? P yea[h P1 [a…		Reference 6 - I your pelvis P mm [mm I [and the same sort of region as your pros[tate P [no he may be right but er I don’t know I don’t know how they test for that do they how can you they got a test for that or? I well I don’t has he put you forward any any tests or anythi[ng? P [oh no[: I [no P no I no P no he’s just told me (clears throat) not to drink after seven P1 yeah but you had your flow…																			Reference 6 - I um and overall what do you think of the the service you received so far in the in gastroenterology? With (names clinical nurse specialist) and [then the tests P [excellent I I can’t I no no grumbles what-so-ever I yeah P oh yeah they’ve been very good er answered all my questions that I say and I hope I’ve made the give them some information I don’t know that obviously if they see…		Reference 6 - P [u:m this this last person I went to see about the water works seemed to think my problems were caused by radiation now I’m not I’m not happy with that I don’t think that’s the rea[son to be honest P1 [because it was P I do[n’t know whether that would affect your your your P1 [because it was there before the radiation P bladder or or anything from cos the radiation’s much I it [ca…
									Reference 7 - P as I say I can’t co I’m not complaining about anything and I don’t think anything could have been better to be honest not that I know any different as I was as I was trying to explain [um I [mm P1 you’ve been very pleased with not being kept waiting although he had all these appointments you were seen to more or less straight away weren’t you?		Reference 7 - P [yeah I say whether this I don’t know what this breath thing is but er I’ll or wh[at that P1 [oh that’s nothing compared to what you’ve just had done P or what they um what they bring out of that I don’t know I don’t know what what does it actually test for is it er I um I think it tests for there’s different breath tests it’s [not just one um P [mm mm yeah I I think one of them i…																			Reference 7 - I no no but do you feel that helps having her number there just in c[ase P [that’s right if I need it yeah I yeah yeah P but er I say er shes sort of eased my worries and er I never having felt the need to get in touch with her to be honest I yeah P didn’t want to disturb her for nothing really she’s told me everything so I yeah P so that’s been good yeah		Reference 7 - I your pelvis P mm [mm I [and the same sort of region as your pros[tate P [no he may be right but er I don’t know I don’t know how they test for that do they how can you they got a test for that or? I well I don’t has he put you forward any any tests or anythi[ng? P [oh no[: I [no P no I no P no he’s just told me (clears throat) not to drink after seven P1 yeah but you had your flow…
									Reference 8 - P I say the last doctor I saw a couple of weeks ago I wasn’t all that impressed with him but er P1 which P they give you that feeling that they’re they’re just sort of fobbing you off P1 thi[s was P [he P1 at the (names local hospital) n[ow P [yeah he he just wanted to put me on drugs and you know didn’t really give an explanation the only [explanation he come with up with was P1 [t…																					Reference 8 - I mm do you have any preference between nurse or doctor led clinic? P1 um I always think a doctor because the doctor’s been there has had the further training [but er I [mm P well the the the first time I went to to be tested I saw the nurses at um the (names local hospital) and er she was excellent (laughs) straight away it was oh right okay um they tested me and er they did a coup…
									Reference 9 - P so that’s very pleasing they er thank you thank you {took} to all of them they been very good I and have you got another appointment in a few months’ time with (names clinical nurse specialist)? P yes I I think it’s the last one then? I yeah P yeah I yeah do you know when that roughly is? Is it in the next sort of five months? P yeah it’s about five months’ time I think I [mm P [d…																					Reference 9 - P1 we have to say this as well is all the cancer treatment’s been P mm P1 um yeah although I’ve just said that about doctor and nurses the nurses are so um up on their knowledge P they know exactly what [their doing P1 [but er P oh no I’m quite happy with the nurses some of the doctors to be honest are P1 it’s just er in your own doctor’s surgery where nurses try to do the job and w…
																														Reference 10 - I um and thinking back over the care you’ve received can you tell me some examples of when you received good good care and sort of why why it was particularly good P (.) well the the the first the bile one I had the the scan um she was the nurse I I take it she was a nurse I don’t know it was at the (names local hospital) in the training people I yeah P um she was she was excellent…
																														Reference 11 - I [is there anyway you think it could be improved upon? P not in my case no I don’t I don’t think so I yeah P well there again the same same thing I’ve never been through it before so I wouldn’t really know to be honest I okay that’s great bu[t y you know is there anything you think oh I think that could be done a different [way P [I been very happy with what they’ve done so I yeah…
																														Reference 12 - I um and thinking back over care that maybe hasn’t been so good can you think of any examples of that we’re just trying to put what makes good a good service and good care for patients P I don’t think so I I can’t think of any I mean everything’s been on time um P1 well P every interview I’ve been to they they been right on time and they’ve done exactly what they said they were goi…
																														Reference 13 - I is there anything else you’d like the service to provide that maybe it hasn’t so far? P I ca I can’t think of anything to be honest I don’t think they can do much more they’ve um I’ve had tests and that and er I don’t well there again it’s a position that I can’t really answer because I’ve never been through it before so I I [I I [no P no I don’t know I yeah P I don’t know what e…
																														Reference 14 - there there were initially a lot of appointments to attend but P mm P1 er which can be um when you’re trying to fit it in with your everyday life you know and oh (mumbles) your other commitments u:m but it’s worth it you know I mm P1 just simply um because you can go in and have these things checked out and at the same time um talk about anything that’s er on your mind you [know I …
																														Reference 15 - I [mm would you have preferred for the the the investigations to be more spread out or did you prefer them to have them all in one go? P1 now they’re gone have them all i[n one go I [one go yeah P1 definit[ely I [(laughs) I think the reason they [they they tend to do that P1 [cos I in a batch is because you might they might there might be a couple of reasons why you have bowel prob…
																														Reference 16 - P as I say I can’t co I’m not complaining about anything and I don’t think anything could have been better to be honest not that I know any different as I was as I was trying to explain [um I [mm P1 you’ve been very pleased with not being kept waiting although he had all these appointments you were seen to more or less straight away weren’t you?
																														Reference 17 - he was able to ask all the questions that he had on his mind um [you know P [things that do look quite frightening at the time but er I say she alleviated my worries to be honest just by answers and er she was quite um um straight forward and she seemed to know exactly well she did know what exactly what she was talking about so you you get you you soon get this impression of people
																														Reference 18 - P I say the last doctor I saw a couple of weeks ago I wasn’t all that impressed with him but er P1 which P they give you that feeling that they’re they’re just sort of fobbing you off P1 thi[s was P [he P1 at the (names local hospital) n[ow P [yeah he he just wanted to put me on drugs and you know didn’t really give an explanation the only [explanation he come with up with was P1 […
Patients - 12 months	711_103 12m				Reference 1 - RES: [No reply heard] ... and um, er, had a conversation with er, that pre-plan which um, was one that I’d had before. Er, which provided me with some information about um, best things to avoid. So, that was the only, only and last er, appointment that I had. Er, subsequent to that I, I met [name] and went through er, her, her tick boxes. INT: Yeah. The questionnaire’s, you mean. RE…				Reference 1 - INT: Um, okay yeah, so um, I mean just to, can you just describe to me, what you, contact you’ve had with the service since um, I saw you in July. Um, that’s you know, with [name], [name] team. RES: [No reply heard] INT: Yeah. RES: [No reply heard] ... and um, er, had a conversation with er, that pre-plan which um, was one that I’d had before. Er, which provided me with some informa…	Reference 1 - INT: Yes. Okay, so um, when you had your um, you had your appointment and then you found out that you had a lactose deficiency, I think they gave you a dietary plan, is that, that’s what you’re sa... that’s right, isn’t it? RES: That’s right, yes. INT: And has ... how um, helpful has that been for you, has that ... RES: Well (pause) it, it is ... it was helpful in that um, I’d had a…	Reference 1 - INT: Yeah. Okay. Um, and I mean, ha... have there been any other sort of changes to your symptoms um, as a result of the service, or anything that, or any of the other recommendations you’ve received from them? RES: No. No, everything that er, I’ve been through and all the er, supplementary ... well, stuff that I’ve been given as a result of the various tests that I’ve had. Because …															Reference 1 - RES: Um, that started with the m... the supplement for the um, obsor... absorption, by and absorption um, I’ve not had any problems that ... or, not been sick at all. INT: Okay. Oh, so that’s ... RES: So, it’s a daily tablet. But I do think that that was very early in my (pause) treatment and that er, I may have told you about that already. INT: Yeah. I think, I think you mentioned …				Reference 1 - INT: No. Okay. Great. Um, and so overall, I mean, what, what do you think of the um, it’s, the service that you received? RES: Well, I thought it was er, e... excellent service, and I, I ca... I ca... I think it was probably the best er, MOT that I ha... I could ever have had. INT: Mm. RES: Because it highlighted um, those couple of areas which are ... I’m now taking supplements for…		Reference 1 - INT: Yes. Okay, so um, when you had your um, you had your appointment and then you found out that you had a lactose deficiency, I think they gave you a dietary plan, is that, that’s what you’re sa... that’s right, isn’t it? RES: That’s right, yes. INT: And has ... how um, helpful has that been for you, has that ... RES: Well (pause) it, it is ... it was helpful in that um, I’d had a…
									Reference 2 - INT: Yes. Okay, so um, when you had your um, you had your appointment and then you found out that you had a lactose deficiency, I think they gave you a dietary plan, is that, that’s what you’re sa... that’s right, isn’t it? RES: That’s right, yes. INT: And has ... how um, helpful has that been for you, has that ... RES: Well (pause) it, it is ... it was helpful in that um, I’d had a…	Reference 2 - you didn’t receive any referrals to anyone else, or anything like that, that was just the ... RES: No. INT: ... it was just the dietician? RES: No, dear. Um ...	Reference 2 - INT: Yeah. Um, and um, so, do you ... at the, at the mo... do you, were you left with any kind of other symptoms that needed dealing with, or anything like that? RES: No, um, none, nothing er but ... that’s come, that’s emerge... a problem, various tests that I needed to, to have any er, supplementary medication for.															Reference 2 - INT: Yeah. I mean, where there any other areas, which um, your sort of illness and your treatment had impacted on your, sort of the, your quality of you li... life, in your daily life? RES: Well, the only other supplement that I’d have to take is um ... but it was found that er, that I had a deficiency in, in vitamin D, so I was given a um, er, vitamin D tablets to take, which I’m s…				Reference 2 - INT: Yeah. And um, was there anythi... um, in your mind, is there anything that could have been done to improve the service that you received, or anything like that? RES: Er, no, because I think it was excellently managed, it was a prompt er, in, in terms of the appointments that were arranged. And um, I have nothing but praise for it. INT: Yeah. Okay. Um, and so, I mean when [name]…		Reference 2 - INT: Yeah. Okay. Um, and I mean, ha... have there been any other sort of changes to your symptoms um, as a result of the service, or anything that, or any of the other recommendations you’ve received from them? RES: No. No, everything that er, I’ve been through and all the er, supplementary ... well, stuff that I’ve been given as a result of the various tests that I’ve had. Because …
																										Reference 3 - RES: But without of that, I, I feel that it was one of the, the best er, um, confidence boosting er, tests er, or programmes that I’ve been through.				Reference 3 - I have nothing, but um, for the praise for the way everything was handled. And certainly, I um, (pause) the ability to, to have (pause) the, the sort of (s.l clocked) appointments, and so on. INT: Yeah. RES: Um, wa... was very useful to be part of.		Reference 3 - RES: So, er, I’m eating much better now and I’m much ... and my appetite is back and er, um, I’m not afraid to, to eat, if you know what I mean. INT: Yeah. I mean, where there any other areas, which um, your sort of illness and your treatment had impacted on your, sort of the, your quality of you li... life, in your daily life? RES: Well, the only other supplement that I’d have to t…
																																Reference 4 - INT: Yeah. Um, and um, so, do you ... at the, at the mo... do you, were you left with any kind of other symptoms that needed dealing with, or anything like that? RES: No, um, none, nothing er but ... that’s come, that’s emerge... a problem, various tests that I needed to, to have any er, supplementary medication for. INT: Yeah. And there wasn’t anything else you needed help, but you…
	711_0104 12m	Reference 1 - RES: Was fine and they just removed two little polyps they said on the way out, but they were quite happy. INT: Yeah. RES: So there’s nothing at all showing. RES1: We waited for some of them because we requested them to be in the [names hospital]. INT: Yes. RES1: And not down at [names hospital], there’s a bit of a trek. INT: No, it is a long way. RES: Yeah. RES1: Especially if you’…			Reference 1 - RES: It seemed that particularly, they were particularly interested in that area more than anything else and er… RES1: So we talked a Mr, was it [names doctor]? RES: No, no. RES1: In that little room? RES: Well somebody just came to you, to me there and to take down my symptoms er which were sufficient to get on the tests. INT: Onto the EAGLE study.	Reference 1 - INT: Yeah, so were there symptoms, symptoms that you needed help with, was that why you were referred onto these tests? RES: Yeah, when I… After about six months of radiation I complained to erm [names consultant] that my elementary canal wasn’t working properly, definitely. INT: Yeah. RES: Oh he said, no such thing, no such thing. RES1: No connection. RES: No, it’s no connection, R…		Reference 1 - And I’ve, ever since erm, I had erm… What do you call it, erm… when you have an operation for benign, erm enlarged prostate, you know they do a boring job. INT: Yeah. RES: I forget what you call it now. RES1: A TURPs RES: Pardon? INT: I’m not sure either. RES: A TURPs. INT: TURPs yeah. RES: I had one of those in 2005 and erm ever since then. RES1: I don’t think it was 5 love, becaus…	Reference 1 - RES: There’s no discussion is there, just a letter. RES1: That’s the first time it’s happened though. RES: Oh as far as [names consultant] is concerned. RES1: That’s the first time it’s happened. INT: Okay. RES: A couple of times it’s happened with appointments they made for different tests. INT: Yeah, as part of the EAGLE study. RES: And, and… RES1: And a couple of those were down …	Reference 1 - INT: Yeah, so the EAGLE service did you get referred to a dietician and [unclear 0:08:11]. RES: Yes, yes and she, I got a little chart, well I did a week, quite an elaborate diary I thought [laughs] quite informative you know weighing things and I’m putting the weights in it and everything. INT: Oh right. RES: She, that was quite informative because she, she indicated to me that cer…	Reference 1 - INT: There we go, erm yeah so I mean maybe if you could just erm describe what contact you had with [names research nurse] team and since [names EAGLE researcher] came to see you last? RES: Well they all consist of tests. INT: Yeah. RES: In the various hospitals. I can’t remember what tests I’ve had done since suffice to say that they were all negative. INT: Okay. RES: Whatever that…	Reference 1 - RES1: His back… INT: Your back’s the worst? RES: My back is the biggest thing. RES1: Yeah, the quality of life. RES: Terrible, terrible because I can’t walk as far as I used to, I can’t do things, and lifting. RES1: Can’t bend. RES: I can’t bend, I can’t bend and touch my toes, well I can, if I have to show her, but it’s [unclear 0:13:44]. But generally during the day if I have to b…	Reference 1 - RES: Nothing will improve until it’s got the money. I’m only… I’m not criticising in that sense. I am just stating from the user friendly end as it were. This is the face we see, yeah? [Name] please don’t do that… This is the face we see. INT: Yeah and it’s frustrating for you isn’t it? RES: Yeah and of course especially when you, if you’ve got an illness, something like cancer wher…				Reference 1 - RES: No, no, for some reason it couldn’t be done, oh I’ll have to rearrange them she said. Then she had to rearrange for something like three months further one. RES1: Yeah. RES: And then I read the letter, when it came through, oh she’d said I’ll arrange it for three months so I said fine, so when I read them, when the letter came it said you can’t have any other sort of tests or s…									Reference 1 - INT: Yeah, so the EAGLE service did you get referred to a dietician and [unclear 0:08:11]. RES: Yes, yes and she, I got a little chart, well I did a week, quite an elaborate diary I thought [laughs] quite informative you know weighing things and I’m putting the weights in it and everything. INT: Oh right. RES: She, that was quite informative because she, she indicated to me that cer…	Reference 1 - Other than that though erm although I say most of the things were negative the situation hasn’t got any better with my stomach. RES1: Yeah. RES: Except I have learned what to eat and what not to eat.	Reference 1 - INT: And that’s made a difference, that’s helped you? RES: Oh yes, and, and, the other problem which is nothing to do with this as such but has made me think about dieting is that we, both of us lead a much more sedentary life and we’re still tending to eat in the same volumes etc., that we did and we’ve got to cut down there’s no doubt about it. INT: Yeah. RES: Because we’re puttin…	Reference 1 - RES: And then about six months afterwards, six months afterwards he said that they decided that there was a bit of a problem with it now [laughs] and would I like to go in to see him. INT: Oh okay. RES1: They said there are too many people like [refers to patient by name] saying the same thing. INT: Yeah. RES1: For it not to be noticed. INT: To be picked up on.	Reference 1 - RES: The actual mechanics of everything were fine. INT: Yeah. RES: There was no problem at all. RES1: You didn’t moan over any of them. RES: Well, I could have moaned more about them. INT: No? RES: No, they were, and the staff were lovely, no problem.	Reference 1 - RES: I had erm, I had trouble before with my frequency and everything and that’s why it culminated in the [unclear 0:07:43], and ever since I’ve always had trouble. INT: Mm. RES: With frequency. INT: Yeah. RES: I’m incontinent, but incontinence has got better over time. Whether I’m better at controlling it I don’t know, but I still have trouble now and again now.	Reference 1 - RES1: And then when he was feeling better he started, “I think I’ll go back on the study.” INT: Yeah. RES1: [laughing]. RES: Yeah, it was, it was fine. There was nothing wrong with me it was just that the circumstances were such, after all it was a voluntary thing and I know it’s to my advantage to do it, but er, things got us a bit down at that time. Other than that though erm alth…
		Reference 2 - INT: Onto the EAGLE study. RES1: He came off the test once. INT: Yeah. RES1: Because he wasn’t feeling well generally and this going back and forth to hospital. INT: Oh it was a bit much? RES1: Then missed appointments, then they’d cancel one, then they’d give you another one which wasn’t convenient and then there was another one. RES: I didn’t say… INT: They did. RES: And I said, n…						Reference 2 - RES: Oh no I don’t think my, my stomach problem is not old age, definitely not. INT: No, it definitely seems to be something that’s common to quite a lot of people… RES: Something’s happened, yeah, yeah. INT: Isn’t it? RES: Yeah, having said that what the lady, what the radiotherapy does for you in a sense when you consider that they told me I had Grade 9 cancer and I had to have so…	Reference 2 - RES: No, no, for some reason it couldn’t be done, oh I’ll have to rearrange them she said. Then she had to rearrange for something like three months further one. RES1: Yeah. RES: And then I read the letter, when it came through, oh she’d said I’ll arrange it for three months so I said fine, so when I read them, when the letter came it said you can’t have any other sort of tests or s…		Reference 2 - RES: The actual mechanics of everything were fine. INT: Yeah. RES: There was no problem at all.															Reference 2 - INT: So would you say that erm the dietary advice has made a difference to your quality of life? RES: Well… RES1: If we adopted it yes. RES: Well yeah, and to a certain extent I do adopt it and if I feel like eating something I’ll eat it, but I know what the consequences are, so I tend to stay away from it. INT: Yeah. RES: Erm, yes the dietary has certainly, but having said that it …		Reference 2 - INT: So would you say that erm the dietary advice has made a difference to your quality of life? RES: Well… RES1: If we adopted it yes. RES: Well yeah, and to a certain extent I do adopt it and if I feel like eating something I’ll eat it, but I know what the consequences are, so I tend to stay away from it. INT: Yeah. RES: Erm, yes the dietary has certainly, but having said that it …	Reference 2 - RES1: Awful, awful. We’re erm, well [refers to patient by name] as you can see, [refers to patient by name] is interested in what goes on and he asks a lot of questions and we’ve learned too that if you don’t ask you don’t get told. INT: No. RES1: Often. But we were lucky that we had [names consultant] for the start off. He’s one of the best apparently. INT: Yeah.	Reference 2 - RES: She, that was quite informative because she, she indicated to me that certain things that I were eating obviously didn’t… INT: Yeah. RES1: You know you think some things are really, really good for you, better than something and she, there were a couple of pointers where she pointed out. RES: Mm. RES1: You know it’s not all it seems to be sort of thing. So I can’t remember what…		Reference 2 - The other thing is of course I’ve had a couple of scans and er, a couple of scans and er CT scans and MRI scans since… RES1: Bone scan, not an MRI. RES: Bone scan, sorry a bone scan since because my PSA started going up and down a bit so they panicked once, they shouldn’t have, but they did, “Oh you better have a scan.” RES1: It’s good. INT: Best to check, yes. RES: And what that di…
											Reference 3 - The other thing is of course I’ve had a couple of scans and er, a couple of scans and er CT scans and MRI scans since… RES1: Bone scan, not an MRI. RES: Bone scan, sorry a bone scan since because my PSA started going up and down a bit so they panicked once, they shouldn’t have, but they did, “Oh you better have a scan.” RES1: It’s good. INT: Best to check, yes. RES: And what that di…															Reference 3 - just to summarise what would you say has been the best thing about the EAGLE service that you received or the main benefits of it? RES: Well just the end of, it’s at the end of the day reassurance. RES1: Reassurance isn’t it? RES: Reassurance that you haven’t got these, but you’re still left with that [unclear 0:28:14] because you don’t know what you had, but at least you’ve cut a l…				Reference 3 - INT: Yes so they’ve been quite, although they’ve been negative they’ve been quite reassuring? RES: Yeah in their own way they have. RES1: They have, they have, yes. INT: Yes. RES: Especially the colonoscopy where they went up as far as they could go and they only found two or three little polyps. RES1: And they just took them out. RES: They took them out and that was it. INT: So the…		Reference 3 - RES: So I wake up in the night, having to move because of my back, every two hours say in my bed, sometimes more frequent and inevitably then when I wake up, “Oh I need to go to the toilet.” INT: Yeah. RES: But I don’t think it’s, I wouldn’t wake up if it weren’t for the back. INT: Normally. For the back. RES: I’m sure that I wouldn’t, I’m sure I wouldn’t wake up and say, “Oh I’ve g…
											Reference 4 - the tests have taken away the worry that the cancer a) had spread or got to the bones or, you know, it’s taken that away because it’s bound to cross your mind if you’re still having trouble. INT: Yes so they’ve been quite, although they’ve been negative they’ve been quite reassuring? RES: Yeah in their own way they have. RES1: They have, they have, yes. INT: Yes. RES: Especially the…																			Reference 4 - INT: So is there any other help that you could think that they could have given you or that you would have benefitted from? No? RES: I don’t know, I think some people erm, some people would perhaps get a bit more solace perhaps from being given a bit more information, others from giving less information. INT: Yeah. RES: But er I always felt that I needed, not more medical informatio…		Reference 4 - RES: I had erm, I had trouble before with my frequency and everything and that’s why it culminated in the [unclear 0:07:43], and ever since I’ve always had trouble. INT: Mm. RES: With frequency. INT: Yeah. RES: I’m incontinent, but incontinence has got better over time. Whether I’m better at controlling it I don’t know, but I still have trouble now and again now.
											Reference 5 - RES: And all these tests were to try and prove. INT: That it was one thing or another. RES: What they know could do it, and none of the tests found it. INT: Yeah. RES: But the problem is still there. So whatever the radiation did we haven’t isolated it.																			Reference 5 - RES: I just haven’t the time. INT: No. So it’s nice having somebody who can kind of feed it to you like that. Yeah, that makes sense. Erm, and I mean overall would you say, would you say you’re pleased with the service that you’ve received from the… RES: Oh from the EAGLE study definitely. The only thing in my own mind is and sometimes I get this feeling in the national health that …		Reference 5 - RES: And all these tests were to try and prove. INT: That it was one thing or another. RES: What they know could do it, and none of the tests found it. INT: Yeah. RES: But the problem is still there. So whatever the radiation did we haven’t isolated it. INT: No. RES: But it’s not a problem that worries me in that sense now because you live with it and you’re thankful that you’ve got…
											Reference 6 - RES1: It’s a blood test, that’s all. RES: And three months was fine, but that now, that February appointment was because they said can we make it four months. INT: Oh and then that was the start… RES: So I said alright then, I said well go on, on this occasion I’ll let it go four months, right, which took it to the February. Now I should have gone in January, my three months was in …																			Reference 6 - INT: You mentioned you had some issues with missed appointments and things earlier on in the study? RES: It wasn’t missed appointments. INT: It was cancelled appointments. RES: It was that… Look at this one now… RES1: This is nothing to do with your survey obviously. RES: No, but see… INT: Oh right. RES: You see when… INT: And they’ve done it to a Thursday as well. RES: Well Thursda…		Reference 6 - RES: Oh no I don’t think my, my stomach problem is not old age, definitely not. INT: No, it definitely seems to be something that’s common to quite a lot of people… RES: Something’s happened, yeah, yeah. INT: Isn’t it? RES: Yeah, having said that what the lady, what the radiotherapy does for you in a sense when you consider that they told me I had Grade 9 cancer and I had to have so…
																														Reference 7 - RES: No, no, for some reason it couldn’t be done, oh I’ll have to rearrange them she said. Then she had to rearrange for something like three months further one. RES1: Yeah. RES: And then I read the letter, when it came through, oh she’d said I’ll arrange it for three months so I said fine, so when I read them, when the letter came it said you can’t have any other sort of tests or s…
																														Reference 8 - RES1: I mean [names research nurse] was lovely to us. RES: Who? INT: Yeah. RES1: [names research nurse]. RES: Oh yes, yes. RES1: She was wonderful. We only saw the doctor once didn’t we? RES: [names consultant] was brilliant. RES1: He doesn’t suffer fools gladly. RES: But we had some nice conversation with him and he’s straight forward and he turns up.
																														Reference 9 - RES: Well no, it’s a good thing. [Ann] always moans, when [Ann] moans it’s always oh it’s [names consultant] we’re seeing and the only time we’ve seen [names consultant] is when we’ve had to do something and something’s wrong. RES1: And the news has not been brilliant. INT: [Laughing]. RES: So if she sees [names consultant] coming she’s like, “Ohhh.” RES1: I think, “Ohhhh.” INT: Oh …
																														Reference 10 - RES1: And it’s only these appointments and the travelling down to [names hospital] has been a bit of a headache and we’re lucky [John] drives. If we didn’t have a car it would have been hell. RES: Oh a heck of a stress to get to [names hospital]. RES1: Absolutely and this is why after a couple of them had been rescheduled we said look can we go to the [names hospital]? So some of t…

## Sheet: Barriers and Facilitators
Participant reference	Barriers to Service	Patients' willingness to join service	Patients' willingness to participate in research	Questionnaires and interviews	Tests and investigations: Care pre EAGLE, Appointments	Tests and investigations: Care pre EAGLE, Referrals	Tests and investigations: Care pre EAGLE, Treatments	Tests and investigations: Care since EAGLE, Appointments	Tests and investigations: Care since EAGLE, Referrals	Tests and investigations: Care since EAGLE, Treatments
711_0100bl		Reference 1 - RES1: When I was going for my er, six monthly check up and um, because I had er, symptoms of bleeding um, my minute really to... I thought it was um ... INT: Yeah. RES1: ... in my back passage. Um, they decided to er, or ask me, whether I’d um, participate ... INT: Okay. RES1: ... in this er ... INT: In this, yeah. RES1: ... questionnaire. So er, I, quite willing and, and um, they a…		Reference 1 - INT: So, those were the two um, I guess symptoms that were picked up by the scre... was it a screening tool, that they ... er, screening questionnaire, that they ... RES1: Yeah. INT: ... used. Yeah. RES1: I saw the, a clinic nurse ... INT: Nurse. RES1: ... there. Um, I had been seen in, seen a doctor there in [place name] ... but anyway, I saw this clinic nurse, and um they, they as…	Reference 1 - INT: Okay. (Chuckles). Right well, could you um, start then by just describing um, the contact that you’ve had with the um, Gastroenterology service so far? Um. RES1: Um, well, yeah, it started um, in um, June in my check up in [place name] Hospital. INT: Yeah. RES1: When I was going for my er, six monthly check up and um, because I had er, symptoms of bleeding um, my minute really …	Reference 1 - INT: And, and did the GP um, was he planning on referring you to anybody, when you saw him. RES1: Er, he said see what the laxatives ... INT: Okay. RES1: ... do for you, you know, um, and er, I took so many, and um, I didn’t have any more showings. INT: Yeah. RES2: Mm. INT: Okay. RES1: So, naturally I thought, well ... INT: That’s it, yeah. RES1: ... I’ll wait until we go to [place …	Reference 1 - RES1: ... within time, but it’s about two years now ... INT: Oh, okay. RES1: ... since I’ve had my treatment. RES2: Yeah, it was two years’ um, August ... RES1: Yeah, June, wasn’t it? Or August. RES2: ... yo... you finished ... INT: Yeah. RES2: ... your treatment, middle of August, wasn’t it? RES1: Yes. That’s right. INT: Yeah.	Reference 1 - RES1: Um, so er, between June and now, um, I’ve had a colonoscopy ... INT: Mm. RES1: ... in the [place name]. INT: Yeah. RES1: Um, and er, this week I’m sort of going for a CT scan. INT: Okay. RES1: So, um, it’s a good thing really ...		Reference 1 - RES1: Um, so er, between June and now, um, I’ve had a colonoscopy ... INT: Mm. RES1: ... in the [place name]. INT: Yeah. RES1: Um, and er, this week I’m sort of going for a CT scan. INT: Okay. RES1: So, um, it’s a good thing really ...
					Reference 2 - RES1: And um, I think that um, I’d been going for check-ups for sort of um, ten years before it was diagnosed. INT: Yeah. RES1: And um ... so, all the time in the back of your mind, you’re thinking, at the next check-up, PSA check ... INT: Mm. RES1: ... that it kind of actually, say yes, they’ve found something. So ... INT: Mm. RES1: ... um, it wasn’t until after my fourth scan and …		Reference 2 - RES1: But they had a mobile (pause) unit that was ... INT: Oh, right, yes. RES1: ... at [place name] ... INT: Oh great. RES1: ... one day. They gave me their card, so um, I phoned them and in, in fairness to them, within a short time, they’d said to me, it sounds like prostatitis. INT: Yeah. RES1: And er, they said to me, contact [place name], and er, with the week ... INT: Mm. RES1…	Reference 2 - INT: Yeah. Okay, and how did you, I mean how, how were the, the ... were those appointments been for you, have they, have ... were they ... did you have to wait for very long or um, where they ... RES1: No, not really. Um, I think it was about er, within er, within a month. Um, I was a... seen for um, the er, colonoscopy was I? RES2: Yes, yeah. INT: Yeah. RES1: Yeah. So, I thought i…		Reference 2 -INT: Yeah. Okay, and how did you, I mean how, how were the, the ... were those appointments been for you, have they, have ... were they ... did you have to wait for very long or um, where they ... RES1: No, not really. Um, I think it was about er, within er, within a month. Um, I was a... seen for um, the er, colonoscopy was I? RES2: Yes, yeah. INT: Yeah. RES1: Yeah. So, I thought it…
					Reference 3 - RES1: But they had a mobile (pause) unit that was ... INT: Oh, right, yes. RES1: ... at [place name] ... INT: Oh great. RES1: ... one day. They gave me their card, so um, I phoned them and in, in fairness to them, within a short time, they’d said to me, it sounds like prostatitis. INT: Yeah. RES1: And er, they said to me, contact [place name], and er, with the week ... INT: Mm. RES1…		Reference 3 - RES1: I mean, um, a... after the treatment, um, er, with this um prostatitis I um, got on to um, [place name] and in fairness they’re all helpful. INT: Mm. RES2: Mm. RES1: And they say, I say ... saw me a few times in the [place name].	Reference 3 - RES1: Oh, um, they gave me some photographs of um, the procedure ... INT: Yeah. RES1: ... um, er, but I haven’t actually seen a doctor ... INT: Okay. RES1: ... after. INT: Is that, is that going to happen, is that? RES1: Well, the ... INT: Yeah. RES1: ... as ... oh, what they did say to me afterwards, because the images weren’t as clear as they’d liked. INT: Okay. RES1: Um, they sai…		Reference 3 - RES1: Oh, um, they gave me some photographs of um, the procedure ... INT: Yeah. RES1: ... um, er, but I haven’t actually seen a doctor ... INT: Okay. RES1: ... after. INT: Is that, is that going to happen, is that? RES1: Well, the ... INT: Yeah. RES1: ... as ... oh, what they did say to me afterwards, because the images weren’t as clear as they’d liked. INT: Okay. RES1: Um, they sai…
					Reference 4 - RES1: Um, and that then and the next day I did make an appointment to see the doctor, our GP um, and he put me on um, sort of a, a mild laxative. RES2: Mm. RES1: Um, and sort of that er, settled the blood situation ...		Reference 4 - INT: Yeah. So, wo... would you say you’ve been um, pleased with the services you’ve had from the cancer, the cancer team and the ... as well, the ... RES1: Yes. INT: ... the kind of ... RES1: Yes, I definitely have. INT: Yeah. RES1: Yes. Yeah. RES2: They were very good when you were having ... RES1: Yeah. RES2: ... the treatment in for [name], weren’t they?	Reference 4 - INT: Those two things … [colonoscopy, followed up with CT scan] RES1: Yeah. INT: ... and they’ve been followed up with the um ... RES1: Yeah. INT: ... yeah, with your appointments. RES1: Yeah.		Reference 4 - INT: The Gras... Gastroenterology service, have you been pleased with the service that you’ve um, received? RES1: Do you mean the treatment I recently had? INT: Um ... RES1: From ... INT: Yeah. RES1: ... from my last visit to ... INT: Yes, yes, yes. RES1: ... in the last ... INT: ... yeah. The, the ... RES1: ... sort of two months or so. INT: ... your recent treatment. Yes, exactly.…
							Reference 5 - RES1: I know they were again, under great pressure and ... but they did er ... INT: Mm. RES1: It were ... so thirty seven different treatments, wasn’t there? RES2: You had seven weeks, didn’t you? RES1: Seven weeks, yeah. RES2: Mm.	Reference 5 - INT: Yeah. So did you, did [name] make you an appointment with the dietician, or ... RES1: Well, lucky enough that particular day I saw [name], the dietician was there. INT: Oh, okay. RES2: Mm. RES1: So, er (chuckles) ... INT: (laughs). RES1: ... I saw the two in one go. INT: Oh, that’s handy. RES2: Yeah. INT: Yeah. RES1: Yes, yeah. INT: And, and you found that ... well, it sounds l…
								Reference 6 - RES1: No, I don’t think so, I think she’s been very helpful really. RES2: Yes. INT: Yeah. RES1: Um, because um ... RES2: She spent quite a ti... amount of time with you ... RES1: Oh yes. RES2: ... didn’t she? RES1: Yeah, yeah. Because I, if it hadn’t been you know, someone like her, I would have probably just, really carried on. RES2: Mm. INT: Mm. RES1: Um, co... er, maybe passing s…
								Reference 7 - RES1: Um, and then within sort of two months of that, I er, it, it, it calmed down. RES2: Mm. RES1: And then course, we had this appoint... at [place name]. RES2: Yeah. INT: Yeah. Which was ... RES1: So, you know it’s settled again.
711_0099bl		Reference 1 - RES1: ... when I was interviewed, well interviewed. Er, er [names consultant] suggested that um, would I be prepared to take part in this research project, and I said yes. And a lady there, who happen... it’s, well first version of these Eagle study forms and things. INT: Yeah. RES1: And, un... under no pressure at all, but signed up, happy to help a little bit in the research world.	Reference 1 - RES1: Um, well I f... I suppose I feel I’ve been pretty lucky medically ... INT: Yeah. RES1: ... er, health wise I should say. And er, okay you know, I do have a ... not a medical background in any way whatsoever ... INT: Mm. RES1: ... but er, a science background and er, you, you know, I’ve done quite well in my career and that sort of thing, and er, feel I should contribute a bit.	Reference 1 - RES: ... involved and who was extremely nice, I must say, led to a, a, a few er, tests and things of that kind. Um, (clears throat) and also that er, advance the Eagle study thing. INT: Yeah. RES: Because there were an enormous form that I filled in and ... well we’ve ... RES2: Is [names research nurse] part of the Eagle ...	Reference 1 - as I say after I saw [names consultant] six months after the end of the treatment (clears throat) and, (clears throat) and the most key thing was that the prostrate, the er, PSAI, the figure was low which was very good... INT: Yeah. RES: ... news. Um, (clears throat) but a few after affects which were pretty inconvenient, um, and he referred to me to [names hospital]...	Reference 1 - a few after affects which were pretty inconvenient, um, and he referred to me to [names hospital]... INT: Yeah. RES: ... for that and I took a few tests there, it was a, a lady called [names research nurse] at the time was ... INT: Oh, yes, [names research nurse], yeah. RES: ... involved and who was extremely nice, I must say, led to a, a, a few er, tests and things of that kind. Um…		Reference 1 - RES1: Right, yes. So, um (clears throat) er, involved in, in, in this research thing, which was fine um, but I, I feel, a few of the follow-up things, sort of, that were troubling me. Um, er, like frequently rushing to the loo, and so on. INT: Yeah. RES1: Er, I’ve not sort of got much further with that.	Reference 1 - INT: ... so after you filled in all the forms, what, what then happened, have you been referred to see anybody else, have you had any other appointments with anybody? RES1: Um, well, whilst at [names hospital] Hospital and, we’re going back ... what are now, the middle of June, um, so six weeks or so ago. Er, (clears throat) I saw a lady involved in diets and ... INT: Yeah. RES1: ..…
		Reference 2 - RES1: Um, well I f... I suppose I feel I’ve been pretty lucky medically ... INT: Yeah. RES1: ... er, health wise I should say. And er, okay you know, I do have a ... not a medical background in any way whatsoever ... INT: Mm. RES1: ... but er, a science background and er, you, you know, I’ve done quite well in my career and that sort of thing, and er, feel I should contribute a bit.	Reference 2 - RES1: (clears throat) I was awarded a CBE for contribution to the work that I was in and um, (clears throat) um, I suppose that led to er, my thinking, well ... INT: Yeah. RES1: ... if it helps, let’s do it. RES2: Give a bit back. INT: Yeah. Give a bit back.	Reference 2 - RES1: Er, that was the starting point. And then probably about 6 weeks or so later, I would guess, um, went to [names hospital] er, Hospital saw er, [names research nurse]. Um, and part of it was running through the difficulties I was having and so on. And um, part of it was filling in a, about a, a twenty page form, I think almost, er, of um, recording what was happening in some de…	Reference 2 - RES1: Um, certainly er, in the six months between the end of the um, (clears throat) prostrate treatment, and seeing [names consultant], because sort of, halfway through, shall we say, after January, I was getting a bit fed up, to put it mild... I rang and spoke to a couple of people to at [names hospital], not [names hospital] sorry, at the um, what’s it called, with the er, the po…	Reference 2 - RES1: Yes. I mean basically really, she was, she er, there were two flags she was flying. Really one was the Eagle part but, the, the, the first thing was my referral though, because I would have um, (clears throat) following my saying to [names consultant], I am not happy I want some more assistance ... INT: Yeah. RES1: ... [unclear -00:24:38] these problems. Um, that’s what led to…		Reference 2 - RES1: Er, that was the starting point. And then probably about 6 weeks or so later, I would guess, um, went to [names hospital] er, Hospital saw er, [names research nurse]. Um, and part of it was running through the difficulties I was having and so on. And um, part of it was filling in a, about a, a twenty page form, I think almost, er, of um, recording what was happening in some de…	Reference 2 - RES1: Um, and um, I ... it was arranged that I would have er, an investigation of my er, lower bowel, I think that ... INT: Yeah. RES1: ... would be the correct terminology. And that took place about two or three weeks ago, and there was good news that came out of that. Um, I think I might find the (s.l existing) of those [papers rustling].
			Reference 3 - RES2: Yeah, and the... good luck. RES1: Mm. RES2: You know, good fortune that things were okay. INT: Yeah. RES2: And let’s see if we can help, to help someone else.	Reference 3 - INT: How, I mean how have you found your appointments and things, like filling in the questionnaire, things like that, are they, have they been too onerous, or have they been okay? RES1: Yes, well I mean the questionnaire (clears throat) um, I, I suppose (clears throat) at the end of the um, er what ... the start of the [names hospital] appointment with her, it was to re-affirm that…				Reference 3 - RES1: Um, and um, I ... it was arranged that I would have er, an investigation of my er, lower bowel, I think that ... INT: Yeah. RES1: ... would be the correct terminology. And that took place about two or three weeks ago, and there was good news that came out of that. Um, I think I might find the (s.l existing) of those [papers rustling].	Reference 3 - RES1: Er, er, the generalised one ... RES2: Mm. INT: Yeah. RES1: ... from the dietician, that I, that was um, in the next office, shall we say ... INT: Yeah. RES1: ... that [names research nurse] referred me to.
				Reference 4 - INT: And er, was the study informat... the information you received about the Eagle study, how did you find that, was that okay? RES1: Er, yes, quite a lot of stuff to read frankly. INT: (laughs). Yeah. RES1: Mm, yes. RES2: And then the forms changed. INT: Oh, okay. RES2: So, we thought, oh well, that’s okay, early stages of this. So, um ... RES1: Yep. RES2: ... and we had to do it …				Reference 4 - RES1: ... just to see the report from the ... INT: Oh, from the endoscopy, oh. RES1: ... endoscopic ... INT: Yeah. RES1: ... er unit, which was good news there, there, there were no ... INT: Okay. RES1: ... internal things. So, that was ... when you’re dealing with the, er, the second follow up from, er, er [names research nurse], the dietary one ... INT: Yeah. RES1: ... first. Then…
								Reference 5 - RES1: Thi... this is in a way, the query I was raising, um in that it was the dietary thing there and then, and, and then this um, examination ... INT: Yeah. RES1: ... which was perhaps sort of two or three weeks later. Which resulted in good news there. Um, but it’s a wee bit unclear as to the ... INT: What next. RES1: ... next step.
								Reference 6 - RES1: The follow up at [names hospital]. Oh, I think it was very well organised and er, quite swift ... INT: Yeah. RES1: ... um, (clears throat) and er, extremely pleasant lady to deal with, because it all centred really around [names research nurse] and ... INT: Yeah. RES1: ... in my case. Yes. So er, no, no, I’m pret... RES2 It was all very positive really, wasn’t it? RES1: Yes. I…
711_0098bl	Reference 1 - INT: And um, I think you were seen by [anonymised], who’s a nurse specialist, do you have any um preferences whether you’re seen by a nurse or a, or a doctor or with a sort of health care professional? RES1: No, err, I don’t mind specialist nurse or a doctor, um male or female, um, talking to yourself now like, it um can be embarrassing sometimes, but at the end of the day you know,…	Reference 1 - INT: Um, um, and has your, your views changed, so since they was initially discussed in [anonymised] about the possibility of being referred and then seeing [anonymised], had you sort of, had you had like a preconceived idea of what might happen there and has that sort of? RES1: Um, yeah I err, at first I thought, do I want to do this? INT: Um. RES1: Because it comes to a stage at u…	Reference 1 - RES1: But um I thought at the end of the day it, it’s, you know, this is gonna help me, you know, someone’s gonna help me, and I sort of jump in the queue a bit like you know, like. INT: Yeah, yeah. RES1: You know, I don’t mind	Reference 1 - INT: Um when you went to [anonymised] um a little while ago and they asked you, did they ask you to complete a bit of a questionnaire to find out if you had bowel symptoms? RES1: Um, not, not when I went last week no. INT: No, was it, it would have been a while ago? RES1: Yeah, yeah, oh yeah. INT: Yeah, how did you find that, did you find that easier to sort of discuss things or? RE…	Reference 1 - RES11: Um yeah um I was having some problems with um my waterworks and my bowels and I went to my GP, and he done various tests and that, like, and then he done a PSA test. Um so I was passed over to [anonymised] and err I saw the specialist there, Mister [anonymised], I think his name was, and I had radiotherapy, and um since then I’ve had a couple of check-ups and my PSA have gone…	Reference 1 - RES11: Um yeah um I was having some problems with um my waterworks and my bowels and I went to my GP, and he done various tests and that, like, and then he done a PSA test. Um so I was passed over to [anonymised] and err I saw the specialist there, Mister [anonymised], I think his name was, and I had radiotherapy, and um since then I’ve had a couple of check-ups and my PSA have gone…	Reference 1 - RES11: Um yeah um I was having some problems with um my waterworks and my bowels and I went to my GP, and he done various tests and that, like, and then he done a PSA test. Um so I was passed over to [anonymised] and err I saw the specialist there, Mister [anonymised], I think his name was, and I had radiotherapy, and um since then I’ve had a couple of check-ups and my PSA have gone…	Reference 1 - eventually the doctor he err asked me what the specialist nurse said, and when I told him that they said “I have might um problem going to the toilet and things like that like”, um he said “We’ll wait and see, and see if it improves”, but um it hasn’t improved, I still, still have problems. INT: Um and so when you’re, so you’ve been to see, I think it might have been [anonymised] th…	Reference 1 - INT: Um and so when you’re, so you’ve been to see, I think it might have been [anonymised] the nurse specialist and. RES1: That’s right yes, yeah. INT: Um and were you referred for any tests? RES1: Um no, not that I can recall. INT: No scans or? RES1: Um. INT: Um breath tests? RES1: Yes um I went to oh what’s, um, it was at the [anonymised] hospital.	Reference 1 - RES1: And I had to go and have an x ray and the following week I had to go back again and they give me a, a little drink. INT: Yeah. RES1: I think it was um, was it doctor [anonymised]? INT: I’m not sure, I’m not sure, yeah. RES1: And err they give me a little drink, um like I took that, then um, I had another x ray, but um, that, that was about it.
	Reference 2 - INT: Um, um, and has your, your views changed, so since they was initially discussed in [anonymised] about the possibility of being referred and then seeing [anonymised], had you sort of, had you had like a preconceived idea of what might happen there and has that sort of? RES1: Um, yeah I err, at first I thought, do I want to do this? INT: Um. RES1: Because it comes to a stage at u…		Reference 2 - INT: Um, um, and has your, your views changed, so since they was initially discussed in [anonymised] about the possibility of being referred and then seeing [anonymised], had you sort of, had you had like a preconceived idea of what might happen there and has that sort of? RES1: Um, yeah I err, at first I thought, do I want to do this? INT: Um. RES1: Because it comes to a stage at u…	Reference 2 - RES1: But with the, the survey, when I’d gone there, they’d been more or less on time. INT: Yeah and was everything explained to you that you, you wanted explained. RES1: Yeah oh yeah.	Reference 2 - um the specialist nurse um I went to see last week, and she gave me the results of the, my PSA which was nought point six as I said, and err she said “That it is one of the side effects and perhaps my doctor would be able to help”. So I made an appointment to go back to my doctors to see if they can give me something to stop the bleed or control the bleed or the same with my, the sa…			Reference 2 - RES1: You know, I don’t mind, it’s err. INT: Did you have long to wait for your appointment? RES1: No. INT: No. RES1: No. INT: No. RES1: No they were pretty good.		Reference 2 - INT: Yeah is there anything else about the sort of bowel service and with [anonymised] and anything that you’d like to discuss? RES1: Well, next time I err, I, I see [anonymised], I’m, or one of the team or, or whatever like, um I’m hoping they can give me some sort of medication for the, you know. INT: Um.
	Reference 3 - RES1: Um I’m glad I haven’t been um over examined type of thing, do you know what I mean? INT: Yeah so would there be a limit if you were referred to, for a few tests, would you feel like oh that, that’s too much, I can’t cope with that or? RES1: Um, I might, might think it, but I’d go along with it.				Reference 3 - INT: Yeah, did, prior to your treatment, your radiotherapy, did anyone mention possible side effects and that you might have bowel problems? RES1: Um yes. INT: Yeah. RES1: Yeah. INT: Yeah. RES1: Um they didn’t um say other, I’d have bleeds and stuff like that you know what I mean? INT: Um. RES1: But um, they did say that err I might have bowel possibly, err bowel err problems and wa…			Reference 3 - INT: And in, in Cardiff’s case, it’s a nurse specialist, um, so you’ve had your first appointment, have you been back for a second one with, with [anonymised]? RES1: Um, yeah, I, err, went last week and they don’t wanna see me now for twelve months.
	Reference 4 - INT: Um, would the distance travelling to and from appointments, have a, have an impact. Let’s say for example, the clinic wasn’t in [anonymised], it was somewhere else. Would that impact whether you would attend the clinic? RES1: Um no.				Reference 4 - RES1: You know sometimes you go to the hospital and um, you know, if you’ve got an appointment at ten o’clock, you’re not seen till twelve you know?			Reference 4 - INT: But with, in [anonymised] have you seen, been back to see [anonymised] again or? RES1: No. INT: No, so you’re waiting for your next appointment? RES1: Yeah, yeah I don’t know what the next stage is now like you know what I mean, so I’ve been waiting you know for. INT: Yeah. RES1: Confirmation of what, err what to do like.
					Reference 5 - INT: Yep um and thinking about care you’ve received generally overall, um, can you sort of tell me examples of when you think you’ve received good care and sort of why that was good in particular? RES1: Well when you’re first told that you’ve got err cancer, your head goes, you think, oh, God, why me? Although [ph] it’s been um sent out to me from Mister [anonymised] and his staff a…			Reference 5 - RES1: Fine no problem at all, you know, um. INT: Yeah. RES1: The um, we hadn’t had to wait long for appointments, they’ve been pretty, pretty good on time and all the rest like. INT: Yeah.
					Reference 6 - RES1: Yeah, yeah, um, especially um [anonymised] when I went there like, it’s err you know, um I even got a, the Sister you know, that works there, in Radiotherapy, and even she come down, because she knew my appointment was due and all this. INT: Yeah. RES1: And even she explained things to me and stuff like that like, everyone had made an effort to look out for me like, you know w…			Reference 6 - INT: Yeah, yeah [sound of paper/pages turning over] and um so you’re waiting for your next appointment? RES1: Uh huh. INT: Um so, are you hoping then that your, they’ll be some sort of treatment, or something, you’ll be able to start to help to improve things? RES1: I’m hoping yeah, yeah.
					Reference 7 - RES1: You know and I’ve um, and like where I’ve had an appointment whether it’s been at [anonymised] or [anonymised], the, the [anonymised], even my own GP, I’ve never ever not turned up for an appointment. INT: Yeah. RES1: Cos I, I, I can see like err, they’re like gold dust sometimes like you know what I mean, it’s err, it’s hard to get appointments, and when you do get an appoint…			Reference 7 - INT: Um did you go to the [anonymised] appointment to do with the bowel err symptoms? RES2: I think I went to some, I know I didn’t go to, I, I missed one or two cos of work haven’t I?
					Reference 8 - RES2: Yeah like I say, we found them really supportive and everything and you know, like [anonymised]’s asked questions, I might ask something different, but they’re really good with you know, what they were saying weren’t they? RES1: Um. RES2: I mean when he talking, when he was talking about his problems the last time he went, and the nurse was answering his problems, I just wante…			Reference 8 - INT: Do you have [anonymised]’s contact number, did she give you that when you went for? RES1: Yeah, yeah. INT: Yeah, yeah, so if you have any queries just get, contact her. RES1: Yeah she said, “Any queries just”. INT: So if you’re concerned about your symptoms, know that you could call her and? RES1: Um well I’m waiting for an appointment as I said, so err you know. INT: Yeah. RES…
					Reference 9 - RES1: Yeah sometimes there’s um, there’s a long wait, like, you know, it’s six months, you know what I mean? Um, at, err, after the treatment to the next appointment, and but that’s gotta be, you know what I mean? So they know whether it’s worked, or whether it’s still working and stuff like that like, you know what I mean? But um, yeah. RES2: Yeah but it’s good news when they do li…
					Reference 10 - RES1: With the, and um, cos the specialist nurse we saw last time, she did explain to me that when you have the, the treatment, because it’s all in the one area like, the, the walls of the bowel can be burnt, you know, to, to a degree and when your bowels are open then, it rubs up against the walls and.
711_0089bl	Reference 1 - INT: Yeah and how did you find the clinic set up with [anonymous], did you have any preferences for who you were going to see in the clinic, whether it be a doctor, nurse or other sort of health? RES1: No none at all, no, no. INT: No. RES1: We err, obviously um, you know, she wrote to us and err she was going to, to take the lead on it and that was fine.		Reference 1 - Um so actually to have this, having gone through that questionnaire, which was really quite holistic wasn’t it? Looking at all aspects of, of your health, um, no I, I think we’re very fortunate to have been offered this, and very thankful that we took part. INT: Um. RES1: Yes I agree with that.	Reference 1 - RES2: Um and I’ve been with you on a number of occasions. We filled out a very err detailed questionnaire with, what was her name? RES1: The um. RES2: [Anonymous], yes the co-ordinator. INT: [Anonymous] yes. RES2: Um so that’s been it, and after that questionnaire, [anonymous] identified a few things that might, not necessarily, but might be related to the radiotherapy, um and then …	Reference 1 - INT: Okay so if you wouldn’t mind sort of explaining a bit about what’s been happening, so you, you went to [anonymous] I understand, and they asked you some questions about bowel symptoms that you might have been experiencing after treatment? RES1: That’s right yes. INT: Yeah. RES1: Um but err, did you want us to start in the beginning? INT: Yeah, yeah. RES1: Where we were introduc…		Reference 1 - RES2: And everybody we’re seen at [anonymous] obviously when you were going for treatment, you saw a host of other people that I didn’t come into contact with but unfailingly nice, helpful, understanding, cheerful, even down to the volunteers on the desk you know. INT: Um. RES2: It really is um a very pleasant environment to go in for often very serious treatments.	Reference 1 - then very quickly you had a series of appointments for various tests didn’t you? RES1: Yes.	Reference 1 - RES1: Yes because my first err referral with [anonymous] was on the nineteenth of January and, and within three months. RES2: Yeah. RES1: All of these had been expedited and, and results known so, it, it’s um very positive.	Reference 1 - RES1: Where we were introduced to the EAGLE, I was having err my PSA err, err post treatment assessment after six months. INT: Yeah. RES1: And it was at that time I was invited to participate in this. INT: Yep. RES1: Having been explained all the benefits um, that might accrue, which err led to quite a number of, of err tests that I’ve had, and as a result of those, I’ve had sort of…
				Reference 2 - INT: Um when you initially went to [anonymous], they asked you, I think you completed it, a, a sort of small questionnaire on your bowel symptoms. RES2: We did, we did. INT: Did you find, how did you find that? RES1: I, I found it necessary to err to have my honest speaker with me. INT: Yeah. RES1: It was um, I think you’re inclined to be less economic with, with, with the sym, situ…			Reference 2 - RES1: Because one of the things that was particularly, con, concerning but positive in, in outcome, is that err each test took at least two weeks before the next test. So for six months leading up err to starting the radiotherapy, I was having sort of different tests and different explanations and of course, it, it resulted in some very unpleasant err, err biopsies which um. RES2: H…	Reference 2 - wasn’t it, but all of these appointments, I forget exactly when you went, do you remember when, when you went for that PSA that led into the prompting [ph]? RES1: It would have been in January. RES2: January? RES1: Yes. RES2: So I mean all of this has been done in three months. INT: Um. RES2: Which I think is really good, prevent, diagnostic and preventative really, to know that the…	Reference 2 - INT: Um, yeah, um and in terms of being referred for investigations and tests after your first appointment with [anonymous], how did you find that, would you have preferred to have one, and then you know, have them consecutively or would you prefer to have them all in one go or? RES1: Well in, in terms of having identified, the, the different referrals. INT: Yeah. RES1: Um, they, th…	Reference 2 - RES2: I think the first one was a blood test which threw up err a vitamin D deficiency, for which you’ve been prescribed. RES1: Yes a supplement for. RES2: A supplement. RES1: And also I had um, err, the, the absorb. RES2: The bile malabsorption, yes. RES1: Bile malabsorption yes. RES2: Yes. RES1: Which also err I had some symptoms which um were, were quite persistent and had been f…
				Reference 3 - RES2: Coupled with this back up information about where to go for the future, and possibly why some of these things were happening. RES1: Yes and this is the, one of the advantages, because like what you’ve said, it’s absolutely true, when you go to your doctor, you’re not going through with the, the kind of questionnaire that [anonymous] provided um that pulls, or teases out what t…			Reference 3 - RES1: Yes, yes and err, and err, and again, I mean I think they saw the secondary because of course, err having that explained and then having an MRI scan, which then showed up that it was also elsewhere, um, which meant that I then had to have other biopsies, err. RES2: The second biopsy, yes.	Reference 3 - RES1: Yes um, we had a session there with the Dietician and again, that has got, very useful, it, it certainly identified, us where we were, and err because I had had some of the treatment, it, it may be that err a change in, in my diet is not really as necessary as it might have been, if it had been the other way round.	Reference 3 - RES1: Um so I’m, I’m certainly very positive about having it done that way, because at least I knew that, that err that I was going to have the referral to the Dietician to the err. RES2: Endoscopy. RES1: Absorp, malabsorption. RES2: Yeah, the bile, yes, yes. RES1: Malabsorption. RES2: Yes. RES1: And then also to the. RES2: Vitamin D doctor.	Reference 3 - RES2: And then that was followed up with an endoscopy, and a colonoscopy. RES1: Yes, yes. RES2: Um. RES1: Which I wasn’t looking forward to. RES2: No, no. RES1: But um, it, it turned out to be um, err fairly straightforward and not as, as frightening as I had anticipated. RES2: Yes I mean you were remarkably chirpy when we came out of the hospital, I thought. RES1: Yes, yes.
				Reference 4 - Um so actually to have this, having gone through that questionnaire, which was really quite holistic wasn’t it? Looking at all aspects of, of your health, um, no I, I think we’re very fortunate to have been offered this, and very thankful that we took part. INT: Um. RES1: Yes I agree with that.					Reference 4 - INT: Um and have you been referred to the Dietician? RES1: Yes um, we had a session there with the Dietician and again, that has got, very useful, it, it certainly identified, us where we were, and err because I had had some of the treatment, it, it may be that err a change in, in my diet is not really as necessary as it might have been, if it had been the other way round.	Reference 4 - all of these appointments, I forget exactly when you went, do you remember when, when you went for that PSA that led into the prompting [ph]? RES1: It would have been in January. RES2: January? RES1: Yes. RES2: So I mean all of this has been done in three months. INT: Um. RES2: Which I think is really good, prevent, diagnostic and preventative really, to know that these things have …
										Reference 5 - because I often would be caught short, um, which hasn’t since I’ve been taking the, the bile supplement um that isn’t happening. RES2: No, no, no it’s really regularised your bowel movements hasn’t it? RES1: Yes.
										Reference 6 - RES1: Um because so much of it was being explained err throughout the, the whole process and um, and I think it’s been like that also with um, with the doctor that I saw for the. RES2: Endoscopy. RES1: No with the bile. RES2: Oh no the bile. RES1: Yeah I, I keep forgetting what it’s called. RES2: Bile malabsorption.
										Reference 7 - RES2: But not all at once, whereas I spose had you been an in-patient for something and you were having a battery of tests prior to surgery or something, it would all be grouped together, inevitable, because hospital beds are precious, the time there. INT: Yeah. RES2: But I think the way this was spaced out. RES1: Yes. RES2: But still within a defined short-ish period, I thought tha…
										Reference 8 - RES1: And um and I think that obviously because of the, the err supplemental time now taking which is um certainly helped and to settle my stomach, that had um, had the diet err interview been prior to that, it may not have been as effective. RES2: But we. RES1: So it turned out to be at the right time.
711_0088bl	Reference 1 - INT: Um do you have a preference for who you’d, you’d rather see, whether it be a, a doctor, nurse, or staff nurse? RES: Well not necessary if they’re doing all the tests, and the outcome is the same, I don’t mind.			Reference 1 - INT: But when you went to ((anonymous)) did you answer err a simple sort of questionnaire about what your bowel symptoms? RES: I think it, this is when, not when, the interview when you went is it? INT: No this was in ((anonymous)), when you. RES: Oh yes, I thought it was in ((anonymous)), um, yes he asked me questions, and err I don’t think I had to sign anything, he just asked me …	Reference 1 - RES: I’d had, um, when I, I was poorly for quite a while before the um prostate cancer was um, before they found out about it, but I had about five or six scans, heart scans, brain scans, you know, I was very, quite poorly and err I had so problem. So um, I wasn’t very well anyway so and then I had they, they said “Oh you’ve gotta come in and have um a treatment, radiotherapy”, whic…		Reference 1 - RES: I’d had, um, when I, I was poorly for quite a while before the um prostate cancer was um, before they found out about it, but I had about five or six scans, heart scans, brain scans, you know, I was very, quite poorly and err I had so problem. So um, I wasn’t very well anyway so and then I had they, they said “Oh you’ve gotta come in and have um a treatment, radiotherapy”, whic…	Reference 1 - INT: And how have you found the, the sort of clinic set up with ((anonymous)) and? RES: Yes. INT: Yeah. RES: Yes, it’s um, it’s alright, I didn’t know whether I’d see a specialist or ((anonymous)), so now um I suppose yes, that’s the question is um, I expected to see Doctor ((anonymous)) is it? INT: Yeah, yeah. RES: So I didn’t know ((anonymous)), I didn’t know the situation with th…	Reference 1 - INT: No okay, um, and how did you find the referral process, to, to ((anonymous)), from ((anonymous)) about your bowel symptoms, like how long did you wait for an appointment? RES: Oh it was quite quick with em, the set up, it was very good.	Reference 1 - INT: And what about the investigations, what have you been referred to, referred for, so what tests? RES: With the bowel? INT: Yeah. RES: Well I had the um endoscopy, is it, it’s called? INT: Yeah. RES: Yes, I thought I might have the um what’s the other one they give you with the powder and the stuff you’ve gotta take and you? INT: Colonoscopy? RES: Not the camera, the other one, e…
	Reference 2 - INT: Yeah, yeah, and um, when you’re thinking of a good clinical service, a good sort of health care, what do you think are the key components for creating a good, a good sort of service? RES: Err well quickness is one of them. INT: Um. RES: So the quicker you get treated, treated or examined, um, that’s the most important			Reference 2 - INT: And how did you find completing that questionnaire in ((anonymous)), did you find that helped, you to talk to them, the doctors or? RES: Yes, well yes, I think so, yes, I, I err, yes, I did, I, I found it easy to talk to yes, err he suggested me going on this system to get in quick so that I could, otherwise I would have waited ages wouldn’t I?	Reference 2 - RES: Yeah I, I think probably the, there could have been more appointments from ((anonymous)), do you know what I mean? INT: Yeah did they have a phone number that you could contact if you had any questions or? RES: Yes they said “Contact the nurse” or something but err I didn’t, I, I think, you seem to have more appointments to err, I suppose, I would have gone to ((anonymous)) if …		Reference 2 - INT: Before your radiotherapy did they mention possible side effects of the treatment? RES: Yes they did, they said um “It could cause this and that”, you know, they seem to take it all in their stride, that they do, they’re just happy, yes. INT: Yeah. RES: Yes.	Reference 2 - INT: Um, and how did you find the sort of the clinic appointment and, and the, that sort of side of thing? RES: Yes it was good yes. INT: Yeah. RES: Yes very good.	Reference 2 - INT: And what about the investigations, what have you been referred to, referred for, so what tests? RES: With the bowel? INT: Yeah. RES: Well I had the um endoscopy, is it, it’s called? INT: Yeah. RES: Yes, I thought I might have the um what’s the other one they give you with the powder and the stuff you’ve gotta take and you? INT: Colonoscopy? RES: Not the camera, the other one, e…
	Reference 3 - INT: Um did you feel it was uncomfort … sort of difficult for you to speak about it or was it just that you didn’t have an opportunity to? RES: No I didn’t have an opportunity yeah. INT: Yeah, would you have gone to your GP about it or? RES: GP’s, err ((pause), they are, I would have gone, yes, but they wouldn’t have, they didn’t seem to understand um, no the GP’s don’t understand, …			Reference 3 - INT: Yeah, yeah, yeah, and did you find that answering a questionnaire about your, your bowel symptoms initially in ((anonymous)) helped? RES: Yeah, that’s right I think it did. INT: Do you think that, that’s a good thing in terms of raising your symptoms, rather than? RES: Yes because err then it’s recorded isn’t it? INT: Yeah, yeah. RES: Otherwise, doctors I think might not write …	Reference 3 - RES: Yes and to be fair to the ((anonymous)) clinic in um ((anonymous)) they was sort of stopping, they said “We’re not gonna do anything while you have your treatment”. I was due for a biopsy you see another one, whether I have it now, I don’t know, it all depends on my err what comes of the bowel and the waterworks. They didn’t want me to travel, they said “It’s not worth travelli…		Reference 3 - RES: Yes, yes, well I, I had trouble years ago and I, I was under Doctor ((anonymous)), um, he’s a Urologist, and err he said “I had a poor flow of water”, and err I didn’t want an operation because I had, I was particularly, I was afraid of having anything done with this muscle thing, because I can be quite poorly with it. INT: Um. RES: So I err didn’t have anything done, he just g…	Reference 3 - INT: Yes so that’s what I’m hoping, you have two more appointments with her? RES: Yes.
	Reference 4 - RES: I don’t know whether the waterworks will get better though would it? INT: I don’t know, I mean, I, if you’re, if you’re still being troubled you can ask to see someone. RES: Yes, I don’t want another camera ((laughing)).
	Reference 5 - RES: Err no not really I think err, cos I did have, they thought it was an infection when I first went there, um, I, I you know, I had blood and they said “Oh it’s probably an infection”. So I was on antibiotics for quite a few months and then it didn’t go so he decided to, and I was nervous about having a camera, um I didn’t want to and my experience for that was, my father was in,…
711_0087bl	Reference 1 - RES2: I mean it doesn’t worry [name] if he gets examined by a lady doctor or a male doctor. Whereas some people are funny about simple things like that. You don’t care what they ask you do you? RES: No.	Reference 1 - INT: Okay, so if you wouldn’t mind explaining a bit about what sort of happened? You went to [name] I think and they maybe did a screening tool question, was that right, about your bowel symptoms? RES: Well after initially saying there was nothing wrong with my elementary canal, eventually was asked by Dr [name], or sorry Dr [name] stated that they were starting a new Eagle survey, …	Reference 1 - Um since when I think I have improved in my mental attitude towards things, and the stress business. And uh I then volunteered to go on it again. That’s when I saw [name] again about a month ago to set everything up again. INT: Yeah.	Reference 1 - INT: Okay, so if you wouldn’t mind explaining a bit about what sort of happened? You went to [name] I think and they maybe did a screening tool question, was that right, about your bowel symptoms? RES: Well after initially saying there was nothing wrong with my elementary canal, eventually was asked by Dr [name], or sorry Dr [name] stated that they were starting a new Eagle survey, …	Reference 1 - INT: You mentioned that you were a bit stressed with having all the tests, so can you talk a bit about that? RES: Yeah, well that was sort of psychological stress in the sense of you’ve got this indeterminate nature of the disease, in the sense you’ve had treatment. And I had a year of undetectable PSA, and you think oh this has worked, this is fine. You go for the next one, oh it’s…	Reference 1 - RES: And um, and when I went back to see Mr [name], when my PSA shot up. This was just before they diagnosed the cancer, and um he did a biopsy for me then in [place]. And it was a Thursday I went for the results, a week later on the Thursday I went for the results like, and he said uh oh I’m sorry to tell you you’ve got uh cancer grade nine. And of course it doesn’t sink in straigh…	Reference 1 - RES: Um I had a biopsy, I think it was my fourth biopsy um three or four weeks ago as well. Which they couldn’t detect anything. Although my PSA is increasing slightly, they couldn’t detect anything physically in the biopsy. So that’s when they suggested it would be a good idea if I went on this Eagle test then to help me sort out any problems that I’ve still got viz a viz the bowel…	Reference 1 - I was interviewed by a, I think it was by a doctor then at that morning like to see my suitability regarding going on the survey, which I went on. RES: And then Mr [name] or [name] or. RES: And I agreed to go on it then.
	Reference 2 - RES: As far as I was concerned as long as nobody’s going to hurt me pain wise, you know, I’d rather have it done.		Reference 2 - RES: Well it’s the same as the questions I answered the last time with [name]. About your sex life, about flatulence, about everything you know. But no, nothing upset me, it was okay. You tend to think well what do they want to know that for? But in the scheme of things you don’t know have any idea, you just answer the questions. Uh because of your own lack of knowledge you don’t kn…	Reference 2 - INT: So you mentioned that you’ve spoken to healthcare professionals and [name] before about your bowel symptoms, is that right or? RES: Oh yeah. INT: Yeah, and what do they? RES: Well nothing definite, nothing definite. I’ve had sort of two long interviews. One was, [name] says Dr [name] but I don’t think it was. RES2: No I didn’t, I think it’s [name] or something. RES: Anyway we w…	Reference 2 - RES: And um, and when I went back to see Mr [name], when my PSA shot up. This was just before they diagnosed the cancer, and um he did a biopsy for me then in [place]. And it was a Thursday I went for the results, a week later on the Thursday I went for the results like, and he said uh oh I’m sorry to tell you you’ve got uh cancer grade nine. And of course it doesn’t sink in straigh…	Reference 2 - No, the last time I saw Dr [name] himself this is when he was a bit concerned that it had come back. And I said what do you mean? He said oh it means having a biopsy. I said oh. And I said how long can that be arranged? Oh I don’t know he said, I’ll have to refer you to the [place]. RES2: Tried to go to first. RES: So it was about three weeks then before I had an appointment to see …	Reference 2 - And it seems as if they’ve left my insides somewhere other, a little bit worse than they were before I had the biopsy. It takes me longer to get over tenderness in my rear end and things like that. It takes a long time for it to go. So whether having a biopsy affects you physically or not I don’t know. And of course the radiation. The consultant said that after radiation things are …	Reference 2 - They said that was just like a nose bleed after the operation [unclear 7:36]. A bit of weakness there and I strain [unclear 7:38] like a nose bleed. I had a slight, when I went to see [name] three weeks ago, the day before, two days, sorry a week before I’d gone to see [name] I had a slight bleed when I passed urine. Nothing much. And it was gone three hours later. But I went to uri…
	Reference 3 - INT: Would you have preferred all the tests to be more spread out, or would you have preferred them to be, if you’re going to have tests, or would you prefer to have one and see the results or? RES: Yeah, I don’t, I don’t think the spreading out the tests per se is a problem. What I think is a problem is the length of time where nobody tells you anything is happening. You mentioned …		Reference 3 - RES: As far as I was concerned as long as nobody’s going to hurt me pain wise, you know, I’d rather have it done.	Reference 3 - INT: Um when you went to [name] and they asked you about your bowel symptoms and the study, did you, I think you had to complete a sort of questionnaire about your symptoms. RES: Yeah. INT: Did you, how did you find that? Did you find that helpful to discuss it, or did you? RES2: I didn’t see it. RES: No, it was okay. Because it was just asking for facts. I presume the facts were ju…	Reference 3 - No, the last time I saw Dr [name] himself this is when he was a bit concerned that it had come back. And I said what do you mean? He said oh it means having a biopsy. I said oh. And I said how long can that be arranged? Oh I don’t know he said, I’ll have to refer you to the [place]. RES2: Tried to go to first. RES: So it was about three weeks then before I had an appointment to see …		Reference 3 - RES2: And I think if the waiting time for things is a long time, that’s very stressful. INT: On the day of the appointment or waiting for the appointment? RES2: The waiting, you know, I mean when [name] had um this last biopsy we had to wait a month for the result. That was stressful. And I think this all came about all at the same time, and this is one reason why he said oh I don’t…	Reference 3 - INT: So you mentioned that you’ve spoken to healthcare professionals and [name] before about your bowel symptoms, is that right or? RES: Oh yeah. INT: Yeah, and what do they? RES: Well nothing definite, nothing definite. I’ve had sort of two long interviews. One was, [name] says Dr [name] but I don’t think it was. RES2: No I didn’t, I think it’s [name] or something. RES: Anyway we w…
	Reference 4 - INT: When you attended the clinic appointment in [place] and you saw [name], would you have a preference for seeing um the nurse led clinic, or would you prefer to see a doctor or a different healthcare professional? Is there any? RES: As long as they know what they’re doing. I’m you know, I’m a big believer. RES2: And as long as they’re pleasant. We would never welcome somebody who…			Reference 4 - INT: But did you find that maybe it helped prompt a discussion that maybe? RES: Well it made you think. INT: Yeah. RES: Um. RES2: I don’t know what they asked you on that very first one. RES: Well it’s the same as the questions I answered the last time with [name]. About your sex life, about flatulence, about everything you know. But no, nothing upset me, it was okay.	Reference 4 - RES: As I say the only thing I’ve asked for, which they didn’t want. When I say they, shall we say NHS, was when Dr [name] said. Well she went six months, and I said no, can I see you in three months? Yeah no problem she said. So I have a blood test, a PSA blood test every three months. And the reason for that was that doctor miss-diarised. I’m supposed to have it every six months, …		Reference 4 - RES: And um, and when I went back to see Mr [name], when my PSA shot up. This was just before they diagnosed the cancer, and um he did a biopsy for me then in [place]. And it was a Thursday I went for the results, a week later on the Thursday I went for the results like, and he said uh oh I’m sorry to tell you you’ve got uh cancer grade nine. And of course it doesn’t sink in straigh…	Reference 4 - INT: That’s okay, so you mentioned you’ve got another appointment in September. So what I’ll hopefully do is contact you around that time just to have a quick chat again about how things are and then that’ll round it up then. RES: That’s my next official appointment. In the meantime I’ve got all these [unclear 1:08:05]. INT: Yeah, around the same time you see [name]. RES: Yeah, so b…
	Reference 5 - INT: When we’re thinking about sort of setting up a new service, what would your, what would both of you define as a good sort of health service? Sort of what would you be looking for? RES: Obviously competency, uh the competence of the people who do, are giving the service. But communication, it’s got to be the big thing, whether it’s good or bad. RES2: And I think if the waiting t…				Reference 5 - RES: When they didn’t find it uh Dr, when I went to, I didn’t see Dr [name] when I went back, because I saw one of his assistants. Because I tend. RES2: And she was lovely. RES: You tended to feel that you saw Dr [name] if there was something seriously wrong with you. But if everything was okay and they were happy, he was quite happy, which I was quite happy to do, to see one of his…		Reference 5 - No, the last time I saw Dr [name] himself this is when he was a bit concerned that it had come back. And I said what do you mean? He said oh it means having a biopsy. I said oh. And I said how long can that be arranged? Oh I don’t know he said, I’ll have to refer you to the [place]. RES2: Tried to go to first. RES: So it was about three weeks then before I had an appointment to see …
					Reference 6 - RES2: I can remember him saying all those months and months ago, he said if we can get it to level off under five he said, and. RES: Well that’s what he said the last time, he said we’re not going to worry now until it goes up to five he said. I mean it’s been up to 24, but that was. RES2: So all we hope is that none of this will throw up anything now, so we can still go to France i…		Reference 6 - RES2: We were lucky when they diagnosed the cancer. Because um they wanted him to have hormone treatment, and we were going to fly home so he could receive it. But they put a little pellet in his tummy and it was a two month. RES: Three month. RES2: Three month lasting one, so it was brilliant.
					Reference 7 - RES: To be fair when it was diagnosed all the questions were asked, answered, and all the people we dealt with seemed very professional. Uh stated their own limitations viz a viz what they knew about the future of the disease. They just told us exactly what was in front of us, but not, they didn’t say it was [unclear 1:05:01]. Perhaps it was because they didn’t have enough data to s…		Reference 7 - data to say what the effect of the radiation would be. And I think there’s a lot of lot in that in the sense that I can quite understand somebody getting radiated, irradiated in a part of the lower regions, pelvic region that shouldn’t be. Because I almost felt that I had to follow the um instructions viz a viz taking the, inserting the thing before I went, and drinking the water so…
					Reference 8 - RES: And I always used to wonder how critical it was uh regarding the timing of taking the water, drinking a pint of water before and all this business. Of inserting this enema thing whatever it was a certain time before. Because the first week I went there um I’d go there and she said oh we’re half an hour behind. Which is acceptable, they’re only doing something so specific as rad…
711_0084bl	Reference 1 - INT: Did you find that answering the questionnaire helped to sort of raise the topic or did it make you feel more comfortable discussing it or how did you find it? RES1: Erm, always feel, er, I didn’t mind discussing it, I don’t mind discussing anything. RES2: Just weren’t [unclear-05:56]. RES1: Sorry about that it’s just, er, I could feel my pocket going on. INT: Yeah. RES1: Erm. R…	Reference 1 - there’s no trace at all now so, which is brilliant, which is great and then while we were there, er, one of the other consultants said, mentioned about this course and he did explain would we be prepared to you know to go and do it, yes of course so we thought we’d go and give it a chance like and this is where we had to be.		Reference 1 - radiotherapy was a success and, erm, it was, there’s no trace at all now so, which is brilliant, which is great and then while we were there, er, one of the other consultants said, mentioned about this course and he did explain would we be prepared to you know to go and do it, yes of course so we thought we’d go and give it a chance like and this is where we had to be. INT: Yeah. RE…	Reference 1 - NT: Erm, so if you wouldn’t mind just, er, sort of describing a bit about what happened. You went to (name) for your … RES1: (Sneezes) what happened was I went to the doctors, to my own doctor and I started to get that once or twice in the night and I’ve never had it before ... INT: Uh-huh. RES1: ... so I was at the doctors, I did mention, I said, oh, by the way I said I’m getting o…	Reference 1 - Er, I went up there, they turned round and they tested me and I had a full test, bits and pieces and yeah sort of things and then they told us that I did have prostate cancer didn’t I, but they put us in touch with them, with (name) which then, er. RES2: [Unclear-01:09] test. RES1: (name), when I got to (name) and we went to see him and then he said it’s not a problem, I can deal wi…	Reference 1 - RES1: (name), when I got to (name) and we went to see him and then he said it’s not a problem, I can deal with what you need through radiotherapy and, er, that’s what we did, you know so we went ahead with that and it’s great you know. So after we finished the course and everything else he was happy, I was happy, but there’s still lots of things that, it’s different to what it was b…	Reference 1 - when you actually come out the other end if they say it’s, everything’s clear it’s great. INT: Yeah. RES1: … or if they do pick up on something maybe we can do something. INT: Um. RES1: … you know which is the same as the colonoscopy. INT: Um. RES1: You know they sort of go looking and they were quite happy I think you know with everything, she seems to be, you know when they spoke …	Reference 1 - INT: Yeah and when you went to see (name), the nurse specialist in (name) did she refer you for any tests? RES1: Er, they had a test, we’ve had it, erm. RES2: Yeah, colonoscopy the other day. RES1: I had a colonoscopy.	Reference 1 - INT: Yeah and when you went to see (name), the nurse specialist in (name) did she refer you for any tests? RES1: Er, they had a test, we’ve had it, erm. RES2: Yeah, colonoscopy the other day. RES1: I had a colonoscopy. INT: Oh, gosh how did that go? RES1: Oh, yeah it was okay, not a problem. RES2: Yeah. RES1: Er, yes it’s difficult. Yes, it’s, er, you know some of the things when th…
	Reference 2 - RES1: I might have mentioned it to my doctor when I was up there the once or twice maybe, you know if I’d been there. RES2: Along the line. RES1: Only if I’d of gone there for something else. INT: Yeah. RES1: I wouldn’t have gone there just for that you know. INT: Okay.			Reference 2 - INT: Had you mentioned your, er, your bowel symptoms previously before the questionnaire? RES1: Erm, no I mentioned, er, how [inaudible-04:31] when he asked me about the questionnaire … RES2: So we went. RES1: … at (name) we never really spoke to anybody about the bowels and different … RES2: No.	Reference 2 - RES1: So you just sort of mention it, oh, by the, same as with my prostrate, I only mentioned it, I went there for something else which I went there for my diabetes test and, er, and while I was there I mentioned that I you know was getting up once or twice. INT: Yeah. RES1: So they said, oh, you know that’s what you mentioned	Reference 2 - no problem you know so as for the prostrate side of it and all the treatment, the aftercare and the bits and pieces, I mean he’s even gone further and found something in my blood that’s not right you know rather than just saying, oh, well that’s alright, nothing to do with us, the doctor will find that, he’s actually putting it onto the doctor to say find it you know and they’ve gon…	Reference 2 - I still get up in the night, I still get up through the night which obviously, but, as you said, what they’ve done, they’ve given me, er, the injections for … RES2: Hormone. RES1: … the hormone, er, hormone injections, er, which shrinks everything, so obviously my bladder is still being pushed back further he said so obviously you’re not gonna be able to hold it as long or whatever …	Reference 2 - INT: Uh-huh, and when you went to see (name) how did you find that clinic appointment, was it? RES1: Very good, very, excellent actually, it was very, very good, declare your appointment when you get there. Well that was, er, brilliant, she was really good, we went up there and … RES2: Very [unclear-13:21]. RES1: … as I said, the last time we were up there Tuesday for the colonoscop…	Reference 2 - RES2: They didn’t send you for any other tests, the other [unclear-07:42] was blood [inaudible-07:45]. RES1: Oh, my blood test. The first time I went [inaudible-07:46] they just take a load of bloods … RES2: For different. RES1: … erm, they test everything. INT: Yeah. RES2: We haven’t heard anything back on that yet, but.	Reference 2 - RES1: … as I said, the last time we were up there Tuesday for the colonoscopy, I thought they were brilliant. The care inside of it, I mean I wouldn’t have gone through what we did, what they did to me, you know sort of, er, without the, erm, the medication with it. They’ve said they can give me something for it, you know they’d knock you out or whatever then they give you … RES2: T…
	Reference 3 - INT: And when you were thinking about a good service, good healthcare service what would you both think are the sort of key elements in terms of, well from a patient’s perspective? What would you prioritise? RES2: Well for me once you’ve had an appointment, I mean you want to have the tests as soon as they say you need one and you want the results as soon as possible, so you know it…			Reference 3 - INT: Did you find that answering the questionnaire helped to sort of raise the topic or did it make you feel more comfortable discussing it or how did you find it? RES1: Erm, always feel, er, I didn’t mind discussing it, I don’t mind discussing anything. RES2: Just weren’t [unclear-05:56]. RES1: Sorry about that it’s just, er, I could feel my pocket going on. INT: Yeah. RES1: Erm. R…	Reference 3 - INT: Yeah and, erm, prior to the Eagle study, so the, sort of looking into the bowels, erm, would you have, so you said you wouldn’t have discussed it, but you mentioned you have mentioned it to the GP in passing. RES1: Yeah. INT: Yeah. RES1: I would mention it to him because he will only ask me when I’m there now, he said you know it’ll, obviously it goes on my record and they’ve g…		Reference 3 - Er, without the tablet [unclear-03:55] which is the, er. RES2: [Unclear-03:57]. RES1: What’s the name of the tablet? I can’t think of it, er. Name of one of the tablets he gave me, erm, but yeah the tablet, if I take the tablet I can go quite regularly no problem, without that tablet I struggle to go and things like that … RES2: Um. RES1: … but that’s to do with, they tell me it’s s…	Reference 3 - RES1: It is uncomfortable, but it’s a good thing. He said yeah, great that they now know, well it’s done he said, but I’ve never been so uncomfortable in anything. INT: It is, it’s clever because it’s a camera that goes round, but they can also take biopsies or if you’ve got bleeding they can. RES1: That’s right [inaudible-15:58] that’s right. RES2: Yeah. INT: Yeah. RES2: Yeah, they…	Reference 3 - INT: Yeah, so what sort of time did you have between seeing someone in (name) to being seeing in the clinic in (name) with your bowel symptoms? Was it, how long did it take … RES1: Oh. INT: … for the referral? RES1: Well we finished in (name), erm. RES2: We’re talking now from after the? INT: So when you, yeah when. RES1: January, was it January? RES2: You finished your treatment, y…	Reference 3 - RES2: Yeah, they did take a couple of biopsies I think. INT: Yeah. RES2: Yeah. RES1: Yeah, they took, er, they took biopsies, er, for me, erm. RES2: [inaudible-16:07] (laughs). RES1: Yeah, they took biopsies from me and a polyp. Yeah, they took a polyp as well. RES2: Yeah. INT: Yeah. RES1: Yeah, so you know not a problem like. INT: You see most people have got polyps. RES2: Yeah. RE…
	Reference 4 - INT: And when you were referred on to see (name) did you, do you have a preference with who you see whether it’s, erm, a doctor, nurse or other sort of healthcare professional? RES1: No [inaudible-30:22]. RES2: [inaudible-30:23]. RES1: When I was first sort of told I’d got [unclear-30:25] it was, er, when we went to (name) and, er, it was either a man or a woman, it didn’t make any …				Reference 4 - no problem you know so as for the prostrate side of it and all the treatment, the aftercare and the bits and pieces, I mean he’s even gone further and found something in my blood that’s not right you know rather than just saying, oh, well that’s alright, nothing to do with us, the doctor will find that, he’s actually putting it onto the doctor to say find it you know and they’ve gon…		Reference 4 - RES2: That was, we did have a struggle with your diagnosis, erm, before the treatment started and then to have to wait, that was a long … RES1: Yeah. RES2: … three months in-between and three months between the next bit. RES1: Yeah. RES2: That’s my. RES1: And then we had to stay another whole month before they started. RES2: But every time you went there everybody was really, really…	Reference 4 - INT: Yeah, so what sort of time did you have between seeing someone in (name) to being seeing in the clinic in (name) with your bowel symptoms? Was it, how long did it take … RES1: Oh. INT: … for the referral? RES1: Well we finished in (name), erm. RES2: We’re talking now from after the? INT: So when you, yeah when. RES1: January, was it January? RES2: You finished your treatment, y…	Reference 4 - RES2: So yeah you signed up for it the other side of Christmas … RES1: Yeah. RES2: … and what are we at now? First week of March you had your colonoscopy. RES1: Yeah. INT: So three months? RES1: Yeah, but that. RES2: So it’s January up to, we. RES1: Well I also went a couple of weeks ago to the hospital, up to (name). RES2: Yeah. RES1: So I would have said it would have been like tw…	Reference 4 - RES2: Yeah, well, like I say, we’ve just had the colonoscopy, but maybe you know after those sort of results are back or? INT: Yeah, probably. It hasn’t been that long has it since you’ve seen us so. RES2: No, it’s not that long …
	Reference 5 - INT: Would things like the distance to the clinic affect whether you would want to be referred? RES1: Um. INT: So if you lived further away would you be thinking, oh, I’m not sure if I? RES1: No, I think I’d still do it because obviously it’s like, erm, a doctor once said to me and we were talking years ago my doctor [inaudible-32:57] and the doctor once said to me, he said you know…						Reference 5 - were you told about the possible side effects of your treatment both the short term? RES1: ((Coughs)) yes we were. RES2: Yeah. RES1: When he sent us down (name) … RES2: Yeah. RES1: … er, (name) did sit us down and turned around and say, er, we’ll give you that, we can do this and what will happen is you will get you know this and that. Until you actually finish the complete … RES2: …	Reference 5 - It was either the January or February, er, and that’s when he asked us to go on the course. INT: Yeah. RES1: Erm, so that would have been, the timing of it would have been within a month. INT: Uh-huh. RES2: We did it all before we went on vacation if you remember. It was all the end of the year, September, October time. RES1: It was December. No, it was December, early part of Decem…
							Reference 6 - RES1: So it’s not bad, you know it’s, but it was, I think it was the best treatment we ever had you know [inaudible-25:01] not that I’ve had much treatment, but, er, you know never had any, not much, but it is the best. RES2: Yeah, something like that that was the place to have it right (laughs). RES1: That was the place, I tell you I would honestly you know. RES2: Yeah, they were v…	Reference 6 - INT: Um, yeah and do you have any other comments or experiences so far? I know we’re quite early on in the study, you’ve only had one appointment so far. RES1: Yeah. INT: But have you got any sort of, er, sort of comments about things? RES1: No, I’m just wondering what’s next. I mean I don’t know what they do. I understand we’ve got to do, erm, (name) was telling me again … INT: (La…
							Reference 7 - RES1: But, as I say, they did everything. RES2: [inaudible-26:12] said it was inoperable … RES1: Yeah. RES2: … and yeah it was fatal had he not found it when he did and the first treatment we had the, er, radiotherapy and the hormone treatment was the only treatment really, it wasn’t offered … RES1: And it wasn’t that difficult. RES2: … to some patients. RES1: Er, it wasn’t difficul…	Reference 7 - INT: Do you know if you’ve got another appointment with (name) booked in? RES1: No, I haven’t anything booked, there’s nothing at all. INT: No, it’s a little bit early, it hasn’t been that long has it? RES2: Yeah. RES1: No, not long. INT: I’ll, erm, I’ll be in touch when, erm, when that comes through …
							Reference 8 - RES1: A lot of people are afraid of hospitals, a lot of people … RES2: Yeah. RES1: … don’t like going in things like that, but then what you do, I don’t like hospitals and the one thing I did like about it it was having that, erm, in the tunnel, what do they call? RES2: Oh, the MRI? RES1: MRI tunnel [inaudible-27:41] … RES2: MRI tunnel. RES1: … claustrophobic anyway you know so. INT…
							Reference 9 - RES2: Yeah, so we haven’t had bad treatment anywhere. RES1: No, I agree. INT: I wouldn’t say bad treatment, but some … RES2: Yeah. INT: … an area where you thought, oh, maybe that could have been improved upon? RES1: No, I honestly, everything especially (name), erm … RES2: Um. RES1: … (name) I’m not so sure of, right? I never liked the (name) hospital anyway, but, er, that’s just m…
711_0077bl	Reference 1 - I [yeah and when you went to (names oncology hospital) and filled out the questionnaire to find out whether you had bowel symptoms with that man in (names oncology hospital) um did you find it easier to talk about it by filling out a questionnaire or would that would that help in bringing up the topic or would P1 no:[:: I mean P2 [no I haven’t well the thing is I deal with I deal wi…	Reference 1 - I did they explain in (names oncology hospital) about the side effects of radiotherapy when you befo[re you had the treatment? P2 [well [yeah you know the the P1 [yeah they did P2 this w we came out or we came out to see in the er the nurse who told us about the reading and as we’re coming out of the receptionist this this fella come up to us didn’t he he said oh can I have a word w…	Reference 1 - within an hour of me going I get such a massive build-up of pressure that I got to go again within an hour and there’s no stopping I’ve got to go there is no no half measures a:nd it’s for wh what comes out there is a I’m not making this up but it is pure pressure and that is why I’m volunteering for that if I I think I you can find anything to help that all well and good because we…	Reference 1 - if you wouldn’t mind just sort of explaining a bit about what happened when you went to (names oncology hospital) and I think someone mentioned about the EAGLE study there and you er you answered um a questionnaire about you’re your symptoms do you remember that? P1 about going er when you were putting petrol in and all that and we h[ad (words incomprehensible) P2 [oh well no er wel…	Reference 1 - P2 [but initially um before you get up to (names oncology hospital) you go to the (names local hospital) I went to the (names local hospital) and u:m:: they tested the water works u u and see er how I could pass water and then um: (.) P1 you had a biopsy didn’t you? P2 and then then I had a biopsy up the (names local hospital) then I had like um not you had the baby thing you know I…	Reference 1 - P2 [ultrascan I had the ultrascan u::m and then they they confirmed everything and said yeah that’s whatever they and I obviously I was told I had it er by a biopsy and then I was referred to the (names oncology hospital) u:m we went up to (names oncology hospital) and we seen the the specialist wasn’t it [or consultant P1 [yeah P2 and so he’d had the results from the (names local h…	Reference 1 - P1 you had a biopsy didn’t you? P2 and then then I had a biopsy up the (names local hospital) then I had like um not you had the baby thing you know I h[ad that you know the the P1 [yea::h yeah yeah I [ultras[ound P1 [ul ultrasoun[d I [yeah P2 [ultrascan I had the ultrascan u::m and then they they confirmed everything and said yeah that’s whatever they and I obviously I was told I h…	Reference 1 - if you wouldn’t mind just sort of explaining a bit about what happened when you went to (names oncology hospital) and I think someone mentioned about the EAGLE study there and you er you answered um a questionnaire about you’re your symptoms do you remember that? P1 about going er when you were putting petrol in and all that and we h[ad (words incomprehensible) P2 [oh well no er wel…	Reference 1 - we’re coming out of the receptionist this this fella come up to us didn’t he he said oh can I have a word with you and I said yeah about what and he said and he started talking about this he said would you mind coming in and letting me having a quick word with you I said yeah by all means so we went in there and spoke to him and he s his words not mine he said you’re on the border l…	Reference 1 - I and since your appointment in (names local hospital 2) have you had um any tests that have come through cos I noticed there is a couple there (points to referral letters on coffee table) P1 on[ly three of them P2 [have I had the tests? P1 um the one where he got to have this um: (.) er test on the seventeenth in it? and they put it and [now P2 [we put it back because the seventeen…
	Reference 2 - I yeah do you have a preference for who you see whether it’s a a nurse or a doctor or um some other health professional? I no			Reference 2 - I did they explain in (names oncology hospital) about the side effects of radiotherapy when you befo[re you had the treatment? P2 [well [yeah you know the the P1 [yeah they did P2 this w we came out or we came out to see in the er the nurse who told us about the reading and as we’re coming out of the receptionist this this fella come up to us didn’t he he said oh can I have a word w…	Reference 2 - so my head is going thinking all the time but during the course of these u::m the radiography I I a couple of senior nurses I believe they were senior nurses up (names oncology hospital) asked me for an interview a:::nd the interview wa what how you managing with all this what’s going on and er I said about what do you mean and they said well they you understand it they’re saying yo…	Reference 2 - he done a test on me straight away and then sent me up there and and within a month or so it all started cos my reading was eleven and a half but it could have been when I was in sixth when I was sixty or sixty five I got refused I m[m P2 [but that was the old fashioned version wasn’t it? I I think with um the sc the reason there’s no screening for prostate cancer is because the blo…	Reference 2 - P2 he said that’s all I can tell you he said I can treat and the and I said okay so fair enough and what’s the treatment and he explained that we could have um twe[nty two twenty two shots of radiography P1 [(words incomprehensible) P2 o::r thirty odd or whatever and the the de the decision was mine and I said well you know i-it what would you and he said well this that and the othe…	Reference 2 - I and since your appointment in (names local hospital 2) have you had um any tests that have come through cos I noticed there is a couple there (points to referral letters on coffee table) P1 on[ly three of them P2 [have I had the tests? P1 um the one where he got to have this um: (.) er test on the seventeenth in it? and they put it and [now P2 [we put it back because the seventeen…	Reference 2 - I and since your appointment in (names local hospital 2) have you had um any tests that have come through cos I noticed there is a couple there (points to referral letters on coffee table) P1 on[ly three of them P2 [have I had the tests? P1 um the one where he got to have this um: (.) er test on the seventeenth in it? and they put it and [now P2 [we put it back because the seventeen…
	Reference 3 - I when you’re thinking about a good service er about healthcare professional wise um what do you think are the are the main points that you would like P1 mm I so P2 what the service in the National Health? I yeah so if you were if you were setting up a new service like we are at the moment what would be the main points that you think are important? P2 well it’s the waiting time inni…			Reference 3 - so this person up the (names oncology hospital) he was very nice wasn’t he? He was very nice very approachable u:m he wasn’t pushy or nothing like that he was there it is take it or leave it so I said yeah of course I said if it if it’s going to help me or help anybody else it it’s it’s not as if I’m having my leg cut off is it like you kn[ow but er so um so yeah we said P1 [(laughs…	Reference 3 - P1 [and every time we go up there for the last two or three years there have been nought point one [so and they’re absolutely over the moon over it yeah P2 [yeah they don’t want to see us for another year they I they didn’t they didn’t want to see me last they I I went from six months or what er P1 to twelve months P2 to twelve months last year and we went back up (names oncology ho…	Reference 3 - you mentioned about the um PSA testing with the with the GP has there been any other issues like that where you thought oh [maybe his explanation P2 [no:::: I wasn’t quite P2 no he:: well it when it ca when it came back and he said it was eleven and a half and he said oh well you’ll be referred um oh that was it it was just straight forward as that like yo[u know P1 [yeah P2 it and …	Reference 3 - we went for the twenty two shots um because P1 he could have had like six weeks or eight [weeks of treatment but um he decided to P2 [a:::::h or something like any but when we went for the short P1 have the higher dosage to get it over with [er in three weeks or whatever you know I [yeah P2 [yeah well so that’s that’s what we ha::d and u:m and like I say I told her can I still work …	Reference 3 - I how long did you wait then between speaking to the man in (names oncology hospital) and and seeing (names clinical nurse specialist) last week? Was it quite a [big wait? P2 [we were up [in (names oncology hospital) January or P1 [oh::: ye::ah P2 January P1 January ye[a::h that it would all come P2 [and he said his words were if you don’t hear anything in f[:::our P1 [a week P2 er …
				Reference 4 - I no and how did you find those initial questionnaires that you completed in (names oncology hospital) I’m not sure if you remember now back in January P2 what the original ones [or the I [yeah there there was um one page questionnaire and then there was one that was a bit longer P2 I can’t reme[mber but I wouldn’t have I [no okay P2 it wouldn’t have e::r it wouldn’t have thrown me …	Reference 4 - I went over there P1 it was on (names local GP surgery) wasn’t it? P2 yeah it was whe:whe: how long since I’ve had this pro[state P1 [four P2 about four five years isn’t it ? I went over there and there was a young doctor like yourself but a male and he said a you know are you cos I was going about trying to get me knees sorted out I m[m P2 [cos I got big trouble with my knees and h…		Reference 4 - so my head is going thinking all the time but during the course of these u::m the radiography I I a couple of senior nurses I believe they were senior nurses up (names oncology hospital) asked me for an interview a:::nd the interview wa what how you managing with all this what’s going on and er I said about what do you mean and they said well they you understand it they’re saying yo…	Reference 4 - I so if I can the next time I’ll visit when you next see (names clinical nurse specialist) I’ll try and arrange an interview for around the same sort of time so we can try and catch up cos you’ll by then you’ll should have had some of your tests then we can find out again how the service [is is P1 [yea:h I going from your perspective P2 yeah I would that be okay will tha[t be P2 [ye…
				Reference 5 - I and how do you find the gastroenterology service so far so your appointment with (names clinical nurse specialist) how did you find that? P2 well tha well the the interview last week or what[ever? I [yeah the s yeah the clinic appointment P2 okay I mean she er she’d explained everything what exactly what’s going to happen whatever and er I yeah I can’t remember what she last week …	Reference 5 - I [had you mentioned your bowel symptoms to anyone else pr prior to speaking to that man in (names oncology hospital)? P2 um I th have I spoken to anybody [else I [yeah [so have you been P1 [no::: I to a GP or had you men[tioned it P2 [no I have spoken to a G[P no P1 [no I [no or or a nurse in (names oncology hospital) or anyone else P1 no P2 well y: we had we a had a question about…		Reference 5 - P2 yeah I she never used to come with me I used to go up on my own didn’t I? P1 oh for the treatment P2 I just go up on my ow[n P1 [I I did er with (names daughter) [(names daughter)Joann[e used to come up with me yeah P2 [sh when she when (names participant 1) was having it all all up there as well my daughter’d go with her um but er yeah I P1 I went I went about three or four ti[m…
					Reference 6 - I you mentioned about the um PSA testing with the with the GP has there been any other issues like that where you thought oh [maybe his explanation P2 [no:::: I wasn’t quite P2 no he:: well it when it ca when it came back and he said it was eleven and a half and he said oh well you’ll be referred um oh that was it it was just straight forward as that like yo[u know P1 [yeah P2 it an…		Reference 6 - P2 you know it was yeah it was okay very very relaxed no no problem at all with it P1 and I mean the treatment I mean er you know as I said the only time I felt er a a bit tired and he was tired he used to have a lay down on the settee didn’t you when you were P2 well I yeah [oh yeah P1 [but er he does that anyway (laughing) comes home from work [anyway P2 [(laughs) P1 but er no it …
711_0054/55bl	Reference 1 - I [anything yeah so if you’re setting up any new service not just the care you’ve rece[ived P [mm I but if you were thinking if you were to set up something P mm I what would you think would be essential to that? (..) P well waiting waiting time I [suppose I [waiting tim[e yeah P2 [the waiting time and the parking and um getting there isn’t it you know I mean as long as there’s not …		Reference 1 - P2 and the fact that um he’s being investigated now that’s even better as far as I’m concerned you know it sort of take the um er the worry away from me cos I thinking if there’s anything there they’re going to find it now you know through the[se tests I [yeah P2 um but er it’s just the waiting time that’s er worse than any[thing I [yeah P2 you know	Reference 1 - how did you find the st the um you know when you went to (names oncology clinic) and you you sort of filled out a couple of questionnaires one was called um DESIGNER just a simple four er three three or four question one yes no answer how did you find that? P okay I yeah P mm no problem I mm were they symptoms that you thought oh I’ve got that as well that wasn’t covered in any of t…	Reference 1 - I did you mention did either of you mentioned anything to the healthcare professional before going to (names oncology clinic) about your s any symptoms that you had from radiotherapy? P um no I no		Reference 1 - P2 though I mean um things have gone um according apa apart from um:: (.) er the things that you have to put up with after radiology it’s gone according to plan hasn’t it rea[lly P [yeah yeah oh [pretty good	Reference 1 - I yeah er so can you describe what contact with um the health service or health care professional that you’ve had since your oncology appointment in (names oncology clinic) the one where you got the screening questionnaire? P (.) don’t know what to say to that really P2 have you seen PI seen them yes P2 right P but er what else do you want? I sort of er um well appointments you’ve b…	Reference 1 - I okay um and in terms um so you’ve you’ve been through a few tests [is that P [yes I was that following your appointment in the [in (names local gastroenterology clinic) P [yes yeah	Reference 1 - P [oh I’ve had a I’ve had a I’ve had the (.) P2 colonoscopy P I’ve had that one and I’ve had the the one with the P2 the heart P (.) testing the [the P2 [cardiology P no no P2 x-ray you’ve had P yeah what was that for? For for bile something to do with the bile wasn’t it? (.) P2 you’ve basically he he’s basically only been to have these tests done
	Reference 2 - I [no how do you feel about the service being run largely by a nurse you saw (names clinical nurse specialist) at your gastro appointment in (names local hospital) how do you feel about her being a nurse rather than a doctor? Is that a positive or a P well I can’t I I say I can’t complain I think they’re pretty good they they’re very helpful anything you want to know they if they ca…			Reference 2 - P no I er how it came about I went to um a regular check-up and er (clears throat) a chap came in and asked me certain questions I think then he called in (names consultant gastroenterologist) is it? I yeah P and he took me through certain things and said have you got any of this that and the other and and they put it all together he said well would you like to take this go on this …	Reference 2 - P2 it’s fine I mean it’s great that um they were all um so close together and um it’s good to get them out of the way and er as I say the worst part of any of this to do with cancer is actually waiting um for the appointments but with this EAGLE project they all came one after each other and er it’s just waiting for the results now and um and that’s just er a relief then you know to…		Reference 2 - P ah well um where the cancer’s concerned I think u:m there’s been no waiting at all there they they been mostly on time occasionally not on time but I mm P pretty good mostly which you expect but er I [yeah P [I mean even the radiotherapy we weren’t kept hanging about at all P2 no P you know you had the occasional ten minutes but nothing to worry about so I mean they’ve been excell…	Reference 2 - P2 you haven’t really chatted to anybody about um the procedures have you? P no no no P2 he hasn’t had any follow ups I no no [that’s P2 [you know I that’s why we’re still quite early on in the process		Reference 2 - P2 um one of the things that I find um: is it’s hard to wait for the outcome of um the biopsy that’s been [done I [yeah yeah P2 um that’s a long time apparently you have to wait four weeks don’t yo[u? P [yeah four weeks they suggested yeah P2 that seems a long time to wait if if you if if you’re asking about about that I yeah P2 um er they found um a polyps wasn’t it and they took o…
				Reference 3 - P2 well personally I think if patients um er do not come forward and um talk about their bo bowel issues after radiotherapy then I think a questionnaire is the ideal thing then I yeah P2 um I mean that’s the only way you’re going to pick up on and check further P well initially it was very awkward to talk about these things because you’re not used to it but when I got used to it dis…	Reference 3 - P2 [(words incomprehensible) it’s a good experience we had which wasn’t good news but it was good from the point of view um as to how it was um given to us when you had um:: er the cancer diagnosed I mean they didn’t hold back any punches did they? P oh no no no she she cam[e straight out with it P2 [(words incomprehensible) yeah er but that was good be[cause P [yes P2 you didn’t ha…		Reference 3 - P2 [(words incomprehensible) it’s a good experience we had which wasn’t good news but it was good from the point of view um as to how it was um given to us when you had um:: er the cancer diagnosed I mean they didn’t hold back any punches did they? P oh no no no she she cam[e straight out with it P2 [(words incomprehensible) yeah er but that was good be[cause P [yes P2 you didn’t ha…	Reference 3 - I okay um and in terms um so you’ve you’ve been through a few tests [is that P [yes I was that following your appointment in the [in (names local gastroenterology clinic) P [yes yeah I yeah okay um and how did you find that appointment? the the one in (names gastroenterology clinic)? P ah pretty good I yeah P yeah they’re very good I yeah
					Reference 4 - I have you mentioned it to anyone that you’re still experiencing any symptoms P yes I I went to I think was it oh two weeks ago wasn’t it oh three weeks ago that’s right and he told me to come I’m going back there in February I think I yeah P um well this is this was one down side where he was telling me all the silly things like don’t drink before you sleep and I mean you now it’s …		Reference 4 - P2 yeah but you wanted the operation you wanted the prostate taken away P but the[y done that anyway yeah P2 [but that option wasn’t given to you [at all P [mm P2 um P but [I’m still I [so did you feel that you could be better involved in the discussion process around your treatment options did you feel that that would P2 we had no option [and we I [right P2 felt it was because he w…	Reference 4 - I is there anything you felt that you wanted to cover in the appointment that wasn’t or P no I no P no no they it was pretty full there was a doctor there I think (names clinical nurse specialist) was there an there was a a another lady I don’t know who she was I yeah P so yes they went they went over everything pretty well P2 yeah you came when you came back you thought the attenti…
					Reference 5 - P no well I feel that these people are under such great stress you know they haven’t they really haven’t got the time to to deal with you know talking to you for hours it’s er (.) the the top people the consultants they just seem to want to move you away quickly you know they say what’s got to be said then (claps) you’re gone I think you get most um most help from the nursing staff …			Reference 5 - um and are there any appointments to come other you said you have a few te[sts P [there’s a breath test I think I don’t’ know what that is but er I’ve had it er she put three down on the sheet one was the er the camera I yeah P the other one was um the bile test I yeah P and er the other one’s for breathing but I haven’ that that one I yeah P2 um one of the things that I find um: is…
								Reference 6 - I okay um and how do you feel about the appointments is it sort of additional or is too much to P oh th[ey’re pretty good very good I [cope with? yeah P oh and I can’t grumble about anything
								Reference 7 - P2 it’s fine I mean it’s great that um they were all um so close together and um it’s good to get them out of the way and er as I say the worst part of any of this to do with cancer is actually waiting um for the appointments but with this EAGLE project they all came one after each other and er it’s just waiting for the results now and um and that’s just er a relief then you know to…
								Reference 8 - I um um and do you have any additional needs um that you think weren’t met by any of your appointments so either your oncology or you’re your gastro appointment? P I don’t think so I’ve never no we’ve never needed anything have we to be honest P2 no[:: P [not at the moment anyway[y P2 [no I I think that because things have been going according to plan you haven’t really had need to …
								Reference 9 - P2 it’s only recently gone over t[o (names local hospital) P [the scan was at the (names local hospital 2) the colonoscopy was at (names local hospital) but I think that was because the (names local hospital 2) were closed weren’t they their unit was closed for some reason P2 we preferred the (names local hospital 2) wouldn’t we P oh obviously yes i [it’s closer I [it’s closer to ho…
								Reference 10 - I (laughs) so you just got one more test to come and then you’ve got another appointment in about six months is that right? P er appointment with whom? I the one with (names clinical nurse specialist) P no (names clinical nurse specialist) I’m seeing in December I December okay P early December I yeah P so there’s there’s one breath test I don’t know what it is but er I haven’t hea…
711_0102 6m					Reference 1 - INT: The laxative. And who was it who suggested to you to use the laxative? RES1: Um, I’d gone to the doctor, erm ... INT: To the GP, yeah? RES1: The GP early part of the year, probably around, maybe around February time and mentioned to him about this ... signs of blood and he’s the one that gave me this laxido, as it’s called.	Reference 1 - RES1: The other thing that the GP didn’t pick up on was, earlier again to this now, um, after I had the, um, radiotherapy, I had prostatitis. RES2: Mm. INT: Oh, okay. RES1: And I, um, I was really having burning when I was passing the urine and, um, it was quite strong, the burning sensation, and so I went to the GPs but it took three attempts down there, and they still hadn’t pinpo…	Reference 1 - RES2: It’s a pity really the [Place] didn’t tell you this, didn’t you say to ... RES1: Well, they always say there’s side-effects, don’t they? INT: Yeah, you mean when you had your radiotherapy ... RES2: Mm. INT: ... that they didn’t say ... RES1: Yes. INT: ... that this might be a side-effect? RES2: Yes. RES1: Well, I say, everybody’s different they tell you, don’t they, you know .…	Reference 1 - RES1: So anyway, I, I tried that for a while and it seemed to help whilst I was on it and then, because I had an appointment with [Place] for my check-up ... INT: Yeah. RES1: ... around June time and then, of course, when I mentioned to them that I was losing this blood, they’re the ones that put me in touch really, with [Name] INT: With [Name] yes, that’s right. RES1: And so there,…	Reference 1 - RES1: Oh, yes, that’s right, yeah, I ... I saw the dietician over in [Place]. INT: Yeah. RES1: And that was helpful. INT: Yes, so she ... did she recommend doing ... taking the linseed, and ... RES1: Yes, I mean, we had a few pages of things to change in the diet.	Reference 1 - INT: Okay, yeah, so if you could just describe to me what contact you’ve had with [Name]’s team since I last saw you, which was August, I think, wasn’t it? RES1: Yes, that’s right, yes. INT: Yeah. RES1: So, I’d had a colonoscopy and anyway, they couldn’t find anything in particular that was ... INT: No. RES1: So it was because I was losing a slight amount of blood ... INT: Yeah. RES…
					Reference 2 - RES1: No, I haven’t, no, no, no, because I had a run of days early December, sort of seeing blood day after day ... INT: Yeah. RES1: … and so I was getting a bit more concerned, so I rang [Name]’s number ... INT: Yeah. RES1: ... and I spoke to her counterpart there, and she said to me, you know, we’ll put you on laxido, see how it goes? INT: Oh, so she said that as well as the G, th…			Reference 2 - INT: Mm, yeah. And was there anything else that you rang [Name] up over the last 6 months, or was it just ... that was the, that was the issue? RES1: No, no. RES2: No. RES1: No, once we got the ... as we say, the diet side of if and we took that on board, it was ... RES2: Mm, you’ve had no problem since, have you? INT: No, that’s great. RES1: It was ... mm, yeah. INT: Yes. RES1: So …	Reference 2 - RES1: So anyway, I, I tried that for a while and it seemed to help whilst I was on it and then, because I had an appointment with [Place] for my check-up ... INT: Yeah. RES1: ... around June time and then, of course, when I mentioned to them that I was losing this blood, they’re the ones that put me in touch really, with [Name] INT: With [Name] yes, that’s right. RES1: And so there,…	Reference 2 - RES1: I think the, the laxative has made quite a difference, really, because we tried ... RES2: Because it’s when you have sometimes ... RES1: Yeah, that’s right, because we tried the diet sheet and gone by what they recommended and first of all, the linseed seemed to be helpful, in the first, say, ten days or so but that alone wasn’t the answer really. INT: No. RES1: So it was not …
					Reference 3 - RES2: It’s a pity really the [Place] didn’t tell you this, didn’t you say to ... RES1: Well, they always say there’s side-effects, don’t they? INT: Yeah, you mean when you had your radiotherapy ... RES2: Mm. INT: ... that they didn’t say ... RES1: Yes. INT: ... that this might be a side-effect? RES2: Yes. RES1: Well, I say, everybody’s different they tell you, don’t they, you know .…			Reference 3 - RES1: Yes, by, by the sounds of it, they have, sort of, photos of the colon ... INT: Yeah. RES1: ... and could see that, um, sort of, I suppose, it could be slight damage ... INT: Yeah. RES1: ... (s.l. through) the radiotherapy, because I’ve never had any problem ... INT: No. RES1: ... prior to that at all. I’ve always, sort of, been regular, every day and no signs of blood, so it c…	Reference 3 - INT: So, the, the two things that you’ve had from [Name] then have been the colonoscopy, is that right? RES1: Yes. INT: And the dietician referral, is there ... RES1: That’s right. INT: Has she referred you to anyone else, or have you had anything else from that service? RES1: No, I haven’t, no	Reference 3 - INT: So, the, the two things that you’ve had from [Name] then have been the colonoscopy, is that right? RES1: Yes. INT: And the dietician referral, is there ... RES1: That’s right.
					Reference 4 - INT: And was ... had ... when you went to see the GP, did the GP make any connection between that and the radiotherapy, or ... RES1: No. RES2: No. INT: No? So it was only when ... your appointment in the summer with [Name] that they, they said, ‘Oh, well, it might be to do with the radiotherapy and put you in touch with [Name]’?			Reference 4 - INT: Yes. So overall, what did you ... how have you found the checks and the service that you’ve received, has it been ... RES1: Yes, yeah, it was good, um, I um ... the results, um, are quite a long time coming back. INT: Okay. RES1: Months. INT: Oh really? RES1: Yeah, so um … INT: This was from the colonoscopy? RES1: Yes, that’s right, yes that’s right, yeah. So, um, I gathered by…		Reference 4 - INT: Yes. So overall, what did you ... how have you found the checks and the service that you’ve received, has it been ... RES1: Yes, yeah, it was good, um, I um ... the results, um, are quite a long time coming back. INT: Okay. RES1: Months. INT: Oh really? RES1: Yeah, so um … INT: This was from the colonoscopy? RES1: Yes, that’s right, yes that’s right, yeah. So, um, I gathered by…
					Reference 5 - RES1: The other thing that the GP didn’t pick up on was, earlier again to this now, um, after I had the, um, radiotherapy, I had prostatitis. RES2: Mm. INT: Oh, okay. RES1: And I, um, I was really having burning when I was passing the urine and, um, it was quite strong, the burning sensation, and so I went to the GPs but it took three attempts down there, and they still hadn’t pinpo…
					Reference 6 - RES1: ... at least there’s that contact. Because when I had the prostatitis, I think I saw them a few times, and in fairness to them, it was ... you were seeing them within a week. RES2: Yeah. INT: Mm. So that was positive. RES1: So that was pretty good. Yeah.
					Reference 7 - you went to [Name] one evening didn’t you? RES1: While I was in the ... that was the initial ... RES2: Introduction. RES1: Yeah, that’s right, yes, yes. INT: Yes. RES1: Which is a good idea. RES2: Breaks it down for you, doesn’t it? INT: Yes. RES1: Gives you an idea of what you’re going to go through. INT: This was before you had your treatment? RES2: Yes, yes, yes. RES1: Yes, that’…
711_0101 6m	Reference 1 - RES1: Then, unfortunately, I feel, to some extent, it has deteriorated a little bit since then – which is, er, a bit disappointing. Um, I don’t know whether it’s nerves or something like that ... INT: Yeah. RES1: ... associated with, um, thinking about the next knee operation – that could, could be part of it. So, really, in a way ... But, I mean, although she’s not put any booking …			Reference 1 - RES1: And I did go to, um, the [Name] Hospital – I was called up to go there, I think it was, six months on, or something like that, probably in January this year – ... INT: Yes. RES1: ... and, um, did a sort of large, ten-page ... INT: A questionnaire. RES1: ... filling-in of, of, of things. Um, and the lady who I was seeing there, who’s extremely pleasant, um, really said, ‘Well, …	Reference 1 - RES1: ... when I signed off, um, er, six months after the treatment that I’d been having, and I got good marks for ... INT: Yeah, fantastic, yeah. RES1: The PSA numbers were zero, virtually. And, and my next appointment for, er, a check-up on that is in about two months’ time – April this year, so to speak. INT: Yeah. RES1: Twelve-month cycle. Er, and it was that, um, meeting, um, a…			Reference 1 - RES1: And I did go to, um, the [Name] Hospital – I was called up to go there, I think it was, six months on, or something like that, probably in January this year – ... INT: Yes. RES1: ... and, um, did a sort of large, ten-page ... INT: A questionnaire. RES1: ... filling-in of, of, of things. Um, and the lady who I was seeing there, who’s extremely pleasant, um, really said, ‘Well, …	Reference 1 - RES1: Extremely (s.l. personable) surgeon ... RES2: Yes. RES1: ... er, who saw me. And, um, you know, literally, at the end, before I got the printed thing, er, he said, um, everything was well, he couldn’t find anything wrong at all. INT: Yeah. RES1: Um, so, really, with [Name], I suppose it led – other than our chat with her, and the ... filling-in the form – it led to the ... see…	Reference 1 - RES1: Um, so, that was what led to the [Name] thing, and she ... As well as the diet on the first visit, she had some of the check done – well, it wasn’t [Name] then, if I went back later. Let me find my ... (Pause) INT: So, did you ... You had an endoscopy done as well? RES1: Yes, yes, that’s right. INT: Yes. RES1: Nasty picture there, unfortunately. (Laughter) RES2: Yes, it, it, i…
				Reference 2 - RES1: Er, and, um, really, with the EAGLE study, I completed a set of forms, and then reviewed my progress, um, not to be involved again, so to speak. INT: Yes. RES1: So, actually, I wasn’t expecting to see you again.				Reference 2 - I’m so much, really, going to be involved, for the next month-and-a half or so, with the after-effects of ... INT: (Speaking together) The knee. RES1: (Speaking together) ... the knee operation, er, that, um, I’m not going to do anything immediately, so to speak. INT: No. RES1: But I wouldn’t be completing things with you if I didn’t just mention ... INT: No, that’s interesting. RES…
								Reference 3 - INT: Um, so, I think, I think you’d seen a dietician, hadn’t you? Had you seen a dietician when we ... RES2: Yes. RES1: Sorry? INT: Had you seen a dietician when we last saw you? RES1: Yes, um ... INT: Was that ... RES1: In, in the July 2016 visit, I think it was. INT: Yes. RES1: Um, yes. I think he’s on my dietician, er, pages and, um ... Oh, no, that’s got other things. Um, and yo…
								Reference 4 - RES1: But, um, to complete your exercise, obviously best to go ahead with this appointment. Um, and just because it has changed and I feel a fraction ... In the last six weeks or so, I feel it’s been – I may not have reported it to [Name] quite so clearly, but – a little bit more troublesome. Um, er, but, um, I’m sort of keeping my options open of getting in touch with ... INT: Yes.…
								Reference 5 - RES1: Extremely (s.l. personable) surgeon ... RES2: Yes. RES1: ... er, who saw me. And, um, you know, literally, at the end, before I got the printed thing, er, he said, um, everything was well, he couldn’t find anything wrong at all. INT: Yeah. RES1: Um, so, really, with [Name], I suppose it led – other than our chat with her, and the ... filling-in the form – it led to the ... see…
								Reference 6 - INT: Sorry: the, the care you’ve received, as being part of the EAGLE study and ... RES1: Yes. Oh, yes. INT: So, it’s been ... You’ve been happy with that? RES1: Yes, all very comfortable, very prompt and so on. INT: Yeah. RES1: And indeed, at the January meeting with, um, [Name] ... RES2: [Name] RES1: ... er, we had to alter the dates for some reason or other, and that was all done…
711_0105 6m			Reference 1 - INT: And, um, yeah, that’s pretty much, I think, all of the questions that I had, unless there’s anything else that you feel it’s relevant to discuss here? RES1: No. I think everything has worked out wonderfully well, it’s reassuring to, to know that they don’t’ want to see me for another 5 years, so I can plan some holidays ... INT: Yeah. RES1: ... and hopefully ... RES2: To the Ca…		Reference 1 - RES2: Yes, it is. So since we saw [Name], you’d had that ... sort of, an exit interview, a final interview ... RES1: Yes. RES2: ... with [Name] ... RES1: Yes. RES2: ... and you, you ... oh, gosh, the word’s gone. Um, oh, you’d been back to [Place] for the results and PSA test ... INT: Yeah. RES2: ... and that was all really positive. INT: Okay. RES2: It’d come down from the last tim…		Reference 1 - INT: So was that not something, when you had the treatment, that was made clear to you? RES1: Well, to some extent, there was some talk that there could be some internal damages. INT: Yeah. RES1: But there was also a prepar… a preparation that was designed to minimise any problems that ... INT: Yeah. RES1: ... would occur. For, for example, I had a month before the treatment, the sh…	Reference 1 - INT: Okay, it’s working now. Okay, so since you saw [Name] last then, can you just describe what contact you’ve had with the service? RES1: Since we saw [Name] I had a recall from [Name] which was um, about 3 weeks ago and she then went through a review of how things were responding, in one of her complete sheets, so you had, sort of, a multitude of questions. INT: Yeah. RES1: Which…	Reference 1 - INT: Okay, it’s working now. Okay, so since you saw [Name] last then, can you just describe what contact you’ve had with the service? RES1: Since we saw [Name] I had a recall from [Name] which was um, about 3 weeks ago and she then went through a review of how things were responding, in one of her complete sheets, so you had, sort of, a multitude of questions. INT: Yeah. RES1: Which…	Reference 1 - I think it’s a breath test. INT: Okay. RES1: Um, they’re calling it, it’s to determine, er, my sort of, digestive system ... INT: Okay. RES1: ... and whether it ... there’s anything go, going wrong. Because one of the things that I’ve suffered from since about ... since we began, is not always retaining my food. INT: Okay. RES1: Having to, sort of, rush and be sick. Well, that was p…
					Reference 2 - RES1: But just in case they are continuing to grow, in 5 years’ time it will trigger another test. And effectively, I was then assuming that, with the exception of this final referral ... INT: Yeah. RES1: ... that I’m ... I wouldn’t need to be seen, I mean, I will still have my annual, or 12 monthly referral to [Place] with the PSA ... INT: Yeah, test. RES1: ... er, testing ... RES2…			Reference 2 - RES1: Having said that, I’ve also made a, a, a doctor’s appointment, just in case it’s something quite different from that. INT: Yeah. An appointment with your GP? RES2: Yes. INT: Yeah. RES2: Which we suspect it might be, because [Name] was having this experience before the prostate cancer treatment [unclear-00:02:42] But I think [Name] ordered it just to be on the safe side. INT: Y…		Reference 2 - Now whether, as a result of the, the tests that I’m awaiting referral to, whether that brings up anything and she then has to see me again, we’ll see. INT: Okay, and then yeah, you might get referred on ... RES2: Yeah. INT: ... as a result of those? RES1: Yes.
								Reference 3 - Now whether, as a result of the, the tests that I’m awaiting referral to, whether that brings up anything and she then has to see me again, we’ll see. INT: Okay, and then yeah, you might get referred on ... RES2: Yeah. INT: ... as a result of those? RES1: Yes. INT: Um, so in terms of the Eagle study, unless that triggers something else, that ... you think that you’ve, sort of, had a…		Reference 3 - INT: Yeah, that’s great, so, um, what are those benefits then, what do you think the benefits have been? RES1: Well, the ... certainly the tests that I had for the bile malabsorption ... INT: Yeah. RES1: ... which obviously meant that I was not always under control of my bowels. That is now under control. INT: Oh, okay. RES1: I ... it also picked up that I had a lack of vitamin D an…
[truncated: 24 more rows]

## Sheet: P - Barriers to Service
Participant reference	Barriers to Service
711_0100bl
711_0099bl
711_0098bl	Reference 1 - INT: And um, I think you were seen by [anonymised], who’s a nurse specialist, do you have any um preferences whether you’re seen by a nurse or a, or a doctor or with a sort of health care professional? RES1: No, err, I don’t mind specialist nurse or a doctor, um male or female, um, talking to yourself now like, it um can be embarrassing sometimes, but at the end of the day you know,…
[truncated: 34 more rows]

## Sheet: P - willingness to join
Participant reference	Patients' willingness to join service
[truncated: 17 more rows]

## Sheet: P - willingness to ppt
Participant reference	Patients' willingness to participate in research
711_0100bl
[truncated: 25 more rows]

## Sheet: P - Q & I
Participant reference	Questionnaires and interviews
[truncated: 39 more rows]

## Sheet: P - T&I ART (PE)
Participant reference	Tests and investigations: Care pre EAGLE, Appointments	Tests and investigations: Care pre EAGLE, Referrals	Tests and investigations: Care pre EAGLE, Treatments
[truncated: 69 more rows]

[truncated: 13 more sheets: P - T&I ART (SE), P - General, P - Funding_T&W, P - Expertise, P - Symptoms (P&SE), MAD , MAD patients, MAD Raising Awareness, MAD Views (P&SE), Coding frequencies - HCPs (onc), Framework Matrix - Onc (HCPs), Coding frequencies - HCPs (g), Framework matrix - Gastro]
